# Supplementary material for: NONO regulates m5C modification and alternative splicing of PTEN mRNAs to drive gastric cancer progression
Source: J Exp Clin Cancer Res. 2025 Mar 4;44:81. doi: 10.1186/s13046-024-03260-z (PMC11877715; doi:10.1186/s13046-024-03260-z)
Supplement: Supplementary file 1 — Supplementary Material 1 [file 13046_2024_3260_MOESM1_ESM.xlsx]

## Sheet: A1.AS_event
Gene ID	Gene Name	AE	IR	MIR	MSKIP	SKIP	TSS	TTS	XAE	XIR	XMIR	XMSKIP	XSKIP
ENSG00000182985	CADM1	0	0	0	2	4	1	1	0	0	0	0	0
ENSG00000106524	ANKMY2	0	0	0	0	0	1	2	0	0	0	0	0
ENSG00000119138	KLF9	0	0	0	0	0	1	1	0	0	0	0	0
ENSG00000136861	CDK5RAP2	0	0	0	4	6	2	1	0	0	0	0	0
ENSG00000178996	SNX18	0	0	0	0	0	1	1	0	0	0	0	0
ENSG00000129518	EAPP	0	0	0	0	0	2	1	0	0	0	0	0
ENSG00000183648	NDUFB1	0	0	0	0	2	2	1	0	0	0	0	0
ENSG00000185164	NOMO2	0	0	0	0	4	3	2	0	4	0	0	2
ENSG00000163913	IFT122	2	0	0	6	12	1	3	0	0	0	0	4
ENSG00000173068	BNC2	0	0	0	0	0	3	1	0	0	0	0	0
ENSG00000101882	NKAP	0	0	0	0	0	1	1	0	0	0	0	0
ENSG00000223501	VPS52	0	0	0	0	2	3	1	0	0	0	0	0
ENSG00000168827	GFM1	0	0	0	0	4	1	1	0	0	0	0	0
ENSG00000100802	C14orf93	0	4	0	0	2	2	1	2	4	0	0	4
ENSG00000153814	JAZF1	0	0	0	0	2	1	1	0	0	0	0	0
ENSG00000139921	TMX1	0	0	0	0	0	1	1	0	0	0	0	0
ENSG00000181817	LSM10	2	0	0	0	4	1	2	0	0	0	0	0
ENSG00000120709	FAM53C	4	0	0	0	0	2	1	0	0	0	0	0
ENSG00000106723	SPIN1	0	0	0	2	2	1	1	0	0	0	2	0
ENSG00000103966	EHD4	0	0	0	0	0	1	1	0	0	0	0	0
ENSG00000130312	MRPL34	0	0	0	0	0	2	1	0	0	0	0	0
ENSG00000089159	PXN	3	2	2	12	10	6	2	0	4	4	6	6
ENSG00000131737	KRT34	0	0	0	0	0	2	1	0	0	0	0	0
ENSG00000182973	CNOT10	0	0	0	0	6	2	1	0	0	0	0	0
ENSG00000141012	GALNS	0	0	0	0	4	1	1	0	0	0	0	0
ENSG00000138207	RBP4	0	0	0	0	0	4	1	0	0	0	0	0
ENSG00000132153	DHX30	0	0	0	0	2	4	1	0	0	0	0	0
ENSG00000141576	RNF157	0	0	0	0	2	1	3	0	0	0	0	0
ENSG00000203727	SAMD5	0	0	0	0	0	1	1	0	0	0	0	0
ENSG00000120798	NR2C1	0	0	0	0	2	1	3	0	0	0	0	0
ENSG00000174456	C12orf76	0	0	0	0	2	1	4	0	0	0	0	2
ENSG00000124145	SDC4	0	0	0	0	0	1	2	0	0	0	0	0
ENSG00000111906	HDDC2	0	0	0	0	2	1	1	0	0	0	0	2
ENSG00000148290	SURF1	0	0	0	0	2	2	1	0	0	0	0	0
ENSG00000182600	C2orf82	2	0	0	6	10	6	3	0	0	0	2	4
ENSG00000196588	MKL1	2	0	0	0	2	4	1	0	0	0	6	0
ENSG00000169504	CLIC4	0	0	0	0	0	1	1	0	0	0	0	0
ENSG00000196365	LONP1	3	0	0	0	0	5	1	2	0	0	6	0
ENSG00000116852	KIF21B	0	0	0	0	2	1	2	0	0	0	0	0
ENSG00000163798	SLC4A1AP	0	0	0	0	0	1	1	0	0	0	0	0
ENSG00000122435	TRMT13	5	2	0	0	4	1	6	0	6	0	0	2
ENSG00000105698	USF2	2	6	0	0	4	2	2	2	2	0	2	2
ENSG00000145293	ENOPH1	0	0	0	0	2	4	1	0	0	0	0	0
ENSG00000018699	TTC27	0	0	0	0	0	2	1	0	0	0	0	0
ENSG00000124193	SRSF6	0	0	0	0	2	1	1	0	0	0	0	0
ENSG00000146576	C7orf26	0	0	0	0	0	1	2	0	0	0	0	0
ENSG00000013375	PGM3	0	0	0	2	8	1	5	0	0	0	0	2
ENSG00000132109	TRIM21	0	0	0	0	0	1	1	0	0	0	0	0
ENSG00000179295	PTPN11	2	0	0	0	0	1	5	0	0	0	0	0
ENSG00000159200	RCAN1	0	0	0	0	0	3	1	0	0	0	0	0
ENSG00000163738	MTHFD2L	0	0	0	0	0	1	2	0	0	0	0	0
ENSG00000122417	ODF2L	0	0	0	2	10	4	1	0	0	0	0	0
ENSG00000145349	CAMK2D	2	0	0	0	2	1	3	0	0	0	0	2
ENSG00000171401	KRT13	0	0	0	0	0	3	1	0	0	0	0	2
ENSG00000116560	SFPQ	2	0	0	0	0	1	3	0	0	0	0	0
ENSG00000122641	INHBA	0	0	0	0	0	1	1	0	0	0	0	0
ENSG00000127526	AC008764.1	0	0	0	0	4	3	1	0	0	0	0	0
ENSG00000153487	ING1	0	0	0	0	0	5	1	0	0	0	0	0
ENSG00000137207	YIPF3	9	0	0	0	4	1	4	0	0	0	0	0
ENSG00000122218	COPA	2	0	0	0	0	1	1	0	0	0	0	0
ENSG00000169228	RAB24	0	2	0	0	0	2	1	0	0	0	0	0
ENSG00000141560	FN3KRP	2	0	0	6	2	1	2	0	0	0	0	2
ENSG00000206172	HBA1	0	0	0	0	0	4	1	0	0	0	0	0
ENSG00000131174	COX7B	0	0	0	0	0	1	1	0	0	0	0	0
ENSG00000099337	KCNK6	0	0	0	0	0	1	1	0	0	0	0	0
ENSG00000033011	ALG1	2	0	0	0	0	3	1	0	0	0	0	0
ENSG00000141985	SH3GL1	0	0	0	0	2	4	1	2	0	0	0	2
ENSG00000186132	C2orf76	0	0	0	0	6	3	1	0	0	0	0	4
ENSG00000081307	UBA5	0	0	0	6	4	4	1	0	0	0	4	0
ENSG00000047634	SCML1	0	0	0	0	2	2	1	0	0	0	0	2
ENSG00000174370	C11orf45	0	0	0	0	0	2	1	0	0	0	0	0
ENSG00000204304	PBX2	0	2	0	0	0	1	2	0	0	0	0	2
ENSG00000103319	EEF2K	2	0	0	0	2	1	1	0	0	0	0	0
ENSG00000188707	ZBED6CL	0	0	0	0	2	1	2	0	0	0	0	0
ENSG00000105063	PPP6R1	0	0	0	0	0	2	1	0	0	0	0	0
ENSG00000110876	SELPLG	0	0	0	0	0	1	1	0	0	0	0	0
ENSG00000130700	GATA5	0	0	0	0	0	1	1	0	0	0	0	0
ENSG00000113575	PPP2CA	0	0	0	0	4	7	1	0	0	0	0	2
ENSG00000183726	TMEM50A	0	0	0	0	2	1	1	0	0	0	0	0
ENSG00000183718	TRIM52	8	0	0	6	14	8	1	4	0	0	22	6
ENSG00000129038	LOXL1	0	0	0	0	0	1	1	0	0	0	0	0
ENSG00000099992	TBC1D10A	0	0	0	0	2	1	2	0	0	0	0	0
ENSG00000183011	NAA38	2	0	0	0	0	4	1	0	0	0	0	0
ENSG00000155542	SETD9	0	0	0	0	2	2	1	0	0	0	0	0
ENSG00000168040	FADD	0	0	0	0	0	1	1	0	0	0	0	0
ENSG00000198088	NUP62CL	0	0	0	0	6	1	3	4	0	0	0	2
ENSG00000130304	SLC27A1	0	0	0	0	0	1	1	0	0	0	0	0
ENSG00000164823	OSGIN2	0	0	0	0	0	2	1	0	0	0	0	0
ENSG00000165410	CFL2	3	0	0	0	0	4	1	0	0	0	0	0
ENSG00000165959	CLMN	0	0	0	0	0	2	1	0	0	0	0	0
ENSG00000112118	MCM3	0	0	0	0	4	1	1	0	0	0	0	0
ENSG00000167658	EEF2	0	0	0	0	0	1	1	0	0	0	2	0
ENSG00000120688	WBP4	0	0	0	0	0	1	1	0	0	0	0	0
ENSG00000166333	ILK	4	2	0	2	8	1	5	0	0	0	6	0
ENSG00000107537	PHYH	0	0	0	0	2	2	1	0	0	0	0	0
ENSG00000169548	ZNF280A	0	0	0	0	0	1	1	0	0	0	0	0
ENSG00000198799	LRIG2	0	0	0	0	0	1	1	0	0	0	0	0
ENSG00000170855	TRIAP1	0	0	0	0	0	1	1	0	0	0	0	0
ENSG00000123739	PLA2G12A	0	0	0	0	4	1	1	0	0	0	0	0
ENSG00000197265	GTF2E2	0	0	0	0	0	2	1	0	0	0	0	0
ENSG00000120875	DUSP4	0	0	0	0	0	1	1	0	0	0	0	0
ENSG00000198625	MDM4	0	0	0	0	4	1	2	0	0	0	6	0
ENSG00000185716	C16orf52	0	0	0	0	0	1	1	0	0	0	0	0
ENSG00000176428	VPS37D	0	0	0	0	0	2	1	0	0	0	0	0
ENSG00000163874	ZC3H12A	2	0	0	0	0	3	1	0	0	0	0	0
ENSG00000122882	ECD	2	0	0	0	4	1	2	0	0	0	0	0
ENSG00000003756	RBM5	6	2	0	8	12	7	1	0	0	0	0	0
ENSG00000175390	EIF3F	0	0	0	0	2	1	1	0	0	0	0	0
ENSG00000001461	NIPAL3	0	0	0	0	2	1	2	0	0	0	0	0
ENSG00000125846	ZNF133	2	0	0	0	4	3	1	0	0	0	2	6
ENSG00000157870	FAM213B	6	0	0	0	6	1	2	0	0	0	0	6
ENSG00000198393	ZNF26	2	2	0	2	4	2	1	0	0	0	0	2
ENSG00000126107	HECTD3	0	0	0	0	0	1	1	0	0	0	0	0
ENSG00000101417	PXMP4	2	0	0	0	4	1	1	0	0	0	0	0
ENSG00000166925	TSC22D4	2	0	0	0	0	2	1	0	0	0	0	0
ENSG00000163950	SLBP	0	0	0	0	4	2	1	0	0	0	0	0
ENSG00000120992	LYPLA1	0	0	0	6	6	2	1	0	0	0	0	0
ENSG00000197136	PCNX3	2	2	0	2	2	1	2	0	0	0	0	0
ENSG00000065135	GNAI3	0	0	0	0	0	1	1	0	0	0	0	0
ENSG00000137073	UBAP2	0	0	0	2	8	4	1	0	0	0	0	2
ENSG00000187017	ESPN	4	2	0	0	4	5	1	0	4	0	0	0
ENSG00000163577	EIF5A2	0	0	0	0	0	1	1	0	0	0	0	0
ENSG00000125386	FAM193A	0	0	0	0	4	4	1	0	0	0	0	0
ENSG00000123106	CCDC91	0	0	0	4	0	2	1	0	0	0	0	0
ENSG00000150990	DHX37	0	0	0	0	0	1	2	0	0	0	0	0
ENSG00000079462	PAFAH1B3	3	0	0	0	0	3	1	0	0	0	0	0
ENSG00000163659	TIPARP	0	0	0	0	0	4	1	0	0	0	0	0
ENSG00000177868	SVBP	0	0	0	0	0	2	1	0	0	0	0	0
ENSG00000163607	GTPBP8	0	0	0	2	8	1	1	0	0	0	0	0
ENSG00000135317	SNX14	0	0	0	2	10	2	1	0	0	0	0	0
ENSG00000073712	FERMT2	0	0	0	0	4	2	2	0	0	0	0	0
ENSG00000125375	ATP5S	0	0	0	0	4	2	1	0	0	0	0	0
ENSG00000080815	PSEN1	3	0	0	0	4	5	1	0	0	0	0	6
ENSG00000243156	MICAL3	0	0	0	4	12	3	6	0	0	0	0	0
ENSG00000224659	GAGE12J	0	0	0	0	0	1	2	0	0	0	0	0
ENSG00000179241	LDLRAD3	0	0	0	0	2	1	1	0	0	0	0	0
ENSG00000172007	RAB33B	0	0	0	0	0	1	1	0	0	0	0	0
ENSG00000139436	GIT2	0	0	0	0	8	1	2	0	0	0	2	4
ENSG00000148672	GLUD1	0	0	0	0	0	1	1	0	0	0	0	0
ENSG00000137331	IER3	0	0	0	0	0	1	1	0	0	0	0	0
ENSG00000118655	DCLRE1B	0	0	0	0	2	1	1	0	0	0	0	0
ENSG00000144840	RABL3	2	0	0	0	6	1	1	0	0	0	0	0
ENSG00000177465	ACOT4	2	0	0	0	0	1	1	0	0	0	0	0
ENSG00000115380	EFEMP1	2	0	0	2	2	1	1	0	0	0	0	0
ENSG00000143436	MRPL9	5	0	0	0	6	2	3	2	0	0	2	2
ENSG00000168792	ABHD15	0	0	0	0	0	1	1	0	0	0	0	0
ENSG00000089057	SLC23A2	0	0	0	2	0	1	1	0	0	0	0	0
ENSG00000168394	TAP1	0	0	0	0	0	1	1	0	0	0	0	0
ENSG00000171943	SRGAP2C	0	0	0	2	0	1	1	0	0	0	0	0
ENSG00000129245	FXR2	0	0	0	0	0	1	1	0	0	0	0	0
ENSG00000188529	SRSF10	0	2	0	0	4	1	4	4	0	0	0	6
ENSG00000269858	EGLN2	0	0	0	0	6	4	1	0	0	0	0	0
ENSG00000101132	PFDN4	0	0	0	0	0	1	1	0	0	0	0	0
ENSG00000182544	MFSD5	0	0	0	0	0	2	1	0	0	0	0	0
ENSG00000144476	ACKR3	0	0	0	0	2	2	1	0	0	0	0	0
ENSG00000109084	TMEM97	0	0	0	0	2	2	1	0	0	0	0	0
ENSG00000117748	RPA2	0	0	0	0	0	3	1	0	0	0	0	0
ENSG00000111879	FAM184A	0	0	0	0	0	1	1	0	0	0	0	0
ENSG00000183150	GPR19	0	0	0	0	0	1	1	0	0	0	0	0
ENSG00000108961	RANGRF	0	0	0	0	2	1	2	0	0	0	0	0
ENSG00000220205	VAMP2	0	0	0	0	0	1	2	0	0	0	0	0
ENSG00000131368	MRPS25	2	0	0	0	4	2	1	0	0	0	0	0
ENSG00000168939	SPRY3	0	0	0	0	0	1	1	0	0	0	0	0
ENSG00000110801	PSMD9	2	0	0	4	6	2	1	0	0	0	0	0
ENSG00000114796	KLHL24	0	0	0	4	12	2	1	0	0	0	4	10
ENSG00000111203	ITFG2	2	0	0	4	0	5	1	0	0	0	0	0
ENSG00000146587	RBAK-RBAKDN	2	0	0	0	2	3	2	0	0	0	0	0
ENSG00000062598	ELMO2	6	2	0	0	4	1	2	0	2	0	0	4
ENSG00000102057	KCND1	0	0	0	0	0	1	1	0	0	0	0	0
ENSG00000205060	SLC35B4	0	0	0	0	2	1	2	0	0	0	0	0
ENSG00000196684	HSH2D	0	0	0	0	0	1	1	0	0	0	0	0
ENSG00000123684	LPGAT1	0	0	0	0	0	2	1	0	0	0	0	2
ENSG00000184470	TXNRD2	3	0	0	0	8	6	1	0	0	0	0	2
ENSG00000117472	TSPAN1	0	2	0	0	0	3	1	0	0	0	0	0
ENSG00000104714	ERICH1	2	0	0	0	2	1	2	0	0	0	0	0
ENSG00000143155	TIPRL	0	0	0	0	0	1	2	0	0	0	0	0
ENSG00000169251	NMD3	0	0	0	0	0	5	1	0	0	0	0	0
ENSG00000111670	GNPTAB	0	0	0	0	0	1	5	0	0	0	0	0
ENSG00000163507	KIAA1524	2	0	0	0	2	2	1	0	0	0	0	0
ENSG00000215790	SLC35E2	10	4	0	8	12	6	6	0	0	0	0	2
ENSG00000162601	MYSM1	0	0	0	0	0	1	1	0	0	0	0	0
ENSG00000181007	ZFP82	0	0	0	0	0	1	1	0	0	0	0	0
ENSG00000175183	CSRP2	0	0	0	0	2	2	1	0	0	0	0	0
ENSG00000011304	PTBP1	4	4	0	8	8	5	1	0	4	0	8	2
ENSG00000010404	IDS	0	0	0	0	4	3	1	0	0	0	0	0
ENSG00000139117	CPNE8	0	0	0	2	2	4	1	0	0	0	0	0
ENSG00000105677	TMEM147	0	0	0	2	0	2	1	0	0	0	0	0
ENSG00000198301	SDAD1	3	0	0	0	2	2	1	0	0	0	0	0
ENSG00000089177	KIF16B	0	0	0	0	0	1	2	0	0	0	0	0
ENSG00000031698	SARS	0	0	0	0	2	1	1	0	0	0	0	0
ENSG00000203791	AC068896.1	4	0	0	2	6	2	2	0	0	0	0	2
ENSG00000163611	SPICE1	0	0	0	0	0	2	1	0	0	0	0	0
ENSG00000155974	GRIP1	0	0	0	0	0	1	1	0	0	0	0	0
ENSG00000147679	UTP23	0	0	0	0	0	1	1	0	0	0	0	0
ENSG00000104723	TUSC3	0	0	0	2	6	1	3	0	0	0	0	0
ENSG00000163931	TKT	2	2	0	0	2	1	2	4	0	0	0	4
ENSG00000159905	ZNF155	0	0	0	0	0	1	1	0	0	0	0	0
ENSG00000162148	PPP1R32	2	0	0	12	10	1	2	0	0	0	0	0
ENSG00000131459	GFPT2	0	0	0	0	0	2	1	0	0	0	0	0
ENSG00000155189	AGPAT5	0	0	0	0	0	1	1	0	0	0	0	0
ENSG00000254999	BRK1	0	0	0	0	2	1	1	0	0	0	0	0
ENSG00000139496	NUP58	0	0	0	0	4	1	2	0	0	0	0	0
ENSG00000164466	SFXN1	2	0	0	0	0	3	1	0	0	0	0	0
ENSG00000170631	ZNF16	2	0	0	0	4	1	1	0	0	0	0	0
ENSG00000176845	METRNL	0	0	0	0	0	3	1	0	0	0	0	0
ENSG00000135679	MDM2	2	0	0	98	20	2	3	0	0	0	38	6
ENSG00000120519	SLC10A7	0	0	0	0	4	1	3	0	0	0	0	0
ENSG00000076944	STXBP2	5	0	0	6	18	7	1	0	0	0	0	0
ENSG00000130529	TRPM4	0	0	0	0	2	1	2	0	0	0	0	0
ENSG00000196597	ZNF782	0	0	0	0	0	4	1	0	0	0	0	0
ENSG00000167968	DNASE1L2	2	6	0	0	0	4	1	4	8	2	0	0
ENSG00000131242	RAB11FIP4	0	0	0	0	0	1	1	0	0	0	0	0
ENSG00000160439	RDH13	4	2	0	0	4	2	1	0	0	0	0	0
ENSG00000088205	DDX18	2	0	0	0	0	1	1	0	0	0	0	0
ENSG00000181744	C3orf58	0	0	0	0	0	1	1	0	0	0	0	0
ENSG00000100288	CHKB	0	2	0	0	0	1	1	0	0	0	0	0
ENSG00000140263	SORD	4	0	0	0	4	2	1	0	0	0	0	0
ENSG00000136518	ACTL6A	0	0	0	0	2	3	1	0	0	0	0	0
ENSG00000181418	DDN	0	0	0	0	0	1	1	0	0	0	0	0
ENSG00000107954	NEURL1	0	0	0	0	0	4	1	0	0	0	0	0
ENSG00000064313	TAF2	0	0	0	0	4	1	1	0	0	0	0	0
ENSG00000087274	ADD1	2	2	0	0	8	1	1	0	2	0	0	0
ENSG00000135678	CPM	0	0	0	0	2	3	1	0	0	0	0	0
ENSG00000137100	DCTN3	2	0	0	0	2	1	4	0	0	0	0	4
ENSG00000129116	PALLD	0	0	0	0	6	4	1	0	0	0	0	0
ENSG00000100425	BRD1	4	2	0	0	2	4	1	0	0	0	0	0
ENSG00000087086	FTL	0	0	0	0	0	1	1	0	0	0	0	0
ENSG00000198182	ZNF607	0	0	0	0	4	2	1	0	0	0	0	0
ENSG00000102241	HTATSF1	2	0	0	0	0	2	1	0	0	0	0	0
ENSG00000119431	HDHD3	2	0	0	0	0	1	1	0	0	0	0	0
ENSG00000104361	NIPAL2	0	0	0	0	0	1	1	0	0	0	0	0
ENSG00000071246	VASH1	0	0	0	0	0	2	2	0	0	0	0	0
ENSG00000164022	AIMP1	0	0	0	0	0	3	1	0	0	0	0	0
ENSG00000117362	APH1A	2	0	0	0	6	1	2	0	0	0	0	0
ENSG00000197372	ZNF675	0	0	0	0	0	1	3	0	0	0	0	0
ENSG00000165480	SKA3	0	0	0	6	4	2	1	0	0	0	6	4
ENSG00000213676	ATF6B	2	0	0	0	0	2	1	0	0	0	0	0
ENSG00000169855	ROBO1	4	0	0	0	2	1	1	0	0	0	0	0
ENSG00000085491	SLC25A24	0	0	0	0	0	2	1	0	0	0	0	0
ENSG00000134056	MRPS36	0	0	0	0	0	3	1	0	0	0	0	0
ENSG00000171403	KRT9	0	0	0	0	0	1	1	0	0	0	0	0
ENSG00000156172	C8orf37	0	0	0	0	0	1	1	0	0	0	0	0
ENSG00000176209	SMIM19	2	0	0	0	0	4	1	0	0	0	0	0
ENSG00000131788	PIAS3	0	0	0	0	0	2	1	0	0	0	0	0
ENSG00000100731	PCNX1	2	0	0	2	0	1	1	0	0	0	0	0
ENSG00000010072	SPRTN	0	0	0	0	2	1	1	0	0	0	0	0
ENSG00000100316	RPL3	2	0	0	0	0	3	1	0	0	0	0	0
ENSG00000175334	BANF1	0	0	0	0	2	4	1	0	0	0	0	2
ENSG00000104381	GDAP1	2	0	0	0	0	1	1	0	0	0	0	0
ENSG00000104472	CHRAC1	0	0	0	0	2	2	1	0	0	0	0	0
ENSG00000204540	PSORS1C1	0	0	0	0	4	4	1	0	0	0	0	2
ENSG00000101224	CDC25B	2	0	0	0	4	2	1	0	0	0	0	0
ENSG00000180011	ZADH2	0	0	0	0	0	4	1	0	0	0	0	0
ENSG00000196074	SYCP2	0	0	0	0	0	1	1	0	0	0	0	0
ENSG00000179546	HTR1D	0	0	0	0	2	1	2	0	0	0	0	0
ENSG00000099290	WASHC2A	0	0	0	2	8	1	2	0	0	0	0	0
ENSG00000164073	MFSD8	0	0	0	0	0	2	1	0	0	0	0	0
ENSG00000125447	GGA3	2	2	0	0	8	1	3	0	0	0	0	0
ENSG00000089009	RPL6	0	0	0	0	0	7	1	0	0	0	0	0
ENSG00000163875	MEAF6	0	0	0	2	4	1	3	0	0	0	2	2
ENSG00000175040	CHST2	0	0	0	0	0	1	1	0	0	0	0	0
ENSG00000165188	RNF183	0	0	0	0	0	1	1	0	0	0	0	0
ENSG00000143476	DTL	0	0	0	0	2	1	1	0	0	0	0	0
ENSG00000011523	CEP68	2	0	0	0	0	2	1	0	0	0	0	0
ENSG00000136273	HUS1	0	0	0	0	2	3	2	0	0	0	0	0
ENSG00000141905	NFIC	0	0	0	2	6	2	1	0	0	0	0	0
ENSG00000196415	PRTN3	0	0	0	0	0	1	1	0	0	0	0	0
ENSG00000165898	ISCA2	0	0	0	0	2	1	2	2	0	0	0	2
ENSG00000181035	SLC25A42	0	0	0	0	0	1	1	0	0	0	0	0
ENSG00000185252	ZNF74	0	0	0	0	2	4	1	0	0	0	0	0
ENSG00000143303	RRNAD1	2	2	0	0	8	4	1	0	0	0	0	0
ENSG00000119383	PTPA	2	0	0	12	10	11	1	0	0	0	2	2
ENSG00000211643	IGLV5-52	7	4	0	0	0	2	1	0	0	0	0	0
ENSG00000154723	ATP5J	0	0	0	0	2	5	1	0	0	0	0	0
ENSG00000130204	TOMM40	2	0	0	0	0	2	1	0	0	0	0	0
ENSG00000110013	SIAE	0	0	0	0	0	1	1	0	0	0	0	0
ENSG00000033800	PIAS1	0	0	0	0	2	2	1	0	0	2	0	0
ENSG00000120784	ZFP30	0	0	0	0	0	3	1	0	0	0	0	0
ENSG00000111678	C12orf57	3	0	0	0	0	1	2	0	0	0	0	0
ENSG00000166503	AC024270.1	0	0	0	2	4	1	2	0	0	0	0	0
ENSG00000105323	HNRNPUL1	0	0	0	0	2	7	1	0	0	0	2	2
ENSG00000114439	BBX	0	0	0	0	4	4	1	0	0	0	0	0
ENSG00000011021	CLCN6	6	4	0	0	2	1	3	0	0	0	0	0
ENSG00000005339	CREBBP	0	0	0	0	4	1	3	0	0	0	0	0
ENSG00000127022	CANX	0	0	0	6	4	5	1	2	0	0	6	8
ENSG00000159079	C21orf59	2	0	0	0	2	1	5	0	0	0	0	0
ENSG00000151422	FER	0	0	0	0	0	1	1	0	0	0	0	0
ENSG00000167863	ATP5H	0	0	0	0	2	1	1	0	0	0	0	0
ENSG00000197122	SRC	0	2	0	0	0	4	1	0	0	0	0	0
ENSG00000166507	NDST2	2	0	0	0	2	1	2	0	2	0	0	0
ENSG00000070614	NDST1	0	0	0	0	2	6	1	0	0	0	0	0
ENSG00000125818	PSMF1	0	0	0	0	2	1	2	0	0	0	0	0
ENSG00000176714	CCDC121	0	0	0	0	0	3	1	0	0	0	0	0
ENSG00000110492	MDK	0	0	0	0	0	6	1	0	0	0	0	0
ENSG00000159445	THEM4	0	0	0	0	4	1	2	0	0	0	0	0
ENSG00000079482	OPHN1	0	0	0	0	0	1	2	0	0	0	0	0
ENSG00000226124	FTCDNL1	0	0	0	0	0	1	1	0	0	0	0	0
ENSG00000204084	INPP5B	0	0	0	0	0	2	1	0	0	0	0	0
ENSG00000109332	UBE2D3	5	0	0	0	10	9	1	2	0	0	0	2
ENSG00000137054	POLR1E	0	0	0	0	2	2	1	0	0	0	0	0
ENSG00000077232	DNAJC10	2	0	0	0	2	1	2	0	0	0	0	0
ENSG00000172943	PHF8	0	0	0	0	2	3	2	0	0	0	0	0
ENSG00000125246	CLYBL	0	0	0	0	2	1	1	0	0	0	0	0
ENSG00000042317	SPATA7	0	0	0	2	6	2	1	0	0	0	2	2
ENSG00000010626	LRRC23	0	0	0	6	8	1	1	0	0	0	0	0
ENSG00000273749	CYFIP1	2	0	0	0	0	4	1	0	0	0	0	0
ENSG00000111731	C2CD5	0	0	0	2	4	1	1	0	0	0	0	0
ENSG00000178397	FAM220A	0	0	0	0	0	3	1	0	0	0	0	0
ENSG00000150712	MTMR12	0	0	0	4	8	1	1	0	0	0	0	0
ENSG00000101888	NXT2	0	0	0	0	0	3	1	0	0	0	0	0
ENSG00000127947	PTPN12	0	0	0	0	6	3	1	0	0	0	0	0
ENSG00000244617	ASPRV1	0	0	0	2	2	2	1	0	0	0	0	2
ENSG00000165724	ZMYND19	0	0	0	0	0	1	1	0	0	0	0	0
ENSG00000147883	CDKN2B	0	0	0	0	0	1	1	0	0	0	0	0
ENSG00000167508	MVD	0	0	0	0	2	1	4	0	0	0	0	0
ENSG00000188883	KLRG2	0	0	0	4	2	1	1	0	0	0	0	0
ENSG00000108239	TBC1D12	0	0	0	0	0	1	1	0	0	0	0	0
ENSG00000088888	MAVS	0	0	0	0	2	3	3	0	0	0	0	2
ENSG00000223572	CKMT1A	4	0	0	0	0	2	1	0	0	0	0	0
ENSG00000147124	ZNF41	2	0	0	0	0	2	1	2	0	0	0	0
ENSG00000116990	MYCL	0	0	0	0	0	1	2	0	0	0	0	0
ENSG00000168876	ANKRD49	3	2	0	0	2	3	1	0	0	0	0	2
ENSG00000077235	GTF3C1	2	0	0	0	0	1	1	0	0	0	2	0
ENSG00000079308	TNS1	0	0	0	0	2	7	1	0	0	0	0	0
ENSG00000135549	PKIB	0	0	0	0	0	2	1	0	0	0	0	0
ENSG00000112759	SLC29A1	2	0	0	0	6	4	1	0	0	0	0	6
ENSG00000157399	ARSE	2	0	0	0	0	1	1	0	0	0	0	0
ENSG00000169813	HNRNPF	0	0	0	0	0	5	1	0	0	0	0	0
ENSG00000006606	CCL26	0	0	0	0	0	2	1	0	0	0	0	0
ENSG00000164219	PGGT1B	0	0	0	0	0	1	1	0	0	0	0	0
ENSG00000160221	C21orf33	2	0	0	0	2	1	3	0	0	0	0	2
ENSG00000242247	ARFGAP3	0	0	0	0	2	1	1	0	0	0	0	0
ENSG00000213186	AC079594.2	4	0	0	0	10	5	1	0	0	0	0	8
ENSG00000112640	PPP2R5D	4	0	0	2	2	2	1	5	0	0	4	0
ENSG00000117640	MTFR1L	4	0	0	2	8	3	1	0	0	0	0	0
ENSG00000213390	ARHGAP19	2	0	0	0	2	1	1	0	0	0	0	0
ENSG00000082781	ITGB5	0	0	0	4	6	4	1	0	0	0	0	0
ENSG00000204314	PRRT1	0	0	0	0	0	1	1	0	0	0	0	0
ENSG00000198951	NAGA	0	0	0	0	2	1	1	0	0	0	0	0
ENSG00000085760	MTIF2	2	0	0	0	6	5	1	0	0	0	0	8
ENSG00000111716	LDHB	0	0	0	0	0	3	1	0	0	0	0	0
ENSG00000162695	SLC30A7	0	0	0	0	0	1	3	0	0	0	0	0
ENSG00000171960	PPIH	2	0	0	0	4	5	1	0	0	0	0	0
ENSG00000167384	ZNF180	0	0	0	0	4	2	1	0	0	0	0	0
ENSG00000144354	CDCA7	4	0	0	4	6	1	1	0	0	0	0	0
ENSG00000175832	ETV4	0	0	0	0	8	4	1	0	0	0	0	0
ENSG00000053108	FSTL4	0	0	0	0	2	1	1	0	0	0	2	0
ENSG00000081760	AACS	0	0	0	0	2	1	1	0	0	0	0	0
ENSG00000178567	EPM2AIP1	0	0	0	0	0	1	1	0	0	0	0	0
ENSG00000138399	FASTKD1	0	0	0	0	4	1	1	0	0	0	0	0
ENSG00000094631	HDAC6	0	0	0	0	0	7	1	0	0	0	0	0
ENSG00000280670	CCDC163	2	0	0	0	6	1	1	0	0	0	0	0
ENSG00000138190	EXOC6	0	0	0	0	0	1	1	0	0	0	0	0
ENSG00000182481	KPNA2	2	0	0	0	0	3	1	0	0	0	0	0
ENSG00000117650	NEK2	0	0	0	0	0	1	4	0	0	0	0	0
ENSG00000109133	TMEM33	0	0	0	0	0	3	2	0	0	0	0	0
ENSG00000148572	NRBF2	0	0	0	0	2	1	1	0	0	0	0	0
ENSG00000198586	TLK1	0	0	0	0	2	1	1	0	0	0	0	0
ENSG00000237651	C2orf74	0	0	0	2	4	2	1	0	0	0	0	0
ENSG00000114742	WDR48	0	0	0	0	0	2	1	0	0	0	0	0
ENSG00000198074	AKR1B10	0	0	0	0	0	1	1	0	0	0	0	0
ENSG00000112096	SOD2	2	0	0	0	4	4	1	0	0	0	0	2
ENSG00000162616	DNAJB4	0	0	0	0	0	3	1	0	0	0	0	0
ENSG00000108622	ICAM2	2	0	0	0	0	1	1	0	0	0	0	0
ENSG00000122378	FAM213A	2	0	0	0	0	3	1	0	0	0	0	0
ENSG00000173535	TNFRSF10C	0	0	0	0	2	1	1	0	0	0	0	0
ENSG00000198168	SVIP	0	0	0	0	0	1	1	0	0	0	0	0
ENSG00000049883	PTCD2	0	0	0	0	4	2	1	0	0	0	0	0
ENSG00000140553	UNC45A	0	0	0	0	0	2	1	0	0	0	0	0
ENSG00000106546	AHR	0	0	0	0	0	1	1	0	0	0	0	0
ENSG00000145214	DGKQ	2	2	0	0	2	1	1	0	0	0	0	0
ENSG00000129187	DCTD	0	0	0	2	8	4	1	0	0	0	2	2
ENSG00000107317	PTGDS	2	0	0	0	0	1	1	0	0	0	0	0
ENSG00000100151	PICK1	0	0	0	0	4	3	2	0	0	0	0	0
ENSG00000153922	CHD1	0	2	0	2	4	3	1	0	0	0	0	0
ENSG00000106069	CHN2	0	0	0	0	0	1	3	0	0	0	0	0
ENSG00000150867	PIP4K2A	0	0	0	0	0	1	1	0	0	0	0	0
ENSG00000163633	C4orf36	0	0	0	0	0	2	1	0	0	0	0	0
ENSG00000151461	UPF2	0	0	0	0	0	2	1	0	0	0	0	0
ENSG00000066136	NFYC	0	0	0	0	10	6	2	0	0	0	0	8
ENSG00000127824	TUBA4A	0	0	0	2	0	6	1	0	0	0	0	0
ENSG00000085449	WDFY1	0	0	0	0	0	1	1	0	0	0	0	0
ENSG00000116985	BMP8B	0	0	0	0	0	1	2	0	0	0	0	0
ENSG00000166136	NDUFB8	2	0	0	0	4	2	1	0	0	0	0	0
ENSG00000170775	GPR37	0	0	0	0	0	1	1	0	0	0	0	0
ENSG00000232593	KANTR	0	0	0	0	0	1	1	0	0	0	0	0
ENSG00000105699	LSR	0	0	0	6	6	3	1	0	0	0	0	0
ENSG00000185101	ANO9	0	0	0	0	0	1	1	0	0	0	0	0
ENSG00000072274	TFRC	0	0	0	0	2	2	1	0	0	0	0	0
ENSG00000165629	ATP5C1	0	0	0	0	2	1	1	0	0	0	0	0
ENSG00000186501	TMEM222	0	0	0	0	4	1	1	0	0	0	0	0
ENSG00000106636	YKT6	0	0	0	0	2	1	1	0	0	0	0	0
ENSG00000214510	SPINK13	0	0	0	0	2	4	1	2	0	0	0	8
ENSG00000135506	OS9	6	0	0	0	6	1	5	0	0	0	18	4
ENSG00000143256	PFDN2	0	0	0	0	0	1	1	0	0	0	0	0
ENSG00000177469	CAVIN1	0	0	0	0	0	1	1	0	0	0	0	0
ENSG00000108061	SHOC2	0	0	0	0	4	1	1	0	0	0	0	0
ENSG00000118523	CTGF	0	0	0	0	0	1	1	0	0	0	0	0
ENSG00000109861	CTSC	0	0	0	0	2	2	1	0	0	0	0	0
ENSG00000104228	TRIM35	0	0	0	0	4	1	1	0	0	0	0	0
ENSG00000125633	CCDC93	0	0	0	0	2	1	1	0	0	0	0	0
ENSG00000150907	FOXO1	0	0	0	0	0	1	1	0	0	0	0	0
ENSG00000180776	ZDHHC20	0	0	0	0	6	1	2	0	0	0	0	2
ENSG00000105849	TWISTNB	0	0	0	0	0	1	1	0	0	0	0	0
ENSG00000157106	SMG1	0	0	0	0	2	3	1	0	0	0	0	0
ENSG00000205765	C5orf51	0	0	0	0	4	1	2	0	0	0	0	0
ENSG00000186198	SLC51B	0	0	0	0	0	1	1	0	0	0	0	0
ENSG00000163938	GNL3	2	0	0	0	0	3	1	0	0	0	0	0
ENSG00000136754	ABI1	0	0	0	0	4	1	1	0	0	0	0	0
ENSG00000174231	PRPF8	0	0	0	0	4	1	2	0	0	0	0	0
ENSG00000139719	VPS33A	0	0	0	2	12	5	2	0	0	0	0	10
ENSG00000138175	ARL3	0	0	0	0	0	1	1	0	0	0	0	0
ENSG00000189298	ZKSCAN3	0	0	0	0	0	1	1	0	0	0	0	0
ENSG00000196116	TDRD7	0	0	0	0	0	1	1	0	0	0	0	0
ENSG00000122756	CNTFR	0	0	0	0	0	1	1	0	0	0	0	0
ENSG00000135148	TRAFD1	2	0	0	0	2	2	1	2	0	0	0	0
ENSG00000115524	SF3B1	0	0	0	0	2	2	3	0	0	0	0	0
ENSG00000137767	SQOR	0	0	0	0	0	2	1	0	0	0	0	0
ENSG00000116771	AGMAT	0	0	0	0	0	1	1	0	0	0	0	0
ENSG00000145675	PIK3R1	0	0	0	0	0	1	1	0	0	0	0	0
ENSG00000064115	TM7SF3	3	0	0	14	14	5	1	0	0	0	10	6
ENSG00000159882	ZNF230	2	0	0	0	0	2	1	0	0	0	0	0
ENSG00000162729	IGSF8	0	0	0	0	0	2	2	0	0	0	0	0
ENSG00000250571	GLI4	2	0	0	0	0	6	1	0	0	0	0	4
ENSG00000117479	SLC19A2	0	0	0	0	2	1	2	0	0	0	0	0
ENSG00000049618	ARID1B	0	0	0	0	4	1	1	0	0	0	0	0
ENSG00000101413	RPRD1B	0	0	0	0	4	1	2	0	0	0	0	0
ENSG00000182208	MOB2	0	0	0	0	0	2	1	0	0	0	0	0
ENSG00000010810	FYN	0	0	0	4	8	5	1	0	0	0	0	0
ENSG00000008710	PKD1	4	4	0	0	2	1	5	0	2	0	2	2
ENSG00000197142	ACSL5	0	0	0	0	0	3	1	0	0	0	0	0
ENSG00000106009	BRAT1	0	0	0	0	2	2	1	0	0	0	0	0
ENSG00000163161	ERCC3	2	0	0	0	0	3	1	0	0	0	0	0
ENSG00000133315	MACROD1	0	0	0	2	0	1	2	0	0	0	0	0
ENSG00000087077	TRIP6	2	0	0	4	4	3	1	0	0	0	0	0
ENSG00000128274	A4GALT	3	0	0	0	0	5	1	0	0	0	0	0
ENSG00000176438	SYNE3	0	0	0	0	0	1	2	0	0	0	0	0
ENSG00000136280	CCM2	0	0	0	2	6	4	1	0	0	0	0	0
ENSG00000168140	VASN	0	0	0	0	0	1	1	0	0	0	0	0
ENSG00000165650	PDZD8	0	0	0	0	0	1	1	0	0	0	0	0
ENSG00000161513	FDXR	10	0	0	0	4	3	1	2	0	0	0	8
ENSG00000165506	DNAAF2	0	0	0	0	2	1	1	0	0	0	0	0
ENSG00000086102	NFX1	0	0	0	0	0	1	2	0	0	0	0	0
ENSG00000148225	WDR31	0	0	0	0	4	1	1	0	0	0	0	0
ENSG00000204866	IGFL2	0	0	0	0	2	2	1	0	0	0	0	0
ENSG00000120063	GNA13	0	0	0	0	0	2	1	0	0	0	2	0
ENSG00000126254	RBM42	3	0	0	0	6	1	1	0	0	0	12	8
ENSG00000100580	TMED8	0	0	0	0	0	1	1	0	0	0	0	0
ENSG00000100865	CINP	0	0	0	0	2	1	1	0	0	0	0	0
ENSG00000174799	CEP135	0	2	0	0	0	1	1	0	0	0	0	0
ENSG00000188368	PRR19	0	0	0	0	0	3	1	0	0	0	0	0
ENSG00000118690	ARMC2	0	0	0	0	0	1	1	0	0	0	0	0
ENSG00000171310	CHST11	0	0	0	0	0	3	1	0	0	0	0	0
ENSG00000118200	CAMSAP2	2	0	0	2	0	1	1	0	0	0	0	0
ENSG00000039560	RAI14	2	0	0	0	4	5	1	0	0	0	0	2
ENSG00000162636	FAM102B	0	0	0	0	0	1	1	0	0	0	0	0
ENSG00000173511	VEGFB	2	0	0	0	0	1	1	0	0	0	0	0
ENSG00000159231	CBR3	0	0	0	0	0	1	1	0	0	0	0	0
ENSG00000037474	NSUN2	0	0	0	0	6	1	1	0	0	0	0	0
ENSG00000135114	OASL	0	0	0	0	4	1	2	0	0	0	0	0
ENSG00000136152	COG3	0	0	0	0	0	1	3	0	0	0	0	0
ENSG00000169242	EFNA1	0	0	0	0	2	1	1	0	0	0	0	0
ENSG00000168795	ZBTB5	0	0	0	0	0	1	1	0	0	0	0	0
ENSG00000124151	NCOA3	2	0	0	0	0	2	1	2	0	0	0	0
ENSG00000184939	ZFP90	2	0	0	0	0	4	1	0	0	0	0	0
ENSG00000143382	ADAMTSL4	3	6	0	0	2	2	1	0	2	0	0	0
ENSG00000133111	RFXAP	0	0	0	0	0	1	1	0	0	0	0	0
ENSG00000177888	ZBTB41	0	0	0	0	0	1	1	0	0	0	0	0
ENSG00000073536	NLE1	2	0	0	0	6	1	1	0	0	0	0	2
ENSG00000108788	MLX	0	0	0	0	2	2	1	0	0	0	0	0
ENSG00000148396	SEC16A	2	0	0	2	8	1	1	0	0	0	0	0
ENSG00000171621	SPSB1	0	0	0	0	0	2	1	0	0	0	0	0
ENSG00000100243	CYB5R3	0	0	0	0	0	4	1	0	0	0	0	0
ENSG00000155962	CLIC2	0	0	0	0	0	1	1	0	0	0	0	0
ENSG00000104835	SARS2	2	4	2	0	4	1	2	0	0	0	0	2
ENSG00000185418	TARSL2	0	0	0	0	4	1	1	0	0	0	0	0
ENSG00000109586	GALNT7	0	0	0	0	0	1	2	0	0	0	0	0
ENSG00000101104	PABPC1L	4	0	0	2	12	2	1	0	0	0	0	2
ENSG00000173120	KDM2A	0	2	0	0	2	3	1	0	0	0	0	0
ENSG00000175105	ZNF654	0	0	0	0	0	1	1	0	0	0	0	0
ENSG00000145545	SRD5A1	0	0	0	4	6	1	2	0	0	0	0	0
ENSG00000185567	AHNAK2	0	0	0	0	0	2	1	0	0	0	0	0
ENSG00000170584	NUDCD2	2	0	0	0	0	1	1	0	0	0	0	0
ENSG00000135541	AHI1	0	0	0	4	10	1	5	0	0	0	0	0
ENSG00000182742	HOXB4	0	0	0	0	0	1	1	0	0	0	0	0
ENSG00000197959	DNM3	0	0	0	0	0	1	2	0	0	0	0	0
ENSG00000161664	ASB16	0	0	0	0	0	1	1	0	0	0	0	0
ENSG00000163636	PSMD6	2	0	0	0	4	2	1	0	0	0	0	4
ENSG00000214046	SMIM7	2	0	0	6	6	4	5	2	0	0	0	0
ENSG00000052749	RRP12	0	0	0	4	2	1	3	0	0	0	0	0
ENSG00000187257	RSBN1L	0	0	0	0	0	3	1	0	0	0	0	0
ENSG00000076201	PTPN23	0	0	0	0	2	1	1	0	0	0	0	0
ENSG00000082996	RNF13	2	0	0	10	12	7	1	0	0	0	0	4
ENSG00000138459	SLC35A5	0	2	0	0	0	3	1	0	0	0	0	0
ENSG00000141540	TTYH2	0	0	0	0	0	7	1	0	0	0	0	0
ENSG00000150667	FSIP1	0	0	0	0	0	1	1	0	0	0	0	0
ENSG00000107643	MAPK8	0	0	0	2	4	1	2	0	0	0	0	4
ENSG00000169857	AVEN	2	0	0	0	0	1	1	0	0	0	0	0
ENSG00000113231	PDE8B	0	0	0	0	0	2	1	0	0	0	0	0
ENSG00000130772	MED18	0	0	0	0	0	1	1	0	0	0	0	0
ENSG00000099797	TECR	5	0	0	0	4	3	1	0	0	0	0	0
ENSG00000272333	KMT2B	0	0	0	0	0	1	1	0	0	0	0	0
ENSG00000258130	AC106782.1	0	0	0	0	0	1	1	0	0	0	0	0
ENSG00000053770	AP5M1	0	0	0	0	2	2	1	0	0	0	0	0
ENSG00000243509	TNFRSF6B	5	0	0	0	0	4	1	0	0	0	0	0
ENSG00000167005	NUDT21	0	0	0	0	0	1	1	0	0	0	0	0
ENSG00000108509	CAMTA2	5	0	0	0	8	4	1	0	0	0	0	6
ENSG00000105793	GTPBP10	0	0	0	2	4	1	1	0	0	0	0	0
ENSG00000167996	FTH1	2	0	0	0	2	5	1	4	0	0	0	2
ENSG00000088970	KIZ	2	0	0	2	2	2	1	0	0	0	0	0
ENSG00000070731	ST6GALNAC2	0	0	0	0	4	1	1	0	0	0	0	0
ENSG00000149313	AASDHPPT	0	0	0	0	0	3	1	0	0	0	0	0
ENSG00000141076	UTP4	4	0	0	2	0	3	1	0	0	0	0	0
ENSG00000128487	SPECC1	0	0	0	0	4	3	2	0	0	0	0	4
ENSG00000135373	EHF	0	0	0	0	0	1	1	0	0	0	0	0
ENSG00000275713	HIST1H2BH	0	0	0	0	0	1	1	0	0	0	0	0
ENSG00000178927	C17orf62	2	0	0	24	20	4	2	0	0	0	12	8
ENSG00000162032	SPSB3	0	0	0	0	0	1	1	0	0	0	0	0
ENSG00000074356	NCBP3	0	0	0	0	2	1	2	0	0	0	0	0
ENSG00000117222	RBBP5	2	0	0	0	0	1	2	2	0	0	0	0
ENSG00000154370	TRIM11	2	2	0	2	4	2	2	0	0	0	0	2
ENSG00000105278	ZFR2	0	0	0	0	2	2	1	0	0	0	0	0
ENSG00000185697	MYBL1	0	0	0	0	2	2	1	0	0	0	0	0
ENSG00000251247	ZNF345	0	0	0	0	0	2	1	0	0	0	0	0
ENSG00000106261	ZKSCAN1	0	0	0	2	0	2	1	0	2	0	0	0
ENSG00000164897	TMUB1	0	0	0	0	0	6	1	0	0	0	0	0
ENSG00000107833	NPM3	0	0	0	0	2	1	1	0	0	0	0	0
ENSG00000168769	TET2	0	0	0	0	2	1	1	0	0	0	0	0
ENSG00000100612	DHRS7	0	0	0	0	2	2	1	0	0	0	0	0
ENSG00000063660	GPC1	2	0	0	0	0	2	1	0	0	0	0	0
ENSG00000183049	CAMK1D	0	0	0	0	0	1	1	0	0	0	0	0
ENSG00000034053	APBA2	2	0	0	0	0	2	3	0	0	0	0	0
ENSG00000144589	STK11IP	4	0	0	0	0	1	3	0	0	0	0	0
ENSG00000170439	METTL7B	0	0	0	0	0	1	1	0	0	0	0	0
ENSG00000198517	MAFK	0	0	0	0	0	3	1	0	0	0	0	0
ENSG00000206527	HACD2	0	0	0	0	0	1	2	0	0	0	0	0
ENSG00000102996	MMP15	0	0	0	0	0	1	1	0	0	0	0	0
ENSG00000172340	SUCLG2	0	0	0	0	0	1	3	0	0	0	0	0
ENSG00000143614	GATAD2B	2	0	0	0	0	2	1	0	0	0	0	0
ENSG00000100422	CERK	0	0	0	0	0	1	1	0	0	0	0	0
ENSG00000158480	SPATA2	0	0	0	0	0	2	1	0	0	0	0	0
ENSG00000138756	BMP2K	0	0	0	0	0	1	1	0	0	0	0	0
ENSG00000131374	TBC1D5	0	0	0	4	12	2	1	0	0	0	0	0
ENSG00000185436	IFNLR1	0	0	0	0	0	1	3	0	0	0	0	0
ENSG00000130766	SESN2	0	0	0	0	0	1	1	0	0	0	0	0
ENSG00000115520	COQ10B	0	0	0	0	2	1	1	0	0	0	0	0
ENSG00000131437	KIF3A	0	0	0	0	2	1	1	0	0	0	0	0
ENSG00000167862	MRPL58	2	0	0	0	2	1	2	0	0	0	0	0
ENSG00000178222	RNF212	0	0	0	8	10	2	2	0	0	0	0	0
ENSG00000100228	RAB36	0	0	0	0	2	1	1	0	0	0	0	0
ENSG00000161013	SQSTM1	4	0	0	4	4	6	1	4	0	0	0	10
ENSG00000172572	PDE3A	0	0	0	0	0	1	1	0	0	0	0	0
ENSG00000107862	GBF1	2	0	0	0	0	1	1	0	0	0	0	0
ENSG00000108848	LUC7L3	0	0	0	2	12	2	4	0	0	0	2	6
ENSG00000165671	NSD1	0	2	0	0	0	6	1	0	0	0	0	0
ENSG00000010539	ZNF200	0	0	0	0	0	4	1	0	0	0	0	0
ENSG00000182606	TRAK1	0	0	0	0	2	6	1	0	0	0	0	0
ENSG00000168785	TSPAN5	2	0	0	0	0	1	1	0	0	0	0	0
ENSG00000164654	MIOS	0	0	0	4	4	3	1	0	0	0	4	6
ENSG00000148803	FUOM	0	0	0	0	2	2	1	0	0	0	0	0
ENSG00000140961	OSGIN1	0	0	0	0	2	2	1	0	0	0	0	0
ENSG00000078124	ACER3	0	0	0	0	6	2	1	0	0	0	0	2
ENSG00000157625	TAB3	0	0	0	0	2	1	1	0	0	0	0	0
ENSG00000145685	LHFPL2	0	0	0	0	0	2	1	0	0	0	0	0
ENSG00000149212	SESN3	0	0	0	0	0	1	2	0	0	0	0	0
ENSG00000142230	SAE1	0	0	0	2	8	2	1	0	0	0	0	2
ENSG00000185100	ADSSL1	3	0	0	0	0	3	1	0	0	0	0	0
ENSG00000185298	CCDC137	0	0	0	0	2	4	1	0	0	0	0	2
ENSG00000136044	APPL2	4	0	0	0	4	3	1	0	0	0	0	0
ENSG00000090924	PLEKHG2	3	0	0	2	4	5	1	0	0	0	0	0
ENSG00000163743	RCHY1	0	0	0	0	0	3	1	0	0	0	0	0
ENSG00000135314	KHDC1	0	0	0	0	0	2	3	0	0	0	0	0
ENSG00000102580	DNAJC3	0	0	0	0	0	1	1	0	0	0	0	0
ENSG00000023902	PLEKHO1	2	0	0	2	2	2	1	0	0	0	0	0
ENSG00000170677	SOCS6	0	0	0	0	0	1	1	0	0	0	0	0
ENSG00000160445	ZER1	0	0	0	0	0	3	1	0	0	0	0	0
ENSG00000165887	ANKRD2	0	0	0	0	2	1	1	0	0	0	0	0
ENSG00000167394	ZNF668	0	0	0	0	2	2	1	0	0	0	0	0
ENSG00000183741	CBX6	0	0	0	0	0	1	3	0	0	0	0	0
ENSG00000170088	TMEM192	0	0	0	0	2	1	1	0	0	0	0	0
ENSG00000176853	FAM91A1	0	0	0	0	2	1	1	0	0	0	0	0
ENSG00000152240	HAUS1	3	0	0	8	6	1	2	0	0	0	4	2
ENSG00000138386	NAB1	2	0	0	2	10	5	1	0	0	0	0	4
ENSG00000196700	ZNF512B	0	0	0	0	2	4	1	0	0	0	0	2
ENSG00000196505	GDAP2	0	0	0	0	0	1	2	0	0	0	0	0
ENSG00000005156	LIG3	4	0	0	0	4	3	1	0	0	0	0	2
ENSG00000145220	LYAR	0	0	0	0	0	2	1	0	0	0	0	0
ENSG00000108679	LGALS3BP	4	0	0	0	8	3	1	0	0	0	4	10
ENSG00000169398	PTK2	2	0	0	10	24	10	3	4	0	0	2	2
ENSG00000105325	FZR1	2	0	0	0	0	1	1	0	0	0	0	0
ENSG00000163867	ZMYM6	0	0	0	0	2	4	1	0	0	0	0	0
ENSG00000157191	NECAP2	0	0	0	2	10	2	1	0	0	0	0	2
ENSG00000125827	TMX4	0	0	0	0	0	1	1	0	0	0	0	2
ENSG00000183684	ALYREF	0	0	0	0	0	1	1	0	0	0	0	0
ENSG00000006625	GGCT	0	0	0	8	14	2	2	0	0	0	0	0
ENSG00000162714	ZNF496	0	0	0	0	2	1	1	0	0	0	0	0
ENSG00000183617	MRPL54	0	0	0	0	0	1	1	0	0	0	0	0
ENSG00000100596	SPTLC2	0	0	0	0	0	1	2	0	0	0	0	0
ENSG00000065882	TBC1D1	0	0	0	2	4	5	1	0	0	0	0	0
ENSG00000187498	COL4A1	0	0	0	0	0	1	1	0	0	0	0	0
ENSG00000097021	ACOT7	0	0	0	0	0	4	1	0	0	0	0	0
ENSG00000105186	ANKRD27	0	0	0	0	4	1	5	0	0	0	0	2
ENSG00000072121	ZFYVE26	0	0	0	0	0	1	3	0	0	0	0	0
ENSG00000124406	ATP8A1	0	0	0	0	0	1	1	0	0	0	0	0
ENSG00000184307	ZDHHC23	3	0	0	0	0	2	2	0	0	0	0	2
ENSG00000095261	PSMD5	0	0	0	0	4	1	3	0	0	0	0	0
ENSG00000267680	ZNF224	0	0	0	0	0	3	1	0	0	0	0	0
ENSG00000078487	ZCWPW1	0	0	0	2	0	1	1	0	0	0	0	0
ENSG00000175029	CTBP2	2	0	0	0	2	4	1	0	0	0	0	0
ENSG00000103876	FAH	0	0	0	0	0	5	1	0	0	0	0	0
ENSG00000137449	CPEB2	0	0	0	0	4	1	1	0	0	0	0	2
ENSG00000129991	TNNI3	0	0	0	0	0	1	2	0	0	0	0	0
ENSG00000006453	BAIAP2L1	0	0	0	0	0	1	1	0	0	0	0	0
ENSG00000164024	METAP1	0	0	0	0	10	2	3	0	0	0	0	0
ENSG00000003393	ALS2	0	0	0	0	2	1	2	0	0	0	0	0
ENSG00000115267	IFIH1	0	0	0	0	0	1	2	0	0	0	0	0
ENSG00000198467	TPM2	0	0	0	0	0	1	4	0	0	0	0	0
ENSG00000113594	LIFR	2	0	0	0	2	2	1	0	0	0	0	0
ENSG00000106771	TMEM245	0	0	0	0	0	1	1	0	0	0	0	0
ENSG00000156384	SFR1	0	0	0	0	0	2	1	0	0	0	0	0
ENSG00000132846	ZBED3	0	0	0	0	2	1	1	0	0	0	0	0
ENSG00000090339	ICAM1	0	0	0	0	0	1	2	0	2	0	2	0
ENSG00000113649	TCERG1	0	0	0	0	6	1	1	0	0	0	0	0
ENSG00000137764	MAP2K5	0	0	0	2	4	1	1	0	0	0	0	0
ENSG00000137504	CREBZF	2	2	0	0	4	3	1	0	0	0	0	0
ENSG00000184489	PTP4A3	0	0	0	0	2	1	1	0	0	0	0	0
ENSG00000165637	VDAC2	0	0	0	0	2	3	1	0	0	0	0	0
ENSG00000148154	UGCG	0	0	0	0	2	1	2	0	0	0	0	0
ENSG00000181163	NPM1	2	0	0	0	6	2	1	0	0	0	0	0
ENSG00000063169	BICRA	0	0	0	0	0	3	1	0	0	0	0	0
ENSG00000078967	UBE2D4	2	0	0	6	4	1	1	0	0	0	0	2
ENSG00000007376	RPUSD1	6	2	0	0	8	3	1	0	8	0	0	4
ENSG00000109103	UNC119	0	0	0	4	0	2	2	0	0	0	0	2
ENSG00000134202	GSTM3	0	0	0	0	0	1	1	0	0	0	0	0
ENSG00000261052	SULT1A3	2	0	0	2	0	4	2	0	0	0	0	0
ENSG00000147905	ZCCHC7	0	0	0	0	0	2	1	0	0	0	0	0
ENSG00000144736	SHQ1	0	0	0	0	0	1	1	0	0	0	0	0
ENSG00000112655	PTK7	0	0	0	4	4	6	1	0	0	0	4	0
ENSG00000206560	ANKRD28	0	0	0	0	2	2	1	0	0	0	0	0
ENSG00000143420	ENSA	3	0	0	0	2	2	1	0	0	0	0	6
ENSG00000178982	EIF3K	0	0	0	4	4	3	1	0	0	0	0	6
ENSG00000164402	2024-09-08	0	0	0	0	0	2	1	0	0	0	0	0
ENSG00000142655	PEX14	0	0	0	0	0	1	1	0	0	0	0	0
ENSG00000169126	ARMC4	0	0	0	0	0	1	1	0	0	0	0	0
ENSG00000111671	SPSB2	0	0	0	0	0	1	2	0	0	0	0	0
ENSG00000138443	ABI2	0	0	0	0	8	5	2	0	0	0	4	0
ENSG00000172081	MOB3A	0	0	0	0	0	3	1	0	0	0	0	0
ENSG00000172247	C1QTNF4	0	0	0	0	0	1	1	0	0	0	0	0
ENSG00000115641	FHL2	0	0	0	4	10	5	1	0	0	0	4	6
ENSG00000164002	EXO5	0	0	0	4	4	3	1	0	0	0	8	6
ENSG00000178700	DHFR2	0	0	0	0	0	2	1	0	0	0	0	0
ENSG00000168152	THAP9	0	0	0	0	0	1	1	0	0	0	0	0
ENSG00000141295	SCRN2	6	0	0	0	2	2	1	0	0	0	0	2
ENSG00000186469	GNG2	0	0	0	0	0	1	1	0	0	0	0	0
ENSG00000131778	CHD1L	0	0	0	4	0	1	2	0	0	0	0	0
ENSG00000134070	IRAK2	0	0	0	0	2	1	1	0	0	0	0	0
ENSG00000124788	ATXN1	0	0	0	0	2	1	2	0	0	0	0	0
ENSG00000005189	REXO5	2	0	0	4	6	6	1	0	0	0	0	6
ENSG00000150403	TMCO3	0	0	0	0	4	1	5	0	0	0	4	0
ENSG00000154222	CC2D1B	6	0	0	0	0	1	2	0	0	0	0	0
ENSG00000099995	SF3A1	0	0	0	2	0	2	1	0	0	0	2	2
ENSG00000155097	ATP6V1C1	0	0	0	0	2	2	1	0	0	0	0	2
ENSG00000107821	KAZALD1	4	0	0	0	4	2	1	0	0	0	0	4
ENSG00000171475	WIPF2	2	0	0	6	2	3	1	0	0	0	2	0
ENSG00000124614	RPS10	0	0	0	0	2	3	1	0	0	0	0	0
ENSG00000075856	SART3	4	0	0	0	2	2	1	0	0	0	0	0
ENSG00000148399	DPH7	0	6	2	2	8	1	1	0	0	0	0	0
ENSG00000198753	PLXNB3	0	0	0	0	0	1	1	0	0	0	0	0
ENSG00000064651	SLC12A2	0	0	0	0	2	1	1	0	0	0	0	0
ENSG00000070423	RNF126	3	0	0	0	0	1	1	0	0	0	0	0
ENSG00000167799	NUDT8	0	0	0	0	0	1	2	0	0	0	0	0
ENSG00000121005	CRISPLD1	0	0	0	0	0	1	1	0	0	0	0	0
ENSG00000032742	IFT88	0	4	0	2	4	1	1	0	0	0	0	0
ENSG00000042286	AIFM2	0	0	0	0	0	1	2	0	0	0	0	0
ENSG00000130707	ASS1	0	0	0	0	4	2	1	0	0	0	0	2
ENSG00000139372	TDG	0	0	0	0	4	1	1	0	0	0	0	0
ENSG00000143294	PRCC	0	0	0	2	4	1	1	0	0	0	0	0
ENSG00000162959	MEMO1	0	0	0	0	2	4	1	0	0	0	0	0
ENSG00000140463	BBS4	0	0	0	0	2	2	1	0	0	0	0	0
ENSG00000023572	GLRX2	0	0	0	0	6	4	3	0	0	0	0	0
ENSG00000133997	MED6	2	0	0	0	2	1	1	0	0	0	0	0
ENSG00000198198	SZT2	8	10	0	2	2	3	3	7	4	0	0	2
ENSG00000198346	ZNF813	0	0	0	0	0	1	1	0	0	0	0	0
ENSG00000168259	DNAJC7	0	0	0	2	10	5	2	0	0	0	0	0
ENSG00000152422	XRCC4	0	0	0	0	0	2	1	0	0	0	0	0
ENSG00000185379	RAD51D	2	0	0	10	18	10	1	0	0	0	0	0
ENSG00000094880	CDC23	0	0	0	0	0	1	4	0	0	0	0	0
ENSG00000165669	FAM204A	0	0	0	0	4	2	1	0	0	0	0	0
ENSG00000138166	DUSP5	0	0	0	0	0	1	1	0	0	0	0	0
ENSG00000080986	NDC80	0	0	0	0	0	1	3	0	0	0	0	0
ENSG00000113851	CRBN	0	0	0	0	0	1	2	0	0	0	0	0
ENSG00000070950	RAD18	2	0	0	0	2	1	5	0	0	0	0	2
ENSG00000109113	RAB34	7	0	0	12	10	3	1	2	0	0	16	8
ENSG00000105711	SCN1B	2	0	0	0	0	1	5	0	0	0	0	0
ENSG00000171865	RNASEH1	0	0	0	0	0	2	1	0	0	0	2	0
ENSG00000119737	ASB3	0	0	0	0	2	3	1	0	0	0	0	2
ENSG00000197321	SVIL	0	0	0	0	0	2	1	0	0	0	0	0
ENSG00000076067	RBMS2	0	0	0	0	4	2	1	0	0	0	0	0
ENSG00000003436	TFPI	0	0	0	0	0	1	1	0	0	0	0	0
ENSG00000273559	CWC25	2	0	0	0	0	2	1	0	0	0	0	0
ENSG00000132256	TRIM5	0	0	0	0	6	2	2	0	0	0	0	2
ENSG00000174136	RGMB	0	0	0	0	0	1	1	0	0	0	0	0
ENSG00000167302	TEPSIN	2	0	0	0	2	2	1	0	0	0	0	0
ENSG00000197724	PHF2	0	0	0	0	0	1	1	0	0	0	0	0
ENSG00000163933	RFT1	0	0	0	0	2	1	1	0	0	0	0	0
ENSG00000170745	KCNS3	0	0	0	0	0	1	1	0	0	0	0	0
ENSG00000065833	ME1	0	0	0	0	0	1	1	0	0	0	0	0
ENSG00000124429	POF1B	0	0	0	0	0	1	1	0	0	0	0	0
ENSG00000164695	CHMP4C	0	0	0	0	0	1	1	0	0	0	0	0
ENSG00000152990	ADGRA3	0	0	0	0	0	1	2	0	0	0	0	0
ENSG00000177076	ACER2	0	0	0	0	0	1	1	0	0	0	0	0
ENSG00000108439	PNPO	2	0	0	2	8	3	1	0	0	0	0	2
ENSG00000165632	TAF3	0	0	0	0	0	1	1	0	0	0	0	0
ENSG00000142875	PRKACB	0	0	0	0	0	2	1	0	0	0	0	0
ENSG00000164031	DNAJB14	0	0	0	0	2	1	2	0	0	0	0	0
ENSG00000197860	SGTB	0	0	0	0	0	2	1	0	0	0	0	0
ENSG00000106571	GLI3	0	0	0	0	0	1	2	0	0	0	0	0
ENSG00000224051	CPTP	0	0	0	0	0	2	1	0	0	0	0	0
ENSG00000151718	WWC2	2	0	0	0	2	4	1	0	0	0	0	0
ENSG00000132170	PPARG	0	0	0	0	6	5	1	0	0	0	0	0
ENSG00000065911	MTHFD2	0	0	0	10	12	1	1	0	0	0	0	0
ENSG00000101493	ZNF516	0	0	0	0	0	2	1	0	0	0	0	0
ENSG00000143228	NUF2	0	0	0	0	6	2	1	0	0	0	0	4
ENSG00000100442	FKBP3	0	0	0	0	2	1	1	0	0	0	0	0
ENSG00000134597	RBMX2	0	0	0	0	0	1	1	0	0	0	0	0
ENSG00000164089	ETNPPL	2	0	0	0	4	2	1	0	0	0	0	8
ENSG00000080839	RBL1	0	0	0	0	0	1	2	0	0	0	0	2
ENSG00000141543	EIF4A3	0	0	0	0	2	3	1	0	0	0	0	0
ENSG00000100697	DICER1	0	0	0	2	4	2	3	0	0	0	0	0
ENSG00000099624	ATP5D	0	0	0	0	0	1	3	0	0	0	0	0
ENSG00000172037	LAMB2	0	6	0	2	0	1	2	0	0	0	0	2
ENSG00000136603	SKIL	2	0	0	0	4	1	2	0	2	0	0	0
ENSG00000105649	RAB3A	0	0	0	0	2	1	1	0	0	0	0	0
ENSG00000166855	CLPX	4	0	0	0	0	2	1	0	0	0	0	0
ENSG00000188158	NHS	0	0	0	0	2	1	1	0	0	0	0	0
ENSG00000166411	IDH3A	4	0	0	0	6	4	1	0	0	0	0	4
ENSG00000106367	AP1S1	0	0	0	0	0	2	1	0	0	0	0	0
ENSG00000092964	DPYSL2	0	0	0	0	0	3	1	0	0	0	0	0
ENSG00000005889	ZFX	0	0	0	4	4	2	1	0	0	0	0	0
ENSG00000106077	ABHD11	7	0	0	4	10	2	2	0	0	0	0	6
ENSG00000123600	METTL8	2	0	0	4	8	3	1	0	0	0	0	0
ENSG00000137509	PRCP	0	0	0	0	2	7	1	0	0	0	0	0
ENSG00000179750	APOBEC3B	2	0	0	0	0	1	3	0	0	0	0	0
ENSG00000161970	RPL26	2	0	0	0	2	6	3	2	0	0	0	0
ENSG00000104907	TRMT1	4	4	0	8	4	3	3	0	0	0	4	8
ENSG00000205423	CNEP1R1	0	0	0	0	4	3	1	0	0	0	0	0
ENSG00000124120	TTPAL	2	0	0	0	2	1	1	0	0	0	0	0
ENSG00000255150	EID3	2	0	0	10	14	5	1	0	0	0	0	2
ENSG00000104611	SH2D4A	0	0	0	0	4	3	1	0	0	0	0	0
ENSG00000163171	CDC42EP3	0	0	0	0	0	4	1	0	0	0	0	0
ENSG00000127663	KDM4B	0	0	0	0	2	1	1	0	0	0	0	0
ENSG00000136100	VPS36	0	0	0	0	0	2	1	0	0	0	0	0
ENSG00000105607	GCDH	0	2	0	2	4	2	3	0	0	0	0	0
ENSG00000100504	ABHD12B	0	0	0	0	2	1	2	0	0	0	0	0
ENSG00000181924	COA4	0	0	0	0	2	2	1	0	0	0	0	0
ENSG00000116254	CHD5	0	0	0	0	2	1	1	0	0	0	2	0
ENSG00000100109	TFIP11	2	0	0	2	6	2	1	0	0	0	0	2
ENSG00000131591	C1orf159	8	2	0	0	4	3	1	0	2	0	0	2
ENSG00000186814	ZSCAN30	0	0	0	0	0	1	1	0	0	0	0	0
ENSG00000162415	ZSWIM5	0	0	0	0	0	2	1	0	0	0	0	0
ENSG00000158711	ELK4	0	0	0	0	2	2	1	0	0	0	0	0
ENSG00000167775	CD320	2	0	0	0	2	1	1	0	0	0	0	2
ENSG00000177189	RPS6KA3	0	0	0	2	4	2	1	0	0	0	0	0
ENSG00000122557	HERPUD2	0	0	0	2	4	1	1	0	0	0	0	0
ENSG00000163521	GLB1L	0	0	0	2	0	1	2	0	0	0	0	0
ENSG00000110435	PDHX	0	0	0	2	2	2	1	0	0	0	0	0
ENSG00000167105	TMEM92	0	0	0	0	0	1	1	0	0	0	0	0
ENSG00000105393	BABAM1	5	2	0	4	2	4	1	2	4	0	4	0
ENSG00000273899	NOL12	0	0	0	0	0	1	1	0	0	0	0	0
ENSG00000138617	PARP16	0	0	0	0	0	1	2	0	0	0	0	0
ENSG00000198818	SFT2D1	0	0	0	0	0	1	1	0	0	0	0	0
ENSG00000077713	SLC25A43	2	0	0	0	2	1	1	0	0	0	0	2
ENSG00000170889	RPS9	0	0	0	2	4	3	2	0	0	0	0	2
ENSG00000170242	USP47	0	0	0	2	4	1	1	0	0	0	0	0
ENSG00000163378	EOGT	2	0	0	4	2	1	2	0	0	0	0	0
ENSG00000160293	VAV2	0	0	0	0	2	1	1	0	0	0	0	0
ENSG00000068438	FTSJ1	0	2	0	0	2	1	1	0	0	0	0	0
ENSG00000155438	NIFK	2	0	0	0	2	1	2	0	0	0	0	0
ENSG00000166689	PLEKHA7	0	0	0	0	2	3	2	0	0	0	0	0
ENSG00000154917	RAB6B	2	0	0	0	4	2	1	0	0	0	0	0
ENSG00000111145	ELK3	0	0	0	0	4	2	1	0	2	0	0	0
ENSG00000157741	UBN2	0	0	0	0	0	1	1	0	0	0	0	0
ENSG00000070190	DAPP1	0	0	0	0	0	1	1	0	0	0	0	0
ENSG00000161813	LARP4	2	0	0	4	12	3	1	0	0	0	0	2
ENSG00000144488	ESPNL	0	0	0	0	0	1	1	0	0	0	0	0
ENSG00000081913	PHLPP1	0	0	0	0	2	1	1	0	0	0	0	0
ENSG00000159459	UBR1	0	0	0	0	0	1	3	0	0	0	0	0
ENSG00000182552	RWDD4	0	0	0	4	12	1	2	0	0	0	0	2
ENSG00000130479	MAP1S	2	0	0	0	4	5	1	2	0	0	0	0
ENSG00000142089	IFITM3	0	0	0	0	2	2	1	0	0	0	0	0
ENSG00000035928	RFC1	2	0	0	4	0	1	2	0	0	0	0	0
ENSG00000125730	C3	0	0	0	0	0	1	2	0	0	0	0	0
ENSG00000185722	ANKFY1	0	0	0	0	2	3	1	0	0	0	0	0
ENSG00000205629	LCMT1	0	0	0	2	2	2	1	0	0	0	0	0
ENSG00000188112	C6orf132	0	0	0	0	0	1	2	0	0	0	0	0
ENSG00000099256	PRTFDC1	0	0	0	0	4	1	2	0	0	0	0	0
ENSG00000111261	MANSC1	0	2	0	0	0	1	1	0	0	0	0	0
ENSG00000165152	TMEM246	0	0	0	0	0	1	1	0	0	0	0	0
ENSG00000112531	QKI	4	0	0	0	4	5	1	0	0	0	0	0
ENSG00000127329	PTPRB	0	0	0	0	0	1	2	0	0	0	0	0
ENSG00000152518	ZFP36L2	0	0	0	0	0	1	1	0	0	0	0	0
ENSG00000109046	WSB1	4	0	0	12	6	1	6	0	0	0	0	0
ENSG00000148730	EIF4EBP2	0	0	0	0	2	1	1	0	0	0	0	0
ENSG00000134910	STT3A	2	0	0	2	6	4	1	0	0	0	0	0
ENSG00000175606	TMEM70	2	0	0	0	2	1	1	0	0	0	0	2
ENSG00000164077	MON1A	0	0	0	0	2	1	1	0	0	0	0	0
ENSG00000198363	ASPH	0	0	0	2	10	4	1	0	0	0	0	0
ENSG00000128298	BAIAP2L2	4	0	0	2	2	3	3	0	0	0	0	0
ENSG00000144959	NCEH1	2	0	0	0	4	1	1	0	0	0	0	0
ENSG00000273611	ZNHIT3	0	0	0	4	2	1	2	0	0	0	0	2
ENSG00000132970	WASF3	0	0	0	0	0	1	1	0	0	0	0	0
ENSG00000146733	PSPH	5	0	0	10	4	3	1	3	0	0	4	8
ENSG00000138107	ACTR1A	0	0	0	0	2	1	1	0	0	0	0	0
ENSG00000144048	DUSP11	0	0	0	0	0	1	2	0	0	0	0	0
ENSG00000138439	FAM117B	0	0	0	0	0	1	1	0	0	0	0	0
ENSG00000166710	B2M	2	2	0	0	0	2	1	3	2	0	0	2
ENSG00000166788	SAAL1	2	0	0	0	4	2	1	0	0	0	4	0
ENSG00000196118	CCDC189	2	2	0	0	2	2	3	0	0	0	0	0
ENSG00000110080	KIRREL3	2	0	0	0	0	8	1	0	0	0	0	0
ENSG00000136490	LIMD2	6	0	0	10	16	3	7	2	0	0	6	12
ENSG00000142188	TMEM50B	0	0	0	2	0	1	3	0	0	0	0	0
ENSG00000004059	ARF5	0	0	0	0	0	1	2	0	0	0	0	0
ENSG00000099194	SCD	0	0	0	0	0	1	1	0	0	0	0	0
ENSG00000197147	LRRC8B	0	0	0	0	0	1	1	0	0	0	0	0
ENSG00000137825	ITPKA	0	0	0	0	0	1	1	0	0	0	0	0
ENSG00000173546	CSPG4	0	0	0	0	0	1	1	0	0	0	0	0
ENSG00000213699	SLC35F6	0	0	0	0	4	1	1	0	0	0	0	0
ENSG00000134684	S100PBP	0	0	0	0	0	1	1	0	0	0	0	0
ENSG00000049860	HEXB	0	0	0	0	2	3	1	0	0	0	0	0
ENSG00000157216	SSBP3	0	0	0	0	4	2	1	0	0	0	0	0
ENSG00000185973	TMLHE	0	0	0	0	0	1	2	0	0	0	0	0
ENSG00000160570	DEDD2	2	0	0	0	2	3	1	0	0	0	0	2
ENSG00000087365	SF3B2	0	0	0	0	4	1	1	0	0	0	0	0
ENSG00000095139	ARCN1	0	0	0	2	4	1	2	0	0	0	2	0
ENSG00000133131	MORC4	2	0	0	0	0	1	1	0	0	0	0	0
ENSG00000156469	MTERF3	0	0	0	0	4	1	1	0	0	0	0	0
ENSG00000087460	GNAS	0	0	0	0	6	6	1	0	0	0	0	4
ENSG00000106400	ZNHIT1	0	0	0	0	0	1	1	0	0	0	0	0
ENSG00000198860	TSEN15	2	0	0	2	6	1	2	0	0	0	0	0
ENSG00000197885	NKIRAS1	0	0	0	0	2	2	1	0	0	0	0	0
ENSG00000184502	GAST	0	0	0	0	0	1	1	0	0	0	0	0
ENSG00000077254	USP33	2	0	0	2	6	2	1	0	0	0	0	0
ENSG00000112210	RAB23	0	0	0	0	0	1	1	0	0	0	0	0
ENSG00000139725	RHOF	0	0	0	0	0	3	1	0	0	0	0	0
ENSG00000261236	BOP1	0	0	0	0	4	1	2	0	0	0	0	0
ENSG00000176018	LYSMD3	0	0	0	0	0	1	1	0	0	0	0	0
ENSG00000107185	RGP1	0	0	0	0	0	1	1	0	0	0	0	0
ENSG00000228049	SPDYE2	4	4	0	0	14	11	3	0	2	0	0	4
ENSG00000242252	BGLAP	2	0	0	4	4	2	1	0	0	0	2	0
ENSG00000254505	CHMP4A	3	0	0	0	0	2	1	0	0	0	0	0
ENSG00000167196	FBXO22	0	0	0	0	4	4	1	0	0	0	0	0
ENSG00000135940	COX5B	0	0	0	0	0	1	1	0	0	0	0	0
ENSG00000125870	SNRPB2	0	0	0	0	0	2	1	0	0	0	0	0
ENSG00000033867	SLC4A7	0	0	0	0	6	1	1	0	0	0	0	0
ENSG00000114812	VIPR1	0	0	0	0	2	1	1	0	0	0	0	0
ENSG00000100068	LRP5L	0	0	0	0	0	1	2	0	0	0	0	0
ENSG00000154328	NEIL2	0	0	0	0	4	2	1	0	0	0	0	2
ENSG00000100412	ACO2	0	0	0	0	0	1	1	0	0	0	0	0
ENSG00000163512	AZI2	0	0	0	0	2	2	1	0	0	0	0	0
ENSG00000105671	DDX49	6	0	0	4	6	1	1	0	0	0	0	0
ENSG00000160932	LY6E	5	0	0	0	8	1	4	0	0	0	0	16
ENSG00000133789	SWAP70	0	0	0	0	2	2	1	0	0	0	0	0
ENSG00000054611	TBC1D22A	0	0	0	0	2	2	1	0	0	0	0	0
ENSG00000185721	DRG1	0	0	0	0	4	1	1	0	0	0	0	0
ENSG00000214530	STARD10	2	0	0	0	0	2	2	0	0	0	0	0
ENSG00000146963	LUC7L2	0	0	0	2	4	3	1	0	0	0	0	0
ENSG00000091592	NLRP1	2	0	0	2	6	1	6	0	0	0	0	0
ENSG00000092470	WDR76	2	0	0	0	0	2	1	2	0	0	0	0
ENSG00000075303	SLC25A40	2	0	0	0	6	2	1	0	0	0	0	0
ENSG00000172315	TP53RK	0	0	0	0	0	2	1	0	0	0	0	0
ENSG00000136848	DAB2IP	2	0	0	0	0	4	1	0	0	0	0	0
ENSG00000185551	NR2F2	0	0	0	0	0	4	1	0	0	0	0	0
ENSG00000124207	CSE1L	0	0	0	0	2	1	2	0	0	0	0	0
ENSG00000146242	TPBG	0	0	0	0	0	3	1	0	0	0	0	0
ENSG00000157578	LCA5L	0	0	0	0	0	1	1	0	0	0	0	0
ENSG00000132773	TOE1	2	0	0	0	0	2	1	0	0	0	0	0
ENSG00000173267	SNCG	2	0	0	0	0	1	1	0	0	0	0	0
ENSG00000112996	MRPS30	0	0	0	0	0	1	1	0	0	0	0	0
ENSG00000152952	PLOD2	0	0	0	0	4	2	1	0	0	0	0	0
ENSG00000132405	TBC1D14	0	0	0	0	2	6	1	0	0	0	0	0
ENSG00000198837	DENND4B	2	2	0	2	6	3	1	0	0	0	0	0
ENSG00000172331	BPGM	0	0	0	0	4	2	1	0	0	0	0	0
ENSG00000054690	PLEKHH1	0	0	0	0	0	1	1	0	0	0	0	0
ENSG00000086758	HUWE1	4	0	0	0	8	2	1	0	0	0	0	0
ENSG00000159202	UBE2Z	0	0	0	2	2	2	1	0	0	0	0	0
ENSG00000166250	CLMP	6	0	0	0	0	9	1	0	0	0	0	8
ENSG00000186205	2024-03-01	2	0	0	0	0	1	4	0	0	0	0	0
ENSG00000198492	YTHDF2	0	0	0	0	2	1	1	0	0	0	0	0
ENSG00000119508	NR4A3	2	2	0	0	0	1	1	0	0	0	0	0
ENSG00000179403	VWA1	0	0	0	0	0	1	1	0	0	0	0	0
ENSG00000069956	MAPK6	0	0	0	0	0	2	1	0	0	0	0	0
ENSG00000120533	ENY2	3	0	0	0	0	2	1	0	0	0	0	0
ENSG00000004866	ST7	2	0	0	2	12	5	1	0	0	0	2	2
ENSG00000126456	IRF3	6	0	0	4	20	6	1	6	0	0	8	20
ENSG00000081026	MAGI3	0	0	0	0	4	1	3	0	0	0	0	0
ENSG00000091039	OSBPL8	0	0	0	0	2	1	1	0	0	0	0	2
ENSG00000197461	PDGFA	0	0	0	0	2	3	1	0	0	0	0	0
ENSG00000104129	DNAJC17	4	0	0	0	0	1	3	0	0	0	0	0
ENSG00000107968	MAP3K8	0	0	0	0	2	2	1	0	0	0	0	0
ENSG00000132305	IMMT	2	0	0	0	8	2	1	0	0	0	2	4
ENSG00000183655	KLHL25	0	0	0	0	0	1	1	0	0	0	0	0
ENSG00000148400	NOTCH1	0	0	0	0	0	1	1	0	0	0	0	0
ENSG00000172046	USP19	20	0	0	0	16	8	1	6	0	0	8	4
ENSG00000101290	CDS2	0	0	0	0	0	1	1	0	0	0	0	0
ENSG00000166963	MAP1A	0	0	0	0	0	1	1	0	0	0	0	0
ENSG00000197013	ZNF429	0	0	0	0	0	1	1	0	0	0	0	0
ENSG00000135473	PAN2	11	2	0	24	18	7	2	2	0	0	4	12
ENSG00000086712	TXLNG	0	0	0	0	0	1	1	0	0	0	0	0
ENSG00000197746	PSAP	0	0	0	0	2	1	1	0	0	0	4	2
ENSG00000198513	ATL1	0	0	0	0	0	3	1	0	0	0	0	0
ENSG00000072135	PTPN18	2	6	0	2	2	3	1	0	2	0	0	0
ENSG00000242028	HYPK	0	0	0	0	2	6	1	0	0	0	0	0
ENSG00000013561	RNF14	0	0	0	4	4	3	1	0	0	0	0	2
ENSG00000159176	CSRP1	2	0	0	0	0	3	1	5	0	0	4	0
ENSG00000102054	RBBP7	4	0	0	0	0	3	2	2	0	0	0	0
ENSG00000128626	MRPS12	0	0	0	0	0	3	1	0	0	0	0	0
ENSG00000120437	ACAT2	0	0	0	0	0	1	1	0	0	0	0	0
ENSG00000170043	TRAPPC1	0	0	0	0	2	2	1	0	0	0	0	0
ENSG00000183283	DAZAP2	4	2	0	2	8	2	1	0	4	0	0	2
ENSG00000110583	NAA40	2	0	0	2	2	2	1	0	0	0	0	0
ENSG00000134265	NAPG	0	0	0	0	0	1	1	0	0	0	0	0
ENSG00000173137	ADCK5	0	2	0	0	4	1	3	0	0	0	0	0
ENSG00000005893	LAMP2	0	0	0	0	2	1	2	0	0	0	0	0
ENSG00000163975	MELTF	0	0	0	0	2	1	3	0	0	0	0	0
ENSG00000205795	CYS1	0	0	0	0	0	1	1	0	0	0	0	0
ENSG00000089123	TASP1	0	0	0	0	0	1	1	0	0	0	0	0
ENSG00000066827	ZFAT	0	0	0	0	6	3	1	0	0	0	0	0
ENSG00000182195	LDOC1	0	0	0	0	0	1	1	0	0	0	0	0
ENSG00000186153	WWOX	0	0	0	0	0	1	2	0	0	0	0	0
ENSG00000070501	POLB	0	0	0	2	10	4	1	0	0	0	0	0
ENSG00000143158	MPC2	0	0	0	0	0	2	1	0	0	0	0	0
ENSG00000092841	MYL6	6	0	0	0	6	2	3	4	0	0	0	2
ENSG00000136715	SAP130	0	0	0	0	2	2	1	0	0	0	0	0
ENSG00000101846	STS	0	0	0	0	0	4	1	0	0	0	0	0
ENSG00000085721	RRN3	0	0	0	0	2	1	2	0	0	0	0	0
ENSG00000143816	WNT9A	0	0	0	0	0	1	1	0	0	0	0	0
ENSG00000167881	SRP68	0	0	0	0	2	3	1	0	0	0	0	4
ENSG00000187624	C17orf97	0	0	0	0	0	1	1	0	0	0	0	0
ENSG00000164548	TRA2A	5	6	0	2	12	1	1	0	0	0	0	2
ENSG00000125952	MAX	2	0	0	0	12	2	1	0	0	0	0	4
ENSG00000122483	CCDC18	0	0	0	0	4	2	1	0	0	0	0	0
ENSG00000169715	MT1E	0	0	0	0	2	1	2	0	0	0	0	0
ENSG00000062822	POLD1	4	0	0	0	6	1	1	0	0	0	0	2
ENSG00000143507	DUSP10	0	0	0	0	2	1	1	0	0	0	0	0
ENSG00000143013	LMO4	0	0	0	0	0	3	1	0	0	0	0	0
ENSG00000116661	FBXO2	0	0	0	0	0	2	1	0	0	0	0	0
ENSG00000151849	CENPJ	0	2	0	2	4	1	2	0	0	0	0	0
ENSG00000188191	PRKAR1B	0	0	0	0	0	6	1	0	0	0	0	0
ENSG00000176092	CRYBG2	0	0	0	0	2	2	1	0	0	0	0	0
ENSG00000116741	RGS2	0	0	0	0	0	1	1	0	0	0	0	0
ENSG00000155099	TMEM55A	0	0	0	0	4	1	2	0	0	0	0	0
ENSG00000103175	WFDC1	0	0	0	0	2	1	2	0	0	0	0	0
ENSG00000185420	SMYD3	0	0	0	0	0	3	1	0	0	0	0	0
ENSG00000166170	BAG5	0	0	0	0	0	3	1	0	0	0	0	0
ENSG00000165983	PTER	0	0	0	2	6	2	1	0	0	0	0	0
ENSG00000198018	ENTPD7	0	0	0	0	0	1	1	0	0	0	0	0
ENSG00000132612	VPS4A	2	0	0	0	4	2	1	0	0	0	0	0
ENSG00000180098	TRNAU1AP	0	0	0	0	0	1	1	0	0	0	0	0
ENSG00000150510	FAM124A	0	0	0	0	0	1	1	0	0	0	0	0
ENSG00000113916	BCL6	2	0	0	0	2	3	1	0	0	0	0	0
ENSG00000103510	KAT8	0	0	0	0	0	1	1	0	0	0	0	0
ENSG00000165322	ARHGAP12	0	0	0	2	6	3	1	0	0	0	0	0
ENSG00000174851	YIF1A	0	0	0	2	10	1	4	0	0	0	0	2
ENSG00000166266	CUL5	0	0	0	0	0	1	1	0	0	0	0	0
ENSG00000167118	URM1	2	0	0	0	0	1	1	0	0	0	0	0
ENSG00000211456	SACM1L	2	0	0	0	4	2	1	0	0	0	0	0
ENSG00000165655	ZNF503	0	0	0	0	0	1	1	0	0	0	0	0
ENSG00000198805	PNP	0	0	0	0	0	3	1	0	0	0	0	0
ENSG00000009335	UBE3C	0	0	0	4	2	2	1	0	0	0	0	0
ENSG00000184178	SCFD2	0	0	0	0	2	1	2	0	0	0	0	0
ENSG00000142065	ZFP14	2	0	0	0	2	2	6	0	0	0	0	4
ENSG00000117877	CD3EAP	0	0	0	0	2	3	1	0	0	0	0	2
ENSG00000060339	CCAR1	2	0	0	2	6	3	1	0	0	0	2	6
ENSG00000197045	GMFB	0	0	0	0	0	1	1	0	0	0	0	0
ENSG00000184967	NOC4L	2	2	2	0	2	3	1	0	0	0	0	0
ENSG00000197780	TAF13	0	0	0	0	0	1	1	0	0	0	0	0
ENSG00000139344	AMDHD1	0	0	0	0	2	1	1	0	0	0	0	0
ENSG00000077152	UBE2T	0	0	0	0	0	1	1	0	0	0	0	0
ENSG00000157873	TNFRSF14	0	0	0	0	0	4	1	0	0	0	0	0
ENSG00000240303	ACAD11	2	0	0	0	0	1	2	0	0	0	0	0
ENSG00000184209	SNRNP35	0	0	0	0	0	3	1	0	0	0	0	0
ENSG00000172086	KRCC1	0	0	0	0	0	1	1	0	0	0	0	0
ENSG00000164068	RNF123	2	0	0	2	10	6	1	2	0	0	2	0
ENSG00000167264	DUS2	0	0	0	2	4	1	1	0	0	0	0	0
ENSG00000172183	ISG20	2	0	0	0	0	1	1	0	0	0	0	0
ENSG00000185480	PARPBP	0	0	0	14	12	1	3	0	0	0	0	0
ENSG00000023171	GRAMD1B	0	0	0	0	0	6	1	0	0	0	0	0
ENSG00000068394	GPKOW	0	0	0	0	0	1	1	0	0	0	0	0
ENSG00000126804	ZBTB1	0	0	0	0	2	3	1	0	0	0	0	0
ENSG00000178026	LRRC75B	0	0	0	0	4	1	1	0	0	0	0	0
ENSG00000139291	TMEM19	2	0	0	0	0	2	2	3	0	0	0	0
ENSG00000133488	SEC14L4	2	0	0	0	0	1	2	0	0	0	0	0
ENSG00000224712	NPIPA3	0	0	0	0	0	2	1	0	0	0	0	0
ENSG00000110514	MADD	4	0	0	2	6	3	1	0	0	0	0	0
ENSG00000069248	NUP133	0	0	0	0	0	1	1	0	0	0	0	0
ENSG00000188522	FAM83G	0	0	0	0	0	1	2	0	0	0	0	0
ENSG00000162869	PPP1R21	2	0	0	0	4	1	3	0	0	0	0	0
ENSG00000088930	XRN2	0	0	0	0	0	1	1	0	0	0	0	0
ENSG00000111832	RWDD1	0	0	0	2	6	1	1	0	0	0	0	0
ENSG00000171241	SHCBP1	0	0	0	0	2	1	1	0	0	0	0	0
ENSG00000116574	RHOU	0	0	0	0	0	1	1	0	0	0	0	0
ENSG00000152223	EPG5	0	0	0	0	2	1	1	0	0	0	0	0
ENSG00000163382	NAXE	2	0	0	0	0	1	2	0	0	0	0	0
ENSG00000221909	FAM200A	0	0	0	0	0	1	1	0	0	0	0	0
ENSG00000128564	VGF	0	0	0	0	0	1	1	0	0	0	0	0
ENSG00000104343	UBE2W	0	0	0	8	12	3	4	0	0	0	0	0
ENSG00000178078	STAP2	2	0	0	2	6	2	1	0	0	0	2	0
ENSG00000100147	CCDC134	0	0	0	2	0	1	1	0	0	0	0	0
ENSG00000131016	AKAP12	0	0	0	0	0	3	1	0	0	0	0	0
ENSG00000145495	2024-03-06	0	0	0	2	4	2	1	0	0	0	0	0
ENSG00000169905	TOR1AIP2	0	0	0	0	4	3	1	0	0	0	0	0
ENSG00000172977	KAT5	2	0	0	0	2	3	1	0	0	0	0	2
ENSG00000061987	MON2	0	0	0	0	4	1	1	0	0	0	0	0
ENSG00000124762	CDKN1A	0	0	0	0	2	3	1	0	0	0	0	2
ENSG00000125691	RPL23	0	0	0	0	0	3	1	0	0	0	4	2
ENSG00000197417	AC027796.3	0	0	0	0	4	2	2	0	2	0	0	0
ENSG00000205659	LIN52	2	0	0	0	2	1	2	0	0	0	0	0
ENSG00000198040	ZNF84	0	0	0	0	0	5	1	0	0	0	0	0
ENSG00000155115	GTF3C6	0	0	0	0	0	1	1	0	0	0	0	0
ENSG00000239887	C1orf226	2	0	0	0	2	3	1	0	0	0	0	0
ENSG00000106018	VIPR2	0	0	0	0	0	2	1	0	0	0	0	0
ENSG00000135390	ATP5G2	2	0	0	0	0	3	1	0	0	0	0	0
ENSG00000148019	CEP78	0	0	0	0	2	1	1	0	0	0	0	0
ENSG00000067066	SP100	2	0	0	0	6	1	5	0	0	0	0	0
ENSG00000124160	NCOA5	0	0	0	0	2	1	1	0	0	0	0	0
ENSG00000087008	ACOX3	0	0	0	0	4	2	1	0	0	0	0	0
ENSG00000173638	SLC19A1	0	0	0	0	0	4	1	0	0	0	0	0
ENSG00000104964	AES	0	0	0	2	0	2	1	0	0	0	0	0
ENSG00000187098	MITF	4	0	0	0	0	6	1	0	0	0	0	0
ENSG00000166106	ADAMTS15	0	0	0	0	0	1	1	0	0	0	0	0
ENSG00000164934	DCAF13	0	0	0	2	4	1	1	0	0	0	0	0
ENSG00000125037	EMC3	0	0	0	0	2	1	4	0	0	0	0	0
ENSG00000159259	CHAF1B	0	0	0	0	0	2	1	0	0	0	0	0
ENSG00000215041	NEURL4	8	4	0	0	2	2	2	0	0	0	0	2
ENSG00000015532	XYLT2	2	0	0	0	4	2	1	0	0	0	0	0
ENSG00000160211	G6PD	2	0	0	0	0	2	1	0	0	0	0	0
ENSG00000169957	ZNF768	0	0	0	0	0	2	1	0	0	0	0	0
ENSG00000183891	TTC32	0	0	0	0	0	3	1	0	0	0	0	0
ENSG00000141101	NOB1	2	0	0	0	2	1	1	0	0	0	0	0
ENSG00000109180	OCIAD1	6	0	0	0	8	6	1	0	0	0	0	0
ENSG00000131759	RARA	0	0	0	2	0	3	1	0	0	0	0	0
ENSG00000106603	COA1	2	2	0	8	10	2	6	0	0	0	0	2
ENSG00000198585	NUDT16	0	0	0	0	0	2	1	0	0	0	0	0
ENSG00000111642	CHD4	4	2	0	0	0	2	1	0	0	0	0	0
ENSG00000102218	RP2	0	0	0	0	0	1	1	0	0	0	0	0
ENSG00000196743	GM2A	0	0	0	0	0	1	1	0	0	0	0	0
ENSG00000005100	DHX33	0	0	0	4	4	4	1	0	0	0	0	0
ENSG00000167088	SNRPD1	2	0	0	0	2	1	1	0	0	0	0	2
ENSG00000055917	PUM2	0	0	0	4	6	2	1	0	0	0	0	0
ENSG00000175787	ZNF169	0	0	0	0	0	1	2	0	0	0	0	0
ENSG00000185010	F8	0	0	0	0	0	1	1	0	0	0	0	0
ENSG00000140479	PCSK6	0	0	0	0	6	2	5	0	0	0	0	0
ENSG00000184524	CEND1	0	0	0	0	0	1	1	0	0	0	0	0
ENSG00000034713	GABARAPL2	0	0	0	0	2	1	2	0	0	0	0	0
ENSG00000116670	MAD2L2	2	2	0	0	0	3	1	2	2	0	0	0
ENSG00000005022	SLC25A5	0	0	0	0	0	1	1	0	0	0	0	0
ENSG00000109083	IFT20	2	0	0	2	8	1	4	0	0	0	0	2
ENSG00000117133	RPF1	0	0	0	0	0	1	1	0	0	0	0	0
ENSG00000219435	CATSPERZ	2	0	0	2	6	9	1	0	0	0	0	2
ENSG00000143153	ATP1B1	0	0	0	0	0	3	1	0	0	0	0	0
ENSG00000115756	HPCAL1	0	0	0	0	4	4	1	0	0	0	0	0
ENSG00000148248	SURF4	2	0	0	0	4	1	2	2	0	0	0	4
ENSG00000177971	IMP3	0	0	0	0	0	1	1	0	0	0	0	0
ENSG00000166971	AKTIP	0	0	0	0	2	4	1	0	0	0	0	4
ENSG00000177225	GATD1	2	0	0	2	6	1	5	0	0	0	2	8
ENSG00000102908	NFAT5	0	0	0	0	4	2	1	0	0	0	4	0
ENSG00000136854	STXBP1	2	0	0	0	12	2	2	0	0	0	0	4
ENSG00000122971	ACADS	0	2	0	0	0	1	1	0	0	0	0	0
ENSG00000150455	TIRAP	2	0	0	0	6	1	1	0	0	0	0	0
ENSG00000129480	DTD2	2	0	0	0	2	4	2	0	0	0	0	0
ENSG00000131375	CAPN7	2	0	0	2	8	1	1	0	0	0	0	0
ENSG00000079337	RAPGEF3	0	0	0	0	0	1	3	0	0	0	0	0
ENSG00000130255	RPL36	2	0	0	6	6	5	1	0	0	0	2	6
ENSG00000131238	PPT1	0	0	0	6	4	3	1	0	0	0	2	2
ENSG00000143543	JTB	0	2	0	0	0	3	1	2	0	0	0	2
ENSG00000125257	ABCC4	0	0	0	0	2	1	2	0	0	0	0	0
ENSG00000068878	PSME4	0	0	0	0	0	1	1	0	0	0	0	0
ENSG00000119004	CYP20A1	0	0	0	2	2	1	1	0	0	0	0	0
ENSG00000119636	BBOF1	0	0	0	0	2	1	1	0	0	0	0	0
ENSG00000183762	KREMEN1	4	0	0	0	0	2	1	0	0	0	0	0
ENSG00000132122	SPATA6	0	0	0	0	0	1	1	0	0	0	0	0
ENSG00000197111	PCBP2	5	0	0	2	12	9	2	0	0	0	0	0
ENSG00000074582	BCS1L	7	6	0	8	14	5	2	2	8	0	0	10
ENSG00000111605	CPSF6	0	0	0	0	2	1	1	0	0	0	6	0
ENSG00000204592	HLA-E	0	0	0	0	0	1	1	0	0	0	0	0
ENSG00000179627	ZBTB42	0	0	0	0	0	1	2	0	0	0	0	0
ENSG00000179431	FJX1	0	0	0	0	0	1	1	0	0	0	0	0
ENSG00000124216	SNAI1	0	0	0	0	0	1	1	0	0	0	0	0
ENSG00000129317	PUS7L	2	0	0	0	4	3	1	0	0	0	0	4
ENSG00000102225	CDK16	4	0	0	0	4	4	3	0	0	0	0	0
ENSG00000255529	POLR2M	0	0	0	0	0	2	1	0	0	0	0	0
ENSG00000025800	KPNA6	2	0	0	0	2	3	1	0	0	0	0	2
ENSG00000158321	AUTS2	3	0	0	0	2	6	1	0	0	0	0	0
ENSG00000106351	AGFG2	0	0	0	2	2	1	1	0	0	0	0	0
ENSG00000145736	GTF2H2	0	0	0	0	4	2	1	0	0	0	0	0
ENSG00000143061	IGSF3	0	0	0	0	2	1	1	0	0	0	0	0
ENSG00000073417	PDE8A	0	0	0	6	6	2	1	0	0	0	0	0
ENSG00000169016	E2F6	2	0	0	6	6	2	1	0	0	0	0	4
ENSG00000156345	CDK20	0	0	0	2	4	1	1	0	0	0	0	0
ENSG00000203950	RTL8A	0	0	0	0	0	1	1	0	0	0	0	0
ENSG00000182111	ZNF716	0	0	0	0	0	1	1	0	0	0	0	0
ENSG00000169964	TMEM42	0	0	0	0	2	3	1	0	0	0	0	0
ENSG00000169991	IFFO2	0	0	0	0	2	1	1	0	0	0	0	0
ENSG00000161547	SRSF2	0	2	2	0	2	2	1	0	2	0	0	0
ENSG00000064703	DDX20	0	0	0	0	0	1	1	0	0	0	0	0
ENSG00000107263	RAPGEF1	0	0	0	0	4	2	1	0	0	0	0	0
ENSG00000130741	EIF2S3	0	0	0	0	0	1	1	0	0	0	0	0
ENSG00000172339	ALG14	0	0	0	0	0	1	1	0	0	0	0	0
ENSG00000078142	PIK3C3	0	0	0	0	0	1	2	0	0	0	0	0
ENSG00000168461	RAB31	0	0	0	2	2	1	1	0	0	0	0	0
ENSG00000153029	MR1	2	0	0	0	2	1	1	0	0	0	0	0
ENSG00000116809	ZBTB17	4	0	0	0	4	1	2	0	0	0	0	0
ENSG00000197747	S100A10	0	0	0	0	0	1	1	0	0	0	0	0
ENSG00000172493	AFF1	0	0	0	0	2	4	1	0	0	0	0	0
ENSG00000171135	JAGN1	0	0	0	0	0	1	1	0	0	0	0	0
ENSG00000137145	DENND4C	0	0	0	0	0	1	1	0	0	0	0	0
ENSG00000145284	SCD5	0	0	0	0	0	1	1	0	0	0	0	0
ENSG00000146410	MTFR2	2	0	0	0	2	3	1	0	0	0	0	2
ENSG00000092203	TOX4	4	0	0	2	6	1	1	0	0	0	0	2
ENSG00000109381	ELF2	2	0	0	0	2	3	1	0	0	0	0	0
ENSG00000134107	BHLHE40	0	0	0	0	0	2	1	0	0	0	0	0
ENSG00000144485	HES6	2	0	0	0	2	2	2	0	0	0	0	0
ENSG00000146826	C7orf43	3	0	0	0	4	3	1	0	0	0	0	2
ENSG00000110871	COQ5	0	0	0	4	8	2	1	0	0	0	0	0
ENSG00000035403	VCL	0	0	0	0	4	1	1	0	0	0	0	0
ENSG00000154727	GABPA	0	0	0	0	0	3	1	0	0	0	0	0
ENSG00000184831	APOO	0	0	0	0	4	2	1	0	0	0	0	0
ENSG00000089289	IGBP1	2	0	0	0	0	3	1	2	0	0	0	0
ENSG00000138801	PAPSS1	0	0	0	0	0	1	1	0	0	0	0	0
ENSG00000144366	GULP1	0	0	0	2	0	4	1	0	0	0	0	0
ENSG00000179091	CYC1	0	0	0	0	0	1	1	0	0	0	0	0
ENSG00000215114	UBXN2B	0	0	0	0	2	1	2	0	0	0	0	0
ENSG00000105643	ARRDC2	0	0	0	0	0	3	1	0	0	0	0	0
ENSG00000101474	APMAP	0	0	0	0	2	1	1	0	0	0	0	0
ENSG00000213029	SPHAR	2	0	0	2	0	1	1	0	0	0	0	0
ENSG00000185386	MAPK11	0	0	0	0	0	2	1	0	0	0	0	0
ENSG00000126768	TIMM17B	3	2	0	0	6	2	1	0	2	0	0	0
ENSG00000124831	LRRFIP1	0	0	0	4	4	1	1	0	0	0	0	0
ENSG00000036672	USP2	0	0	0	0	0	2	1	0	0	0	0	0
ENSG00000008394	MGST1	2	0	0	0	2	4	1	0	0	0	0	2
ENSG00000196422	PPP1R26	0	0	0	0	2	4	1	0	0	0	0	0
ENSG00000088808	PPP1R13B	0	0	0	0	6	3	2	0	0	0	0	0
ENSG00000185043	CIB1	2	0	0	0	0	1	1	0	0	0	0	0
ENSG00000123607	TTC21B	0	0	0	0	0	1	2	0	0	0	0	0
ENSG00000068654	POLR1A	2	0	0	0	0	1	1	0	0	0	0	0
ENSG00000156875	MFSD14A	0	0	0	2	10	3	1	0	0	0	0	2
ENSG00000153046	CDYL	2	0	0	0	0	3	1	0	0	0	0	0
ENSG00000138867	GUCD1	0	0	0	0	4	2	1	0	0	0	0	4
ENSG00000111348	ARHGDIB	0	0	0	0	0	3	1	0	0	0	0	0
ENSG00000176407	KCMF1	0	0	0	0	2	3	1	0	0	0	0	0
ENSG00000009307	CSDE1	0	0	0	4	8	4	1	4	0	0	0	6
ENSG00000180318	ALX1	0	0	0	0	2	1	1	0	0	0	0	0
ENSG00000112787	FBRSL1	0	6	0	0	2	3	1	0	0	0	0	0
ENSG00000168066	SF1	3	0	0	0	6	7	1	2	0	0	0	0
ENSG00000198668	CALM1	2	0	0	0	4	5	1	4	0	0	0	8
ENSG00000205076	LGALS7	0	0	0	0	0	1	1	0	0	0	0	0
ENSG00000187730	GABRD	0	0	0	0	0	1	1	0	0	0	0	0
ENSG00000186496	ZNF396	0	0	0	0	0	1	2	0	0	0	0	0
ENSG00000178741	COX5A	0	0	0	2	6	3	1	0	0	0	0	0
ENSG00000169738	DCXR	4	0	0	0	4	2	2	0	0	0	0	4
ENSG00000172478	C2orf54	0	0	0	0	0	1	1	0	0	0	0	0
ENSG00000114395	CYB561D2	2	0	0	0	2	2	1	0	0	0	0	0
ENSG00000005700	IBTK	0	0	0	0	0	1	1	0	0	0	0	0
ENSG00000054523	KIF1B	0	0	0	0	4	2	1	0	0	0	0	0
ENSG00000128918	ALDH1A2	0	0	0	0	0	2	1	0	0	0	0	0
ENSG00000118197	DDX59	0	0	0	0	0	1	3	0	0	0	0	0
ENSG00000122257	RBBP6	0	0	0	0	2	3	1	0	0	0	0	0
ENSG00000100092	SH3BP1	0	0	0	0	2	1	1	0	0	0	0	0
ENSG00000146678	IGFBP1	0	0	0	0	0	1	1	0	0	0	0	0
ENSG00000188215	DCUN1D3	0	0	0	0	0	1	1	0	0	0	0	0
ENSG00000262246	CORO7	7	0	0	18	8	10	2	2	0	0	14	4
ENSG00000048392	RRM2B	0	0	0	0	2	2	1	0	0	0	2	0
ENSG00000132326	PER2	0	0	0	0	0	2	1	0	0	0	0	0
ENSG00000005187	ACSM3	0	0	0	0	0	2	1	0	0	0	0	0
ENSG00000102226	USP11	0	0	0	0	0	3	1	0	0	0	0	0
ENSG00000074657	ZNF532	0	0	0	0	4	3	1	0	0	0	0	2
ENSG00000204172	AGAP9	0	0	0	0	0	1	2	0	0	0	0	0
ENSG00000164463	CREBRF	0	0	0	0	0	1	1	0	0	0	0	0
ENSG00000213337	ANKRD39	2	2	0	0	0	2	1	0	0	0	0	0
ENSG00000129625	REEP5	0	0	0	0	4	2	1	0	0	0	0	0
ENSG00000160049	DFFA	2	0	0	0	2	1	3	0	0	0	0	0
ENSG00000041353	RAB27B	0	0	0	0	0	1	1	0	0	0	0	0
ENSG00000140931	CMTM3	0	0	0	0	0	1	1	0	0	0	0	0
ENSG00000244509	AL022318.4	0	0	0	0	2	1	2	0	0	0	0	0
ENSG00000144867	SRPRB	0	0	0	0	0	1	1	0	0	0	0	0
ENSG00000111276	CDKN1B	0	0	0	0	0	1	2	0	0	0	0	2
ENSG00000084676	NCOA1	0	0	0	0	2	1	2	0	0	0	0	2
ENSG00000130751	NPAS1	4	0	0	2	0	3	1	0	0	0	0	0
ENSG00000119242	CCDC92	0	0	0	0	0	1	1	0	0	0	0	0
ENSG00000151779	NBAS	0	0	0	0	4	1	1	0	0	0	0	0
ENSG00000152455	SUV39H2	2	0	0	0	6	3	1	0	0	0	0	2
ENSG00000115084	SLC35F5	0	0	0	0	2	2	2	0	0	0	0	0
ENSG00000198752	CDC42BPB	2	4	0	0	2	1	2	0	0	0	0	0
ENSG00000104331	IMPAD1	0	0	0	0	2	1	1	0	0	0	0	0
ENSG00000012963	UBR7	2	0	0	2	6	5	1	0	0	0	0	2
ENSG00000103067	ESRP2	6	0	0	0	2	1	1	0	0	0	0	0
ENSG00000153147	SMARCA5	0	0	0	0	0	1	1	0	0	0	0	0
ENSG00000100099	HPS4	2	2	2	0	4	2	1	0	0	0	0	2
ENSG00000237412	PRSS56	0	0	0	0	0	1	1	0	0	0	0	0
ENSG00000113163	COL4A3BP	0	0	0	0	2	1	3	0	0	0	0	0
ENSG00000108175	ZMIZ1	2	0	0	0	0	2	1	0	0	0	0	0
ENSG00000138688	KIAA1109	0	0	0	0	2	2	2	0	0	0	0	0
ENSG00000143643	TTC13	0	0	0	14	8	1	5	0	0	0	0	0
ENSG00000197442	MAP3K5	0	0	0	0	0	1	1	0	0	0	0	0
ENSG00000164944	KIAA1429	0	0	0	0	2	1	2	0	0	0	0	0
ENSG00000157514	TSC22D3	2	0	0	0	0	5	1	0	0	0	0	0
ENSG00000178764	ZHX2	0	0	0	0	0	1	1	0	0	0	0	0
ENSG00000109171	SLAIN2	0	0	0	0	2	1	1	0	0	0	0	0
ENSG00000111674	ENO2	2	0	0	2	0	2	1	0	0	0	0	0
ENSG00000136231	IGF2BP3	0	0	0	4	6	1	1	0	0	0	0	0
ENSG00000103196	CRISPLD2	0	0	0	0	0	2	1	0	0	0	0	0
ENSG00000182827	ACBD3	0	0	0	0	0	1	1	0	0	0	0	0
ENSG00000143222	UFC1	0	0	0	0	0	1	1	0	0	0	0	0
ENSG00000161682	FAM171A2	0	0	0	0	2	1	1	0	0	0	0	0
ENSG00000059122	FLYWCH1	0	2	0	0	4	1	2	0	0	0	0	0
ENSG00000198814	GK	0	0	0	2	4	1	1	0	0	0	0	0
ENSG00000177105	RHOG	0	0	0	0	0	2	1	0	0	0	0	0
ENSG00000079616	KIF22	2	0	0	0	2	1	1	0	0	0	0	0
ENSG00000118096	IFT46	0	0	0	0	2	2	1	0	0	0	0	0
ENSG00000170100	ZNF778	0	0	0	0	6	1	1	0	0	0	0	0
ENSG00000161036	LRWD1	4	0	0	0	0	2	1	2	0	0	0	0
ENSG00000092199	HNRNPC	2	0	0	8	14	4	1	9	0	0	0	8
ENSG00000151893	CACUL1	0	0	0	0	0	1	1	0	0	0	0	0
ENSG00000197386	HTT	0	0	0	0	0	1	1	0	0	0	0	0
ENSG00000198382	UVRAG	0	0	0	0	0	4	1	0	0	0	0	0
ENSG00000069869	NEDD4	0	0	0	0	0	2	1	0	0	0	0	0
ENSG00000168288	MMADHC	0	0	0	0	2	1	1	0	0	0	0	0
ENSG00000141971	MVB12A	0	2	0	6	4	4	1	2	2	0	0	0
ENSG00000263956	NBPF11	2	0	0	0	6	3	1	0	0	0	0	0
ENSG00000130731	METTL26	4	0	0	16	18	1	1	0	0	0	4	6
ENSG00000198873	GRK5	0	0	0	0	0	1	1	0	0	0	0	0
ENSG00000146833	TRIM4	0	0	0	0	2	1	2	0	0	0	0	0
ENSG00000214827	MTCP1	0	0	0	2	4	4	1	0	0	0	2	0
ENSG00000145782	ATG12	0	0	0	4	6	2	1	0	0	0	0	4
ENSG00000187630	DHRS4L2	0	0	0	6	10	4	2	0	0	0	0	0
ENSG00000077942	FBLN1	2	0	0	0	4	3	3	0	0	0	0	0
ENSG00000116288	PARK7	0	0	0	0	0	5	1	0	0	0	0	0
ENSG00000119922	IFIT2	0	0	0	0	0	1	1	0	0	0	0	0
ENSG00000108219	TSPAN14	0	0	0	6	4	3	1	0	0	0	0	0
ENSG00000261221	ZNF865	0	0	0	0	0	1	1	0	0	0	0	0
ENSG00000150938	CRIM1	0	0	0	2	4	1	1	0	0	0	0	0
ENSG00000172273	HINFP	0	2	0	0	0	2	1	0	0	0	0	0
ENSG00000145996	CDKAL1	0	0	0	0	2	1	2	0	0	0	0	0
ENSG00000176978	DPP7	2	0	0	2	8	2	3	4	0	0	0	0
ENSG00000099860	GADD45B	0	0	0	0	0	3	1	0	0	0	0	0
ENSG00000154274	C4orf19	0	0	0	0	0	2	1	0	0	0	0	0
ENSG00000162441	LZIC	0	0	0	0	0	2	2	0	0	0	0	0
ENSG00000120725	SIL1	0	0	0	2	10	1	1	0	0	0	0	0
ENSG00000157693	TMEM268	2	0	0	0	0	1	1	0	0	0	0	0
ENSG00000105568	PPP2R1A	0	0	0	0	2	1	2	0	0	0	0	0
ENSG00000163626	COX18	0	0	0	0	0	1	1	0	0	0	0	0
ENSG00000115944	COX7A2L	0	0	0	0	0	1	3	0	0	0	0	0
ENSG00000137414	FAM8A1	0	0	0	0	0	1	1	0	0	0	0	0
ENSG00000168936	TMEM129	0	0	0	0	2	1	2	0	0	0	0	0
ENSG00000136874	STX17	0	2	0	0	0	1	2	0	0	0	0	0
ENSG00000196459	TRAPPC2	0	0	0	2	6	1	2	0	0	0	0	2
ENSG00000117410	ATP6V0B	8	0	0	0	8	7	1	4	0	0	0	8
ENSG00000078902	TOLLIP	0	0	0	4	4	2	1	2	0	0	0	2
ENSG00000124299	PEPD	0	0	0	4	4	1	2	0	0	0	0	0
ENSG00000070476	ZXDC	0	0	0	0	0	1	2	0	0	0	0	2
ENSG00000103037	SETD6	7	12	0	10	2	3	1	0	0	0	4	0
ENSG00000153207	AHCTF1	0	0	0	0	2	2	1	0	0	0	0	0
ENSG00000198157	HMGN5	0	0	0	2	6	1	1	0	0	0	0	0
ENSG00000153250	RBMS1	0	0	0	0	2	2	1	0	0	0	0	0
ENSG00000134109	EDEM1	0	0	0	0	0	1	2	0	0	0	0	0
ENSG00000189410	SH2D5	0	0	0	0	0	1	1	0	0	0	0	0
ENSG00000133961	NUMB	0	0	0	4	10	2	1	0	0	0	0	0
ENSG00000140829	DHX38	2	0	0	0	0	2	1	0	0	0	2	0
ENSG00000107581	EIF3A	0	0	0	0	0	1	2	0	0	0	0	0
ENSG00000101220	C20orf27	2	0	0	0	2	2	1	0	0	0	0	0
ENSG00000128059	PPAT	2	0	0	0	2	1	1	0	0	0	0	0
ENSG00000107099	DOCK8	0	0	0	0	2	2	1	0	0	0	0	0
ENSG00000170634	ACYP2	0	0	0	0	2	2	2	0	0	0	0	0
ENSG00000188092	GPR89B	2	0	0	0	4	1	1	0	0	0	0	0
ENSG00000171612	SLC25A33	0	0	0	0	2	1	1	0	0	0	0	0
ENSG00000257103	LSM14A	0	0	0	0	6	2	1	0	0	0	0	0
ENSG00000165775	FUNDC2	0	0	0	0	0	1	1	0	0	0	0	0
ENSG00000204568	MRPS18B	0	0	0	0	0	1	1	0	0	0	0	0
ENSG00000018510	AGPS	0	0	0	0	0	2	1	0	0	0	2	0
ENSG00000054356	PTPRN	0	0	0	0	4	4	1	0	0	0	0	0
ENSG00000144741	SLC25A26	0	0	0	0	6	1	1	0	0	0	0	0
ENSG00000196428	TSC22D2	0	0	0	6	6	1	1	0	0	0	0	0
ENSG00000123131	PRDX4	0	0	0	0	4	1	1	0	0	0	0	0
ENSG00000163050	COQ8A	2	0	0	0	0	1	1	0	0	0	0	0
ENSG00000158691	ZSCAN12	0	0	0	0	0	3	1	0	0	0	0	0
ENSG00000101365	IDH3B	4	0	0	0	0	1	3	0	0	0	0	0
ENSG00000139324	TMTC3	0	0	0	0	0	1	1	0	0	0	0	0
ENSG00000140320	BAHD1	0	0	0	2	4	4	3	0	0	0	0	0
ENSG00000115827	DCAF17	0	0	0	0	4	2	1	0	0	0	0	0
ENSG00000275410	HNF1B	2	0	0	2	4	1	1	0	0	0	0	0
ENSG00000120647	CCDC77	0	0	0	0	4	3	1	0	0	0	2	0
ENSG00000166831	RBPMS2	0	0	0	0	0	1	1	0	0	0	0	0
ENSG00000108797	CNTNAP1	0	6	0	0	0	1	1	0	0	0	0	0
ENSG00000132010	ZNF20	0	0	0	0	0	1	1	0	0	0	0	0
ENSG00000147224	PRPS1	0	0	0	2	2	2	1	0	0	0	0	0
ENSG00000112406	HECA	0	0	0	0	0	1	1	0	0	0	0	0
ENSG00000163517	HDAC11	0	0	0	28	10	3	1	0	0	0	0	0
ENSG00000176834	PEBP1	2	0	0	0	8	1	2	0	0	0	0	0
ENSG00000088387	DOCK9	0	0	0	0	2	1	2	0	0	0	0	0
ENSG00000062725	APPBP2	0	0	0	0	2	1	1	0	0	0	0	0
ENSG00000174669	SLC29A2	6	0	0	0	2	1	1	0	0	0	0	2
ENSG00000160688	FLAD1	0	2	0	0	2	2	1	0	0	0	0	0
ENSG00000138347	MYPN	0	0	0	0	4	3	1	0	0	0	0	0
ENSG00000150401	DCUN1D2	0	0	0	2	6	3	1	0	0	0	0	0
ENSG00000075618	FSCN1	0	0	0	0	0	4	1	0	0	0	0	0
ENSG00000174109	C16orf91	0	0	0	0	0	1	1	0	0	0	0	0
ENSG00000123411	IKZF4	0	0	0	2	6	6	1	0	0	0	0	2
ENSG00000065413	ANKRD44	0	0	0	0	2	1	3	0	0	0	0	0
ENSG00000103326	CAPN15	0	2	0	0	2	2	1	0	0	0	0	2
ENSG00000165732	DDX21	0	0	0	0	0	2	1	0	0	0	0	0
ENSG00000137106	GRHPR	0	0	0	0	0	2	1	0	0	0	0	0
ENSG00000064042	LIMCH1	0	0	0	2	8	7	1	0	0	0	0	0
ENSG00000115738	ID2	0	0	0	0	0	1	1	0	0	0	0	0
ENSG00000163728	TTC14	2	0	0	0	0	2	1	0	0	0	0	0
ENSG00000160209	PDXK	0	0	0	0	2	1	1	0	0	0	0	0
ENSG00000163993	S100P	0	0	0	0	0	2	1	0	0	0	0	0
ENSG00000100162	CENPM	2	0	0	0	2	1	1	0	0	0	0	0
ENSG00000132570	PCBD2	0	0	0	0	0	1	1	0	0	0	0	0
ENSG00000134146	DPH6	0	0	0	0	2	1	3	0	0	0	0	0
ENSG00000119314	PTBP3	0	0	0	0	4	2	1	0	0	0	0	2
ENSG00000171476	HOPX	0	0	0	0	0	1	1	0	0	0	0	0
ENSG00000198746	GPATCH3	0	0	0	0	0	1	2	0	0	0	0	2
ENSG00000102967	DHODH	0	0	0	0	0	3	1	0	0	0	0	0
ENSG00000146909	NOM1	2	0	2	0	0	1	1	0	0	0	0	0
ENSG00000109390	NDUFC1	0	0	0	0	4	4	1	0	0	0	0	4
ENSG00000149100	EIF3M	3	2	0	10	8	2	1	0	0	0	0	0
ENSG00000135698	MPHOSPH6	0	0	0	0	0	1	2	0	0	0	0	0
ENSG00000163001	CFAP36	0	0	0	0	2	1	2	0	0	0	0	0
ENSG00000106733	NMRK1	0	0	0	0	2	1	1	0	0	0	0	0
ENSG00000035681	NSMAF	0	0	0	0	0	2	1	0	0	0	0	0
ENSG00000147121	KRBOX4	2	0	0	0	2	1	6	2	0	0	0	6
ENSG00000111667	USP5	2	0	0	0	0	1	2	0	0	0	2	0
ENSG00000100983	GSS	0	0	0	2	0	1	1	0	0	0	0	0
ENSG00000152270	PDE3B	0	0	0	0	0	1	1	0	0	0	0	0
ENSG00000165644	COMTD1	0	0	0	0	0	1	1	0	0	0	0	0
ENSG00000242498	ARPIN	0	0	0	4	10	4	1	0	0	0	0	0
ENSG00000131015	ULBP2	0	0	0	0	0	1	1	0	0	0	0	0
ENSG00000142798	HSPG2	0	0	0	0	2	1	3	0	0	0	0	0
ENSG00000153107	ANAPC1	0	0	0	0	4	3	1	0	0	0	0	0
ENSG00000038295	TLL1	0	0	0	0	2	1	1	0	0	0	0	0
ENSG00000116906	GNPAT	2	0	0	0	2	1	1	0	0	0	0	0
ENSG00000119321	FKBP15	0	0	0	0	0	1	2	0	0	0	0	0
ENSG00000155380	SLC16A1	0	0	0	0	0	2	1	0	0	0	0	0
ENSG00000099953	MMP11	0	0	0	0	0	1	1	0	0	0	0	0
ENSG00000110697	PITPNM1	0	2	0	0	0	3	1	0	4	0	0	0
ENSG00000021776	AQR	0	0	0	0	0	1	1	0	0	0	0	0
ENSG00000176920	FUT2	0	0	0	0	0	1	1	0	0	0	0	0
ENSG00000213563	C8orf82	0	0	0	0	0	3	1	0	0	0	0	0
ENSG00000134453	RBM17	0	0	0	0	0	3	1	0	0	0	0	0
ENSG00000105997	HOXA3	0	0	0	0	0	2	1	0	0	0	0	0
ENSG00000257365	FNTB	0	0	0	4	14	3	3	0	0	0	0	0
ENSG00000116984	MTR	2	0	0	0	0	1	1	0	0	0	0	0
ENSG00000064545	TMEM161A	4	2	0	4	4	2	1	2	0	0	0	2
ENSG00000198910	L1CAM	0	0	0	0	6	1	1	0	0	0	0	0
ENSG00000143033	MTF2	0	2	0	6	2	1	1	0	0	0	0	0
ENSG00000177614	PGBD5	0	0	0	0	0	1	1	0	0	0	0	0
ENSG00000113838	TBCCD1	0	0	0	0	2	2	1	0	0	0	0	0
ENSG00000169100	SLC25A6	0	0	0	0	0	1	1	0	0	0	0	0
ENSG00000121680	PEX16	0	0	0	0	2	4	1	0	0	0	0	0
ENSG00000148606	POLR3A	0	0	0	0	2	1	1	0	0	0	0	0
ENSG00000167363	FN3K	0	0	0	0	0	1	1	0	0	0	0	0
ENSG00000173442	EHBP1L1	2	4	0	0	0	2	1	2	4	0	0	2
ENSG00000171940	ZNF217	0	0	0	0	2	1	1	0	0	0	0	0
ENSG00000243244	STON1	0	0	0	0	0	1	1	0	0	0	0	0
ENSG00000105048	TNNT1	6	0	0	0	2	5	1	0	0	0	6	2
ENSG00000121775	TMEM39B	0	0	0	2	4	1	1	0	0	0	0	0
ENSG00000169598	DFFB	4	0	0	0	4	1	2	4	0	0	0	0
ENSG00000163499	CRYBA2	0	0	0	0	0	1	1	0	0	0	0	0
ENSG00000127955	GNAI1	0	0	0	0	0	3	1	0	0	0	0	0
ENSG00000102096	PIM2	0	0	0	0	0	1	1	0	0	0	0	0
ENSG00000159842	ABR	0	0	0	0	2	7	1	0	0	0	2	0
ENSG00000205084	TMEM231	3	0	0	0	0	2	1	0	0	0	0	0
ENSG00000204344	STK19	0	2	0	0	2	1	1	0	0	0	0	0
ENSG00000105556	MIER2	0	0	0	0	2	3	1	0	0	0	0	0
ENSG00000124243	BCAS4	0	0	0	4	6	1	1	0	0	0	0	0
ENSG00000116701	NCF2	0	0	0	2	0	1	1	0	0	0	0	0
ENSG00000149658	YTHDF1	0	0	0	0	2	1	1	0	0	0	0	0
ENSG00000144028	SNRNP200	2	0	0	0	2	1	1	0	0	0	0	0
ENSG00000126870	WDR60	0	0	0	0	0	4	1	0	0	0	0	0
ENSG00000105583	WDR83OS	4	0	0	0	0	2	2	0	0	0	0	0
ENSG00000111341	MGP	0	0	0	0	0	1	1	0	0	0	0	0
ENSG00000126709	IFI6	3	0	0	0	0	1	1	0	0	0	0	0
ENSG00000156531	PHF6	0	0	0	0	0	1	1	0	0	0	0	0
ENSG00000181027	FKRP	5	0	0	0	10	4	1	0	0	0	0	0
ENSG00000172375	C2CD2L	0	0	0	0	0	1	2	0	0	0	0	0
ENSG00000156928	MALSU1	0	0	0	0	0	1	1	0	0	0	0	0
ENSG00000104880	ARHGEF18	4	0	0	0	0	2	1	0	0	0	0	0
ENSG00000136930	PSMB7	0	0	0	0	0	1	1	0	0	0	0	0
ENSG00000111358	GTF2H3	2	0	0	4	10	3	2	0	0	0	0	0
ENSG00000084073	ZMPSTE24	0	0	0	0	0	1	1	0	0	0	0	0
ENSG00000082898	XPO1	0	0	0	2	4	5	1	0	0	0	0	0
ENSG00000198930	CSAG1	3	0	0	0	4	2	2	0	0	0	0	0
ENSG00000163714	U2SURP	0	0	0	2	6	2	1	0	0	0	0	0
ENSG00000182899	RPL35A	2	0	0	0	2	3	1	0	0	0	0	2
ENSG00000001460	STPG1	0	0	0	0	2	2	1	0	0	0	0	0
ENSG00000205476	CCDC85C	0	0	0	0	2	4	1	0	0	0	0	0
ENSG00000186666	BCDIN3D	0	0	0	0	0	1	1	0	0	0	0	0
ENSG00000137494	ANKRD42	2	0	0	0	0	2	1	0	0	0	0	0
ENSG00000183323	CCDC125	2	2	0	4	6	2	1	0	0	0	0	0
ENSG00000149761	NUDT22	2	2	0	2	4	3	1	0	0	0	0	2
ENSG00000156787	TBC1D31	2	0	0	0	8	2	2	0	0	0	0	2
ENSG00000111364	DDX55	4	0	0	2	0	2	1	0	0	0	0	0
ENSG00000131143	COX4I1	5	0	0	0	2	3	1	0	0	0	0	2
ENSG00000103494	RPGRIP1L	0	0	0	0	4	2	1	0	0	0	0	0
ENSG00000021574	SPAST	0	0	0	0	2	1	1	0	0	0	0	0
ENSG00000126461	SCAF1	0	0	0	0	0	3	1	0	0	0	0	0
ENSG00000096717	SIRT1	0	0	0	0	4	4	1	0	0	0	0	0
ENSG00000198918	RPL39	0	0	0	0	0	1	1	0	0	0	0	0
ENSG00000130640	TUBGCP2	2	0	0	0	2	2	1	0	0	0	0	2
ENSG00000197362	ZNF786	0	0	0	0	2	1	1	0	0	0	0	0
ENSG00000113389	NPR3	0	0	0	0	0	3	1	0	0	0	0	0
ENSG00000136319	TTC5	0	0	0	0	0	2	1	0	0	0	0	0
ENSG00000169951	ZNF764	0	0	0	0	0	1	2	0	0	0	0	0
ENSG00000167004	PDIA3	0	0	0	2	2	1	1	0	0	0	0	0
ENSG00000120333	MRPS14	0	0	0	0	0	2	1	0	0	0	0	0
ENSG00000122741	DCAF10	0	0	0	0	4	1	1	0	0	0	0	0
ENSG00000188010	MORN2	0	0	0	0	0	1	1	0	0	0	0	0
ENSG00000130810	PPAN	4	0	0	0	0	3	1	0	0	0	0	0
ENSG00000198862	LTN1	0	0	0	0	0	1	1	0	0	0	0	0
ENSG00000205571	SMN2	0	0	0	0	8	1	3	0	0	0	0	0
ENSG00000145945	FAM50B	0	0	0	0	0	1	1	0	0	0	0	0
ENSG00000197603	C5orf42	2	0	0	0	0	2	2	0	0	0	0	0
ENSG00000183092	BEGAIN	0	0	0	0	2	7	1	0	0	0	0	0
ENSG00000145907	G3BP1	2	0	0	0	4	4	1	2	0	0	0	0
ENSG00000118513	MYB	2	0	0	0	4	1	2	0	0	0	0	0
ENSG00000106459	NRF1	0	0	0	0	2	2	1	0	0	0	0	2
ENSG00000089597	GANAB	0	0	0	4	4	1	1	0	0	0	0	0
ENSG00000099783	HNRNPM	2	2	0	4	10	1	2	0	0	0	0	0
ENSG00000143479	DYRK3	0	0	0	0	2	1	1	0	0	0	0	0
ENSG00000141013	GAS8	3	2	0	0	2	3	1	0	0	0	0	0
ENSG00000172878	METAP1D	0	0	0	0	0	1	1	0	0	0	0	0
ENSG00000102879	CORO1A	0	0	0	0	0	2	1	0	0	0	0	0
ENSG00000107745	MICU1	2	0	0	0	2	1	1	0	0	0	0	0
ENSG00000182670	TTC3	0	0	0	2	8	4	1	0	0	0	2	0
ENSG00000128989	ARPP19	0	0	0	0	8	4	1	0	0	0	0	8
ENSG00000169679	BUB1	0	0	0	0	0	1	1	0	0	0	0	0
ENSG00000100330	MTMR3	0	0	0	0	8	2	1	0	0	0	0	0
ENSG00000163840	DTX3L	0	0	0	0	2	1	1	0	0	0	0	0
ENSG00000140948	ZCCHC14	0	0	0	0	0	1	3	0	0	0	0	0
ENSG00000116212	LRRC42	0	0	0	0	4	1	1	0	0	0	0	0
ENSG00000078061	ARAF	0	0	0	0	0	1	2	0	0	0	0	0
ENSG00000173166	RAPH1	0	0	0	2	8	2	2	0	0	0	0	0
ENSG00000174306	ZHX3	2	0	0	0	2	1	1	0	0	0	0	2
ENSG00000179361	ARID3B	0	0	0	0	0	1	1	0	0	0	0	0
ENSG00000099625	CBARP	5	0	0	0	0	1	2	0	0	0	0	0
ENSG00000112306	RPS12	0	0	0	0	0	1	1	0	0	0	0	0
ENSG00000002919	SNX11	2	0	0	2	6	4	1	0	0	0	0	2
ENSG00000167792	NDUFV1	7	0	0	2	12	4	1	2	0	0	0	18
ENSG00000075539	FRYL	0	0	0	0	0	1	1	0	0	0	0	0
ENSG00000173486	FKBP2	0	0	0	0	0	3	1	0	0	0	0	0
ENSG00000171169	NAIF1	0	0	0	0	0	1	2	0	0	0	0	0
ENSG00000146223	RPL7L1	0	0	0	0	2	1	1	0	0	0	0	0
ENSG00000162413	KLHL21	0	0	0	0	0	1	2	0	0	0	0	0
ENSG00000138658	ZGRF1	0	0	0	0	0	1	1	0	0	0	0	0
ENSG00000075131	TIPIN	0	0	0	0	2	6	1	0	0	0	0	0
ENSG00000164134	NAA15	0	0	0	0	0	1	1	0	0	0	0	0
ENSG00000145632	PLK2	0	0	0	0	0	1	1	0	0	0	0	0
ENSG00000161021	MAML1	0	0	0	0	0	1	1	0	0	0	0	0
ENSG00000254852	NPIPA2	0	0	0	0	0	2	1	0	0	0	0	0
ENSG00000198689	SLC9A6	2	0	0	0	0	3	1	0	0	0	0	0
ENSG00000197933	ZNF823	0	0	0	2	4	1	1	0	0	0	0	0
ENSG00000145088	EAF2	0	0	0	0	2	1	1	0	0	0	0	0
ENSG00000160271	RALGDS	4	0	0	0	2	4	1	0	0	0	0	0
ENSG00000106105	GARS	0	0	0	0	2	1	2	0	0	0	0	0
ENSG00000119541	VPS4B	0	0	0	0	0	1	1	0	0	0	0	0
ENSG00000139998	RAB15	2	0	0	0	0	3	1	0	0	0	0	0
ENSG00000111962	UST	0	0	0	0	0	1	1	0	0	0	0	0
ENSG00000142765	SYTL1	2	0	0	0	2	3	1	0	0	0	0	0
ENSG00000149596	JPH2	0	0	0	0	0	1	2	0	0	0	0	0
ENSG00000012822	CALCOCO1	2	2	0	4	6	1	3	0	0	0	0	4
ENSG00000241973	PI4KA	0	0	0	0	0	1	1	0	0	0	0	0
ENSG00000143578	CREB3L4	2	0	0	0	0	6	1	0	0	0	0	0
ENSG00000127507	ADGRE2	4	2	0	6	12	5	1	0	0	0	0	0
ENSG00000135821	GLUL	0	0	0	0	2	3	1	0	0	0	0	0
ENSG00000047410	TPR	0	0	0	0	0	3	1	0	0	0	0	0
ENSG00000100393	EP300	0	0	0	0	4	1	2	0	0	0	0	0
ENSG00000040275	SPDL1	2	0	0	0	6	2	1	0	0	0	0	2
ENSG00000114529	C3orf52	0	0	0	0	0	1	1	0	0	0	0	0
ENSG00000147804	SLC39A4	2	0	0	2	2	6	1	0	0	0	0	2
ENSG00000144233	AMMECR1L	4	0	0	6	0	2	1	0	0	0	0	0
ENSG00000186111	PIP5K1C	0	0	0	0	2	1	1	0	0	0	0	0
ENSG00000090013	BLVRB	2	0	0	0	2	1	1	0	0	0	0	2
ENSG00000176171	BNIP3	0	0	0	0	0	1	3	0	0	0	0	0
ENSG00000105662	CRTC1	6	10	2	18	12	1	1	2	4	2	0	2
ENSG00000112312	GMNN	0	0	0	0	0	5	1	0	0	0	0	0
ENSG00000110107	PRPF19	0	0	0	0	4	1	3	0	0	0	4	0
ENSG00000118689	FOXO3	0	0	0	0	0	2	1	0	0	0	0	0
ENSG00000061938	TNK2	0	0	0	0	12	7	1	0	0	0	0	2
ENSG00000120963	ZNF706	2	0	0	2	8	3	2	0	0	0	0	0
ENSG00000148950	IMMP1L	2	0	0	8	12	1	2	0	0	0	0	0
ENSG00000143079	CTTNBP2NL	0	0	0	0	0	2	1	0	0	0	0	0
ENSG00000107864	CPEB3	4	0	0	0	0	2	1	0	0	0	0	0
ENSG00000102897	LYRM1	0	0	0	2	10	3	1	0	0	0	0	0
ENSG00000150593	PDCD4	2	0	0	0	2	1	1	0	0	0	0	2
ENSG00000119969	HELLS	0	0	0	2	0	2	2	0	0	0	0	0
ENSG00000169714	CNBP	5	0	0	0	4	2	3	2	0	0	0	2
ENSG00000232859	LYRM9	0	0	0	0	0	3	1	0	0	0	0	0
ENSG00000233493	TMEM238	0	0	0	0	0	1	2	0	0	0	0	0
ENSG00000198742	SMURF1	0	0	0	0	0	1	1	0	0	0	0	0
ENSG00000166260	COX11	3	0	0	0	0	1	4	0	0	0	0	0
ENSG00000138382	METTL5	2	0	0	12	4	4	1	0	0	0	2	0
ENSG00000125798	FOXA2	0	0	0	0	0	1	1	0	0	0	0	0
ENSG00000163703	CRELD1	2	0	0	2	0	3	1	0	0	0	0	0
ENSG00000156313	RPGR	0	0	0	0	0	1	1	0	0	0	0	0
ENSG00000088876	ZNF343	0	0	0	0	2	3	1	0	0	0	0	2
ENSG00000072401	UBE2D1	0	0	0	0	2	1	1	0	0	0	0	0
ENSG00000163069	SGCB	0	0	0	0	4	2	1	0	0	0	0	0
ENSG00000186787	SPIN2B	0	0	0	0	0	1	3	0	0	0	0	0
ENSG00000119705	SLIRP	2	0	0	0	0	1	4	0	0	0	0	0
ENSG00000108671	PSMD11	0	0	0	0	2	2	1	0	0	0	0	0
ENSG00000162757	C1orf74	0	0	0	0	0	1	1	0	0	0	0	0
ENSG00000141699	RETREG3	0	2	2	0	6	3	1	0	2	0	0	2
ENSG00000167280	ENGASE	2	2	0	0	4	2	1	0	0	0	0	0
ENSG00000164176	EDIL3	0	0	0	0	2	1	1	0	0	0	0	0
ENSG00000055130	CUL1	0	2	0	0	0	3	1	0	0	0	0	0
ENSG00000184900	SUMO3	4	0	0	0	0	1	1	0	0	0	0	0
ENSG00000111269	CREBL2	0	0	0	0	0	1	1	0	0	0	0	0
ENSG00000073921	PICALM	4	0	0	12	16	5	2	0	0	0	0	0
ENSG00000101773	RBBP8	0	0	0	0	4	4	1	0	0	0	0	0
ENSG00000113638	TTC33	0	0	0	0	0	1	1	0	0	0	0	0
ENSG00000174744	BRMS1	0	0	0	0	2	2	1	0	0	0	0	2
ENSG00000196517	SLC6A9	2	2	0	2	2	2	1	0	0	0	0	0
ENSG00000174233	ADCY6	0	0	0	0	0	2	1	0	0	0	0	0
ENSG00000143977	SNRPG	0	0	0	0	2	3	1	0	0	0	0	0
ENSG00000184857	TMEM186	0	0	0	0	0	1	1	0	0	0	0	0
ENSG00000114650	SCAP	0	0	0	10	2	3	1	0	0	0	0	0
ENSG00000173334	TRIB1	0	0	0	0	0	2	1	0	0	0	0	0
ENSG00000146707	POMZP3	2	2	0	0	2	1	1	0	0	0	0	0
ENSG00000121749	TBC1D15	0	0	0	0	10	1	1	0	0	0	0	0
ENSG00000135119	RNFT2	0	0	0	0	0	1	4	0	0	0	6	0
ENSG00000126243	LRFN3	0	0	0	0	0	1	1	0	0	0	0	0
ENSG00000065308	TRAM2	0	0	0	0	0	2	1	0	0	0	0	0
ENSG00000183508	FAM46C	0	0	0	0	0	1	1	0	0	0	0	0
ENSG00000055147	FAM114A2	4	0	0	0	6	4	1	0	0	0	0	8
ENSG00000050130	JKAMP	3	0	0	0	4	2	1	2	0	0	0	4
ENSG00000169660	HEXDC	2	2	0	0	2	1	1	4	0	0	0	2
ENSG00000214717	ZBED1	0	0	0	2	4	3	1	0	0	0	0	0
ENSG00000101337	TM9SF4	2	0	0	0	4	2	1	0	0	0	0	4
ENSG00000135597	REPS1	0	0	0	8	10	3	3	0	0	0	0	0
ENSG00000149591	TAGLN	0	0	0	0	2	3	1	0	0	0	0	0
ENSG00000141294	LRRC46	0	0	0	0	0	1	1	0	0	0	0	0
ENSG00000065526	SPEN	0	0	0	0	2	4	1	0	0	0	0	0
ENSG00000140945	CDH13	0	0	0	0	2	1	4	0	0	0	0	2
ENSG00000170190	SLC16A5	2	0	0	0	0	5	1	0	0	0	0	0
ENSG00000265808	SEC22B	0	0	0	0	0	1	2	0	0	0	0	0
ENSG00000015133	CCDC88C	0	0	0	0	2	1	2	0	0	0	0	0
ENSG00000101347	SAMHD1	0	0	0	0	0	1	1	0	0	0	0	0
ENSG00000103353	UBFD1	0	0	0	0	0	2	1	0	0	0	0	0
ENSG00000148634	HERC4	0	0	0	2	4	3	1	0	0	0	0	0
ENSG00000117298	ECE1	0	0	0	0	2	5	1	0	0	0	0	0
ENSG00000204531	POU5F1	0	0	0	0	0	2	1	0	0	0	0	0
ENSG00000109536	FRG1	0	0	0	2	0	1	1	0	0	0	0	0
ENSG00000196247	ZNF107	2	0	0	8	10	3	1	0	0	0	0	2
ENSG00000158636	EMSY	0	0	0	4	10	2	1	0	0	0	0	0
ENSG00000175087	PDIK1L	0	0	0	0	2	2	1	0	0	0	0	0
ENSG00000198478	SH3BGRL2	0	0	0	0	0	1	1	0	0	0	0	0
ENSG00000142684	ZNF593	0	0	0	0	0	1	1	0	0	0	0	0
ENSG00000184517	ZFP1	0	0	0	0	0	2	1	0	0	0	0	0
ENSG00000198298	ZNF485	0	0	0	0	0	2	1	0	0	0	0	0
ENSG00000123908	AGO2	0	0	0	0	4	2	1	0	0	0	0	0
ENSG00000110066	KMT5B	2	0	0	0	6	4	1	0	0	0	0	0
ENSG00000196793	ZNF239	0	0	0	2	4	2	1	0	0	0	0	0
ENSG00000099282	TSPAN15	0	0	0	0	0	1	1	0	0	0	0	0
ENSG00000187688	TRPV2	0	0	0	0	0	1	1	0	0	0	0	0
ENSG00000105072	C19orf44	2	0	0	0	4	3	1	0	0	0	0	2
ENSG00000027075	PRKCH	0	0	0	0	0	1	1	0	0	0	0	0
ENSG00000259823	LYPD8	0	0	0	0	0	2	1	0	0	0	0	0
ENSG00000129103	SUMF2	2	0	0	12	18	1	2	0	0	0	0	0
ENSG00000135842	FAM129A	0	0	0	0	0	1	2	0	0	0	0	0
ENSG00000197892	KIF13B	0	0	0	0	2	1	2	0	0	0	0	0
ENSG00000189306	SERHL2	0	0	0	0	4	2	1	0	0	0	0	0
ENSG00000172785	CBWD1	0	0	0	0	6	3	1	0	0	0	0	0
ENSG00000180104	EXOC3	0	0	0	0	2	4	1	0	0	0	0	0
ENSG00000115339	GALNT3	0	0	0	0	0	3	1	0	0	0	0	0
ENSG00000151151	IPMK	0	0	0	0	0	1	1	0	0	0	0	0
ENSG00000163040	CCDC74A	0	0	0	0	0	1	1	0	0	0	0	0
ENSG00000168621	GDNF	0	0	0	0	0	1	1	0	0	0	0	0
ENSG00000083444	PLOD1	0	0	0	0	2	1	1	0	0	0	0	0
ENSG00000198909	MAP3K3	4	0	0	0	4	1	2	0	0	0	0	0
ENSG00000169239	CA5B	0	0	0	0	6	3	1	0	0	0	0	4
ENSG00000102796	DHRS12	0	0	0	0	2	1	2	0	0	0	0	0
ENSG00000173542	MOB1B	0	0	0	0	0	1	1	0	0	0	0	0
ENSG00000132823	OSER1	0	0	0	0	0	1	1	0	0	0	0	0
ENSG00000106538	RARRES2	0	0	0	0	0	1	1	0	0	0	0	0
ENSG00000143379	SETDB1	2	0	2	0	2	6	1	0	0	0	0	0
ENSG00000120158	RCL1	0	0	0	0	2	2	1	0	0	0	0	0
ENSG00000213024	NUP62	2	0	0	6	12	4	1	0	0	0	0	2
ENSG00000106211	HSPB1	0	0	0	0	0	3	1	0	0	0	0	0
ENSG00000166575	TMEM135	0	0	0	0	4	2	1	0	0	0	4	0
ENSG00000166685	COG1	2	0	0	0	0	3	1	0	0	0	0	0
ENSG00000124006	OBSL1	0	0	0	0	2	1	2	0	0	0	0	0
ENSG00000001631	KRIT1	2	0	0	0	4	5	1	2	0	0	8	6
ENSG00000196584	XRCC2	0	0	0	0	2	1	1	0	0	0	0	0
ENSG00000139263	LRIG3	0	0	0	0	0	1	2	0	0	0	0	0
ENSG00000047597	XK	0	0	0	0	0	1	1	0	0	0	0	0
ENSG00000062716	VMP1	0	0	0	4	10	3	1	0	0	0	4	0
ENSG00000253797	UTP14C	0	0	0	2	0	2	2	0	0	0	0	0
ENSG00000146281	PM20D2	0	0	0	0	0	1	1	0	0	0	0	0
ENSG00000164543	STK17A	0	0	0	0	0	1	1	0	0	0	0	0
ENSG00000188064	WNT7B	0	0	0	0	0	3	1	0	0	0	0	0
ENSG00000060138	YBX3	0	0	0	0	2	2	1	0	0	0	0	0
ENSG00000155465	SLC7A7	0	0	0	0	0	1	1	0	0	0	0	0
ENSG00000138670	RASGEF1B	0	0	0	0	0	1	1	0	0	0	0	0
ENSG00000119487	MAPKAP1	2	0	0	4	12	3	2	0	0	0	0	0
ENSG00000158796	DEDD	0	0	0	0	0	2	1	0	0	0	0	0
ENSG00000002822	MAD1L1	3	0	0	0	8	8	1	0	0	0	0	0
ENSG00000196591	HDAC2	0	0	0	0	2	3	1	0	0	0	0	2
ENSG00000143367	TUFT1	0	0	0	0	4	1	1	0	0	0	0	0
ENSG00000054116	TRAPPC3	2	0	0	4	0	3	1	0	0	0	4	0
ENSG00000160446	ZDHHC12	2	0	0	0	0	1	3	0	0	0	0	0
ENSG00000171813	PWWP2B	2	0	0	0	0	1	1	0	0	0	0	0
ENSG00000050393	MCUR1	0	0	0	0	0	1	2	0	0	0	0	0
ENSG00000175455	CCDC14	2	0	0	0	4	6	1	0	2	0	0	0
ENSG00000140280	LYSMD2	2	0	0	0	0	2	1	0	0	0	0	0
ENSG00000087253	LPCAT2	0	0	0	0	0	1	2	0	0	0	0	0
ENSG00000153066	TXNDC11	0	0	0	2	8	2	1	0	0	0	0	0
ENSG00000124103	FAM209A	0	0	0	0	0	1	1	0	0	0	0	0
ENSG00000012048	BRCA1	4	0	0	2	10	12	7	0	0	0	0	0
ENSG00000115325	DOK1	0	0	0	0	2	2	1	0	0	0	0	0
ENSG00000115421	PAPOLG	0	0	0	0	4	4	1	0	0	0	0	0
ENSG00000160352	ZNF714	0	0	0	0	4	1	4	0	0	0	0	4
ENSG00000025434	NR1H3	4	2	0	4	6	4	1	0	0	0	0	0
ENSG00000102882	MAPK3	2	0	0	0	8	2	1	0	0	0	0	0
ENSG00000088826	SMOX	0	2	0	0	2	2	1	0	0	0	0	0
ENSG00000071051	NCK2	0	0	0	0	2	3	1	0	0	0	0	0
ENSG00000117602	RCAN3	0	0	0	0	4	5	1	0	0	0	0	0
ENSG00000166261	ZNF202	4	0	0	6	6	1	1	4	0	0	0	2
ENSG00000133398	MED10	0	0	0	0	0	1	1	0	0	0	0	0
ENSG00000141448	GATA6	0	0	0	0	0	2	1	0	0	0	0	0
ENSG00000198056	PRIM1	5	0	0	0	2	6	1	2	0	0	0	6
ENSG00000124374	PAIP2B	0	0	0	0	0	1	1	0	0	0	0	0
ENSG00000161243	FBXO27	0	0	0	0	0	2	1	0	0	0	0	0
ENSG00000197712	FAM114A1	0	0	0	0	4	1	2	0	0	0	0	0
ENSG00000215784	FAM72D	0	0	0	0	0	1	1	0	0	0	0	0
ENSG00000137500	CCDC90B	0	0	0	0	6	5	1	0	0	0	0	4
ENSG00000136643	RPS6KC1	0	0	0	4	8	1	1	0	0	0	0	0
ENSG00000189164	ZNF527	2	0	0	0	4	1	3	0	0	0	2	0
ENSG00000029363	BCLAF1	4	2	0	0	8	1	2	0	0	0	0	2
ENSG00000047644	WWC3	0	0	0	0	0	1	1	0	0	0	0	0
ENSG00000087088	BAX	3	2	0	2	12	1	1	0	0	0	0	0
ENSG00000092208	GEMIN2	0	0	0	0	8	3	1	0	0	0	0	0
ENSG00000102543	CDADC1	2	0	0	0	6	1	3	0	0	0	0	0
ENSG00000151746	BICD1	0	0	0	0	2	1	3	0	0	0	0	0
ENSG00000196453	ZNF777	0	0	0	0	0	2	1	0	0	0	0	0
ENSG00000113580	NR3C1	0	0	0	0	0	8	1	0	0	0	0	0
ENSG00000117395	EBNA1BP2	0	0	0	0	0	1	1	0	0	0	0	0
ENSG00000114923	SLC4A3	0	0	0	0	0	1	1	0	0	0	0	0
ENSG00000197385	ZNF860	0	0	0	0	0	1	1	0	0	0	0	0
ENSG00000249115	HAUS5	4	4	2	0	2	2	1	0	2	0	0	0
ENSG00000099785	2024-03-02	2	0	0	0	6	2	1	0	0	0	0	0
ENSG00000109920	FNBP4	2	2	6	0	4	2	1	0	0	0	0	0
ENSG00000154118	JPH3	0	0	0	0	0	1	2	0	0	0	0	0
ENSG00000006715	VPS41	0	0	0	0	2	3	1	0	0	0	0	0
ENSG00000112357	PEX7	0	0	0	0	0	1	2	0	0	0	0	0
ENSG00000109736	MFSD10	6	0	0	2	2	1	2	0	0	0	0	0
ENSG00000139631	CSAD	0	0	0	4	6	1	3	0	0	0	0	0
ENSG00000124562	SNRPC	0	0	0	0	2	2	1	0	0	0	0	0
ENSG00000197971	MBP	0	0	0	0	0	1	1	0	0	0	0	0
ENSG00000169756	LIMS1	0	0	0	0	2	4	1	0	0	0	0	0
ENSG00000188739	RBM34	0	0	0	0	4	1	1	0	0	0	0	0
ENSG00000173660	UQCRH	2	0	0	0	2	1	1	0	0	0	0	2
ENSG00000133641	C12orf29	0	0	0	2	6	1	2	0	0	0	0	0
ENSG00000163932	PRKCD	0	0	0	2	8	1	1	0	0	0	0	0
ENSG00000123933	MXD4	0	0	0	0	2	1	1	0	0	0	0	0
ENSG00000101194	SLC17A9	0	4	0	0	2	2	1	0	0	0	0	0
ENSG00000124102	PI3	0	0	0	0	0	1	1	0	0	0	0	0
ENSG00000171148	TADA3	0	0	0	0	0	2	1	0	0	0	0	0
ENSG00000197217	ENTPD4	6	0	0	0	2	2	3	0	0	0	0	0
ENSG00000133247	KMT5C	0	0	0	0	2	1	1	0	0	0	0	0
ENSG00000106526	ACTR3C	0	0	0	0	0	2	1	0	0	0	0	2
ENSG00000165300	SLITRK5	0	0	0	0	0	2	1	0	0	0	0	0
ENSG00000101391	CDK5RAP1	2	0	0	2	4	1	1	0	0	0	0	0
ENSG00000140382	HMG20A	2	0	0	0	2	1	1	0	0	0	0	0
ENSG00000197162	ZNF785	0	0	0	0	0	1	1	0	0	0	0	0
ENSG00000113552	GNPDA1	2	0	0	0	2	3	1	4	0	0	0	2
ENSG00000174437	ATP2A2	2	0	0	0	2	3	1	0	0	0	0	0
ENSG00000125779	PANK2	2	0	0	0	0	4	1	0	0	0	0	0
ENSG00000107560	RAB11FIP2	0	0	0	0	2	1	1	0	0	0	0	0
ENSG00000147383	NSDHL	0	0	0	0	2	1	1	0	0	0	0	0
ENSG00000068985	PAGE1	0	0	0	0	0	1	1	0	0	0	0	0
ENSG00000254004	ZNF260	0	0	0	0	0	2	1	0	0	0	0	0
ENSG00000089022	MAPKAPK5	0	0	0	2	2	1	1	0	0	0	0	0
ENSG00000101421	CHMP4B	0	0	0	0	0	1	1	0	0	0	0	0
ENSG00000080845	DLGAP4	0	0	0	2	6	2	1	0	0	0	0	0
ENSG00000135535	CD164	0	0	0	0	6	2	1	0	0	0	0	2
ENSG00000117632	STMN1	0	0	0	0	0	5	1	0	0	0	0	0
ENSG00000059378	PARP12	2	0	0	6	6	3	1	0	0	0	0	0
ENSG00000278259	MYO19	4	0	0	2	8	4	1	0	0	0	4	2
ENSG00000160233	LRRC3	0	0	0	0	0	1	1	0	0	0	0	0
ENSG00000184708	EIF4ENIF1	2	0	0	0	0	3	1	0	0	0	0	0
ENSG00000221994	ZNF630	0	0	0	0	0	2	1	0	0	0	0	0
ENSG00000130540	SULT4A1	0	0	0	0	0	1	2	0	0	0	0	0
ENSG00000143622	RIT1	0	0	0	0	2	3	1	0	0	0	0	0
ENSG00000146674	IGFBP3	0	0	0	0	0	4	1	0	0	0	0	0
ENSG00000079332	SAR1A	0	0	0	2	4	4	2	0	0	0	0	2
ENSG00000120656	TAF12	0	0	0	0	0	2	1	0	0	0	0	0
ENSG00000188095	MESP2	0	0	0	0	0	1	1	0	0	0	0	0
ENSG00000198380	GFPT1	0	0	0	0	2	1	1	0	0	0	0	0
ENSG00000160767	FAM189B	0	0	0	10	4	1	3	0	0	0	2	0
ENSG00000166123	GPT2	0	0	0	0	0	2	1	0	0	0	0	0
ENSG00000119772	DNMT3A	0	0	0	0	0	2	1	0	0	0	0	0
ENSG00000120458	MSANTD2	2	0	0	0	4	2	1	0	0	0	0	0
ENSG00000167701	GPT	0	0	0	0	0	1	1	0	0	0	0	0
ENSG00000158941	CCAR2	2	0	0	0	2	6	1	0	0	0	0	0
ENSG00000142657	PGD	2	0	0	0	2	2	1	0	0	0	0	0
ENSG00000277150	F8A3	0	0	0	0	0	1	1	0	0	0	0	0
ENSG00000154957	ZNF18	0	0	0	0	0	2	1	0	0	0	0	0
ENSG00000103150	MLYCD	0	0	0	0	0	1	1	0	0	0	0	0
ENSG00000107789	MINPP1	0	0	0	0	0	2	1	0	0	0	0	0
ENSG00000162745	OLFML2B	0	0	0	0	0	1	1	0	0	0	0	0
ENSG00000135404	CD63	2	0	0	0	0	8	1	0	0	0	0	0
ENSG00000126883	NUP214	4	0	0	2	6	4	3	0	0	0	0	0
ENSG00000161204	ABCF3	2	0	0	0	0	1	1	0	0	0	0	0
ENSG00000141293	SKAP1	0	0	0	0	0	1	2	0	0	0	0	0
ENSG00000005436	GCFC2	0	0	0	0	6	2	1	0	0	0	0	0
ENSG00000127990	SGCE	0	0	0	6	10	1	2	0	0	0	0	0
ENSG00000171617	ENC1	0	0	0	0	0	1	1	0	0	0	0	0
ENSG00000156136	DCK	0	0	0	0	0	2	1	0	0	0	0	0
ENSG00000167644	C19orf33	4	0	0	0	4	7	2	0	0	0	0	2
ENSG00000168538	TRAPPC11	0	2	0	0	0	2	1	0	0	0	0	0
ENSG00000204611	ZNF616	0	0	0	0	2	2	1	0	0	0	0	0
ENSG00000158710	TAGLN2	0	0	0	0	0	4	1	0	0	0	0	0
ENSG00000138642	HERC6	2	0	0	0	0	1	1	0	0	0	0	0
ENSG00000068366	ACSL4	2	0	0	0	0	2	1	0	0	0	0	6
ENSG00000099940	SNAP29	0	0	0	0	0	1	1	0	0	0	0	0
ENSG00000167460	TPM4	0	0	0	0	0	6	2	0	0	0	0	0
ENSG00000088899	LZTS3	0	0	0	0	0	1	1	0	0	0	0	0
ENSG00000180611	MB21D2	0	0	0	0	0	1	1	0	0	0	0	0
ENSG00000144036	EXOC6B	0	0	0	0	2	1	2	0	0	0	0	0
ENSG00000115307	AUP1	2	0	0	0	0	1	1	0	0	0	0	0
ENSG00000160957	RECQL4	8	0	0	0	2	1	4	0	0	0	0	0
ENSG00000104812	GYS1	0	0	0	0	2	1	1	0	0	0	0	0
ENSG00000164751	PEX2	0	0	0	0	2	2	1	0	0	0	0	0
ENSG00000270011	ZNF559-ZNF177	2	0	0	0	4	2	1	0	0	0	0	0
ENSG00000176142	TMEM39A	4	0	0	4	4	2	2	0	0	0	0	0
ENSG00000204315	FKBPL	0	0	0	0	0	2	1	0	0	0	0	0
ENSG00000079393	DUSP13	2	0	0	6	4	1	1	0	0	0	0	0
ENSG00000157110	RBPMS	0	0	0	0	4	5	1	0	0	0	0	0
ENSG00000275835	TUBGCP5	2	0	0	0	0	1	2	0	0	0	0	0
ENSG00000068308	OTUD5	2	0	0	0	0	3	1	0	0	0	0	0
ENSG00000175274	TP53I11	2	0	0	0	8	2	1	0	0	0	0	2
ENSG00000166377	ATP9B	2	0	0	0	8	4	1	0	0	0	0	0
ENSG00000117475	BLZF1	0	0	0	0	0	2	1	0	0	0	0	0
ENSG00000007520	TSR3	0	0	0	0	2	1	1	0	0	0	0	0
ENSG00000159640	ACE	0	0	0	0	0	1	1	0	0	0	0	0
ENSG00000080824	HSP90AA1	2	0	0	0	6	2	2	0	0	0	0	0
ENSG00000179119	SPTY2D1	0	0	0	0	0	1	1	0	0	0	0	0
ENSG00000080200	CRYBG3	0	0	0	0	0	1	1	0	0	0	0	0
ENSG00000164825	DEFB1	0	0	0	0	0	1	1	0	0	0	0	0
ENSG00000119397	CNTRL	0	0	0	0	4	4	1	0	0	0	0	0
ENSG00000140350	ANP32A	2	0	0	0	0	1	2	0	0	0	0	2
ENSG00000151923	TIAL1	4	0	0	2	4	1	2	0	0	0	0	0
ENSG00000103042	SLC38A7	6	0	0	6	0	1	4	0	0	0	0	0
ENSG00000172830	SSH3	4	2	0	0	4	3	1	0	0	0	0	0
ENSG00000083093	PALB2	0	0	0	2	2	2	1	0	0	0	0	0
ENSG00000162407	PLPP3	0	0	0	0	0	1	1	0	0	0	0	0
ENSG00000108883	EFTUD2	2	0	0	2	10	3	1	0	0	0	0	0
ENSG00000100994	PYGB	0	0	0	0	0	2	1	0	0	0	0	0
ENSG00000163467	TSACC	2	0	0	0	0	1	2	0	0	0	0	0
ENSG00000142945	KIF2C	0	0	0	0	2	3	1	0	0	0	0	0
ENSG00000166197	NOLC1	2	0	0	14	6	1	1	0	0	0	0	2
ENSG00000162368	CMPK1	0	0	0	2	6	1	2	0	0	0	0	0
ENSG00000105329	TGFB1	0	0	0	0	0	1	1	0	0	0	0	0
ENSG00000188342	GTF2F2	0	0	0	0	0	1	1	0	0	0	0	0
ENSG00000164211	STARD4	2	0	0	0	2	2	1	0	0	0	0	0
ENSG00000113645	WWC1	2	2	0	0	0	3	1	0	0	0	2	0
ENSG00000157637	SLC38A10	0	0	0	0	2	2	1	0	0	0	0	2
ENSG00000004897	CDC27	9	0	0	4	10	5	2	0	0	0	0	2
ENSG00000198915	RASGEF1A	0	0	0	0	0	4	1	0	0	0	0	0
ENSG00000142197	DOPEY2	0	0	0	0	0	1	1	0	0	0	0	0
ENSG00000186566	GPATCH8	0	0	0	4	8	1	1	0	0	0	0	0
ENSG00000174953	DHX36	2	0	0	0	4	2	1	0	0	0	0	0
ENSG00000110717	NDUFS8	2	0	0	6	0	4	1	0	0	0	2	0
ENSG00000153707	PTPRD	0	0	0	0	0	1	1	0	0	0	0	0
ENSG00000169762	TAPT1	0	0	0	0	6	1	1	0	0	0	0	2
ENSG00000211584	SLC48A1	0	0	0	0	2	5	1	0	0	0	0	0
ENSG00000138468	SENP7	0	0	0	0	0	1	1	0	0	0	0	0
ENSG00000117385	P3H1	4	2	0	0	0	2	1	2	0	0	0	0
ENSG00000141499	WRAP53	2	0	0	0	2	2	1	0	0	0	0	0
ENSG00000111711	GOLT1B	2	2	0	0	4	1	2	0	0	0	0	2
ENSG00000183853	KIRREL	2	0	0	0	0	1	1	0	0	0	0	0
ENSG00000119523	ALG2	0	0	0	0	2	2	1	0	0	0	0	0
ENSG00000130119	GNL3L	0	0	0	0	0	2	1	0	0	0	0	0
ENSG00000047578	KIAA0556	0	0	0	0	4	2	1	0	0	0	0	0
ENSG00000181751	C5orf30	0	0	0	0	0	3	1	0	0	0	0	0
ENSG00000153551	CMTM7	0	0	0	0	0	1	1	0	0	0	0	0
ENSG00000150991	UBC	0	0	0	0	0	8	1	5	0	0	0	8
ENSG00000183840	GPR39	0	0	0	0	0	2	1	0	0	0	0	0
ENSG00000168672	FAM84B	0	0	0	0	0	1	2	0	0	0	0	0
ENSG00000158715	SLC45A3	0	0	0	0	0	1	1	0	0	0	0	0
ENSG00000149050	ZNF214	0	0	0	0	0	1	1	0	0	0	0	0
ENSG00000143320	CRABP2	2	0	0	0	0	1	1	0	0	0	0	0
ENSG00000145012	LPP	0	0	0	0	4	2	1	0	0	0	0	0
ENSG00000125445	MRPS7	2	0	0	0	0	2	1	0	0	0	0	0
ENSG00000197779	ZNF81	0	0	0	0	2	1	2	0	0	0	0	0
ENSG00000110721	CHKA	0	0	0	0	4	4	1	0	0	0	0	0
ENSG00000104529	EEF1D	21	2	0	10	38	11	6	0	0	0	32	30
ENSG00000160785	SLC25A44	2	0	0	0	0	1	1	0	0	0	0	0
ENSG00000132423	COQ3	0	0	0	0	4	1	1	0	0	0	0	0
ENSG00000080561	MID2	2	0	0	0	0	1	1	0	0	0	0	0
ENSG00000163683	SMIM14	0	0	0	0	2	1	1	0	0	0	0	0
ENSG00000171988	JMJD1C	0	0	0	0	2	3	1	0	0	0	0	0
ENSG00000109501	WFS1	0	0	0	0	0	1	1	0	0	0	0	0
ENSG00000121289	CEP89	0	0	0	0	4	1	5	0	0	0	0	0
ENSG00000119866	BCL11A	0	0	0	0	2	3	1	0	0	0	0	0
ENSG00000204116	CHIC1	0	0	0	0	2	1	1	0	0	0	0	0
ENSG00000197172	MAGEA6	0	0	0	0	0	1	1	0	0	0	0	0
ENSG00000185585	OLFML2A	0	0	0	0	4	2	1	0	0	0	0	0
ENSG00000163596	ICA1L	0	0	0	0	0	1	1	0	0	0	0	0
ENSG00000119402	FBXW2	2	0	0	0	0	2	1	0	0	0	0	0
ENSG00000143774	GUK1	4	0	0	2	6	3	1	0	0	0	0	0
ENSG00000171159	C9orf16	0	0	0	0	0	1	1	0	0	0	0	0
ENSG00000167771	RCOR2	0	0	0	0	0	1	1	0	0	0	0	0
ENSG00000241563	CORT	0	0	0	4	8	3	1	0	0	0	0	0
ENSG00000184117	NIPSNAP1	0	2	0	0	8	4	1	0	0	0	0	2
ENSG00000142634	EFHD2	0	0	0	0	0	1	1	0	0	0	0	0
ENSG00000196923	PDLIM7	5	2	0	0	12	5	1	0	0	0	0	0
ENSG00000160886	LY6K	0	0	0	0	0	1	4	0	0	0	0	0
ENSG00000161526	SAP30BP	2	2	0	4	12	4	1	0	0	0	0	0
ENSG00000144674	GOLGA4	0	0	0	6	6	3	1	0	0	0	0	0
ENSG00000127366	TAS2R5	0	0	0	0	0	1	1	0	0	0	0	0
ENSG00000205302	SNX2	0	0	0	0	2	2	1	0	0	0	0	0
ENSG00000273590	SMIM11B	0	0	0	0	2	2	1	0	0	0	0	0
ENSG00000124789	NUP153	0	0	0	0	4	1	1	0	0	0	0	0
ENSG00000177082	WDR73	2	0	0	0	2	2	1	0	2	0	0	0
ENSG00000183208	GDPGP1	0	0	0	0	2	2	1	0	0	0	0	0
ENSG00000129993	CBFA2T3	0	0	0	0	2	2	1	0	0	0	0	0
ENSG00000196914	ARHGEF12	0	0	0	0	2	1	1	0	0	0	0	0
ENSG00000099840	IZUMO4	0	0	0	2	4	1	1	0	0	0	0	0
ENSG00000197530	MIB2	12	8	0	0	10	5	1	0	0	0	0	0
ENSG00000117533	VAMP4	2	0	0	0	0	1	2	0	0	0	0	0
ENSG00000215717	TMEM167B	0	0	0	0	0	1	1	0	0	0	0	0
ENSG00000175203	DCTN2	4	0	0	10	10	1	2	0	0	0	0	0
ENSG00000125826	RBCK1	5	0	0	0	14	3	1	0	0	0	0	0
ENSG00000149485	FADS1	0	0	0	0	2	7	1	0	0	0	0	0
ENSG00000170035	UBE2E3	0	0	0	0	2	6	1	0	0	0	0	2
ENSG00000197943	PLCG2	0	0	0	0	0	1	1	0	0	0	0	0
ENSG00000135540	NHSL1	0	0	0	0	0	1	1	0	0	0	0	0
ENSG00000244274	DBNDD2	6	0	0	0	2	7	2	0	0	0	0	0
ENSG00000127946	HIP1	0	0	0	2	0	3	1	0	0	0	0	0
ENSG00000165730	STOX1	2	0	0	0	4	1	1	0	0	0	0	0
ENSG00000118508	RAB32	0	0	0	0	0	1	1	0	0	0	0	0
ENSG00000112584	FAM120B	0	2	0	4	0	1	1	0	0	0	0	0
ENSG00000128604	IRF5	6	4	0	0	4	3	1	0	4	0	0	0
ENSG00000187118	CMC1	0	0	0	0	2	3	1	0	0	0	0	2
ENSG00000077150	NFKB2	0	0	0	0	0	5	1	0	0	0	0	0
ENSG00000186174	BCL9L	0	0	0	2	8	2	1	0	0	0	0	0
ENSG00000063438	AHRR	2	0	0	14	14	9	3	0	0	0	2	0
ENSG00000105255	FSD1	2	0	0	0	0	3	1	0	0	0	0	0
ENSG00000166578	IQCD	2	0	0	0	0	1	2	0	0	0	0	0
ENSG00000168495	POLR3D	0	0	0	0	0	3	1	0	0	0	0	0
ENSG00000181544	FANCB	0	0	0	0	2	1	1	0	0	0	0	0
ENSG00000156990	RPUSD3	2	0	0	0	10	2	1	0	0	0	0	6
ENSG00000100632	ERH	0	0	0	0	0	1	2	0	0	0	0	0
ENSG00000197043	ANXA6	2	0	0	16	14	8	1	2	0	0	20	4
ENSG00000091542	ALKBH5	0	0	0	0	0	2	1	0	0	0	0	0
ENSG00000016402	IL20RA	0	0	0	0	0	1	1	0	0	0	0	0
ENSG00000214413	BBIP1	0	0	0	6	8	1	1	0	0	0	0	0
ENSG00000198373	WWP2	0	0	0	2	4	3	1	0	0	0	0	0
ENSG00000119574	ZBTB45	0	0	0	0	0	5	1	0	0	0	0	0
ENSG00000167311	ART5	0	0	0	0	0	1	1	0	0	0	0	0
ENSG00000145687	SSBP2	0	0	0	0	4	1	1	0	0	0	0	0
ENSG00000121766	ZCCHC17	0	0	0	2	10	2	1	0	0	0	2	2
ENSG00000101335	MYL9	0	0	0	0	2	1	1	0	0	0	0	0
ENSG00000156853	ZNF689	0	0	0	0	0	2	1	0	0	0	0	0
ENSG00000013441	CLK1	0	2	2	0	2	2	1	0	0	0	0	0
ENSG00000163686	ABHD6	0	0	0	0	2	1	1	0	0	0	0	0
ENSG00000078269	SYNJ2	0	0	0	0	0	2	1	0	0	0	0	0
ENSG00000168003	SLC3A2	0	0	0	0	8	5	1	0	2	0	0	0
ENSG00000108506	INTS2	0	0	0	0	0	2	1	0	0	0	0	0
ENSG00000144677	CTDSPL	0	0	0	0	2	1	5	0	0	0	0	0
ENSG00000182307	C8orf33	0	0	0	0	0	2	1	0	0	0	0	0
ENSG00000095319	NUP188	0	0	0	0	0	2	1	0	0	0	0	0
ENSG00000151465	CDC123	0	0	0	0	2	2	1	0	0	0	0	0
ENSG00000197020	ZNF100	0	0	0	0	0	1	1	0	0	0	0	0
ENSG00000120733	KDM3B	0	2	0	0	2	1	1	0	0	0	0	0
ENSG00000187634	SAMD11	4	6	0	14	10	9	1	4	6	0	2	6
ENSG00000185437	SH3BGR	0	0	0	2	0	2	1	0	0	0	0	0
ENSG00000152076	CCDC74B	2	0	0	0	4	2	1	0	0	0	0	2
ENSG00000198589	LRBA	0	0	0	0	4	2	2	0	0	0	0	0
ENSG00000146425	DYNLT1	0	0	0	0	0	1	2	0	0	0	0	0
ENSG00000129521	EGLN3	0	0	0	0	0	2	1	0	0	0	0	0
ENSG00000141456	PELP1	2	0	0	2	0	2	1	0	0	0	0	0
ENSG00000153531	ADPRHL1	0	0	0	0	0	1	1	0	0	0	0	0
ENSG00000234616	JRK	0	0	0	0	0	2	1	0	0	0	0	0
ENSG00000172728	FUT10	0	0	0	0	2	1	2	0	0	0	0	0
ENSG00000249459	ZNF286B	2	0	0	0	0	3	1	0	0	0	0	0
ENSG00000130227	XPO7	2	0	0	0	0	4	1	0	0	0	0	0
ENSG00000174796	THAP6	2	0	0	2	6	2	1	0	0	0	0	0
ENSG00000126581	BECN1	2	0	0	10	12	6	1	0	0	0	0	0
ENSG00000145908	ZNF300	2	2	0	2	6	1	2	0	0	0	0	0
ENSG00000148737	TCF7L2	2	0	0	10	18	1	1	0	0	0	0	0
ENSG00000146842	TMEM209	0	0	0	0	2	3	1	0	0	0	0	0
ENSG00000147437	GNRH1	0	0	0	0	0	1	1	0	0	0	0	0
ENSG00000026025	VIM	0	0	2	0	0	4	1	0	0	0	0	0
ENSG00000114107	CEP70	3	0	0	8	6	5	1	0	0	0	0	0
ENSG00000165490	DDIAS	0	0	0	6	8	2	1	0	0	0	0	0
ENSG00000122335	SERAC1	0	2	0	0	4	1	2	0	0	0	0	0
ENSG00000068697	LAPTM4A	0	0	0	0	0	1	1	0	0	0	0	0
ENSG00000064012	CASP8	4	0	0	8	12	4	2	0	0	0	0	0
ENSG00000164251	F2RL1	0	0	0	0	0	2	1	0	0	0	0	0
ENSG00000125868	DSTN	0	0	0	0	2	2	1	0	0	0	0	0
ENSG00000129422	MTUS1	0	0	0	0	2	4	1	0	0	0	0	0
ENSG00000099364	FBXL19	4	0	0	0	2	2	2	0	0	0	0	0
ENSG00000161980	POLR3K	0	0	0	0	0	1	1	0	0	0	0	0
ENSG00000068028	RASSF1	2	0	0	0	4	2	1	0	0	0	0	0
ENSG00000165525	NEMF	0	0	0	0	0	1	2	0	0	0	0	0
ENSG00000116729	WLS	0	0	0	0	2	2	1	0	0	0	0	0
ENSG00000122674	CCZ1	0	0	0	0	2	1	1	0	0	0	0	0
ENSG00000103024	NME3	5	0	0	0	0	2	1	5	0	0	0	0
ENSG00000038002	AGA	0	0	0	0	0	1	2	2	0	0	0	0
ENSG00000033327	GAB2	0	0	0	0	0	1	1	0	0	0	0	0
ENSG00000104427	ZC2HC1A	0	0	0	0	2	1	1	0	0	0	0	0
ENSG00000168434	COG7	0	0	0	0	0	1	3	0	0	0	0	0
ENSG00000163811	WDR43	0	0	0	0	0	3	1	0	0	0	0	0
ENSG00000204175	GPRIN2	2	0	0	0	0	2	1	0	0	0	0	0
ENSG00000110911	SLC11A2	2	0	0	4	4	7	1	0	0	0	0	6
ENSG00000171700	RGS19	0	0	0	0	2	2	1	0	0	0	0	0
ENSG00000135476	ESPL1	2	0	0	0	0	2	1	0	0	0	0	0
ENSG00000070159	PTPN3	0	0	0	0	2	2	1	0	0	0	0	0
ENSG00000120509	PDZD11	0	0	0	0	2	1	2	0	0	0	0	0
ENSG00000170577	SIX2	0	0	0	0	0	2	1	0	0	0	0	0
ENSG00000180035	ZNF48	0	0	0	0	0	2	1	0	0	0	0	0
ENSG00000130748	TMEM160	0	0	0	0	0	1	1	0	0	0	0	0
ENSG00000066117	SMARCD1	0	0	0	2	6	3	1	0	0	0	0	0
ENSG00000105750	ZNF85	0	0	0	0	0	1	1	0	0	0	0	0
ENSG00000100764	PSMC1	0	0	0	0	2	2	1	0	0	0	4	0
ENSG00000278023	RDM1	0	0	0	0	2	1	2	0	0	0	0	0
ENSG00000185504	FAAP100	2	0	0	0	2	3	1	0	0	0	0	0
ENSG00000167232	ZNF91	0	0	0	0	2	1	2	0	0	0	0	0
ENSG00000089775	ZBTB25	0	0	0	2	2	2	1	0	0	0	0	0
ENSG00000135108	FBXO21	2	0	0	0	2	1	1	0	0	0	0	0
ENSG00000102974	CTCF	0	0	0	2	0	1	1	0	0	0	0	0
ENSG00000126603	GLIS2	0	0	0	0	0	1	1	0	0	0	0	0
ENSG00000135211	TMEM60	0	0	0	0	0	1	1	0	0	0	0	0
ENSG00000196670	ZFP62	0	0	0	0	4	3	1	0	0	0	0	2
ENSG00000078043	PIAS2	0	0	0	0	4	1	2	0	0	0	0	0
ENSG00000275895	U2AF1L5	0	0	0	0	4	1	1	0	0	0	0	0
ENSG00000153443	UBALD1	2	0	0	0	4	4	1	2	0	0	0	4
ENSG00000198960	ARMCX6	0	0	0	2	4	1	2	0	0	0	0	0
ENSG00000075188	NUP37	0	0	0	2	2	2	1	0	0	0	0	0
ENSG00000141380	SS18	0	0	0	4	8	4	1	0	0	0	0	0
ENSG00000160392	C19orf47	10	0	0	4	18	12	7	2	0	0	0	0
ENSG00000117228	GBP1	0	0	0	2	4	3	1	0	0	0	2	0
ENSG00000182871	COL18A1	0	0	0	0	0	3	1	0	0	0	0	0
ENSG00000119729	RHOQ	0	0	0	0	4	3	1	0	0	0	0	0
ENSG00000099308	MAST3	2	0	0	0	2	4	1	0	0	0	0	0
ENSG00000034693	PEX3	0	0	0	0	2	1	1	0	0	0	0	0
ENSG00000184613	NELL2	0	0	0	0	0	1	3	0	0	0	0	0
ENSG00000063046	EIF4B	4	0	0	6	10	1	4	0	0	0	0	0
ENSG00000050344	NFE2L3	0	0	0	0	0	1	1	0	0	0	0	0
ENSG00000129951	PLPPR3	0	2	0	0	0	1	1	0	0	0	0	0
ENSG00000117614	SYF2	0	0	0	0	2	1	1	0	0	0	0	0
ENSG00000095752	IL11	0	0	0	0	0	1	1	0	0	0	0	0
ENSG00000100150	DEPDC5	2	0	0	2	0	2	1	0	0	0	0	0
ENSG00000139644	TMBIM6	0	0	0	4	6	2	1	0	0	0	0	0
ENSG00000117569	PTBP2	2	0	0	0	2	2	1	0	0	0	0	0
ENSG00000178951	ZBTB7A	0	0	0	0	0	2	1	0	0	0	0	0
ENSG00000196950	SLC39A10	0	0	0	0	2	2	1	0	0	0	0	0
ENSG00000135457	TFCP2	0	0	0	2	2	3	1	0	0	0	0	0
ENSG00000185728	YTHDF3	0	0	0	4	10	3	1	0	0	0	0	4
ENSG00000171631	P2RY6	2	0	0	0	2	2	1	0	0	0	0	0
ENSG00000142207	URB1	0	0	0	0	0	1	1	0	0	0	0	0
ENSG00000112319	EYA4	2	0	0	0	2	2	1	0	0	0	0	0
ENSG00000170142	UBE2E1	0	0	0	0	2	3	1	0	0	0	0	0
ENSG00000132466	ANKRD17	0	0	0	0	4	1	2	0	0	0	0	4
ENSG00000100614	PPM1A	0	0	0	2	4	2	1	0	0	0	0	0
ENSG00000189046	ALKBH2	2	0	0	0	2	2	2	2	0	0	0	0
ENSG00000099385	BCL7C	0	0	0	0	0	1	3	0	0	0	0	2
ENSG00000104671	DCTN6	0	0	0	0	4	4	1	0	0	0	0	0
ENSG00000119655	NPC2	0	0	0	0	2	2	1	0	0	0	0	0
ENSG00000165512	ZNF22	0	0	0	0	0	1	1	0	0	0	0	0
ENSG00000138286	FAM149B1	4	0	0	0	0	1	1	0	0	0	0	0
ENSG00000204019	CT83	0	0	0	0	0	1	1	0	0	0	0	0
ENSG00000178177	LCORL	0	0	0	0	0	1	1	0	0	0	0	0
ENSG00000160606	TLCD1	0	0	0	0	0	3	1	0	0	0	0	0
ENSG00000167193	CRK	2	0	0	0	0	1	2	2	0	0	0	0
ENSG00000049759	NEDD4L	0	0	0	6	6	2	1	0	0	0	0	0
ENSG00000138593	SECISBP2L	0	0	0	0	0	1	1	0	0	0	0	0
ENSG00000102780	DGKH	0	0	0	0	0	1	2	0	0	0	0	0
ENSG00000142677	IL22RA1	0	0	0	0	0	1	1	0	0	0	0	0
ENSG00000119979	FAM45A	2	0	0	0	0	1	2	0	0	0	0	0
ENSG00000133027	PEMT	0	0	0	2	0	3	1	0	0	0	0	0
ENSG00000266714	MYO15B	8	2	0	2	2	4	3	0	0	0	0	0
ENSG00000137710	RDX	0	0	0	2	2	1	3	0	0	0	2	0
ENSG00000182504	CEP97	2	0	0	0	0	1	1	0	0	0	0	0
ENSG00000174282	ZBTB4	0	0	0	0	0	2	1	0	0	0	0	0
ENSG00000137992	DBT	0	0	0	0	0	1	2	0	0	0	0	0
ENSG00000105865	DUS4L	4	0	0	0	4	4	1	0	0	0	0	0
ENSG00000046647	GEMIN8	2	0	0	0	4	2	1	0	0	0	0	0
ENSG00000116221	MRPL37	0	0	0	0	0	1	2	0	0	0	2	0
ENSG00000160953	MUM1	0	0	0	0	4	2	1	0	0	0	0	0
ENSG00000196275	GTF2IRD2	0	0	0	0	0	1	2	0	0	0	0	0
ENSG00000105053	VRK3	2	0	0	2	4	5	1	0	0	0	0	0
ENSG00000136720	HS6ST1	0	0	0	0	0	1	1	0	0	0	0	0
ENSG00000132535	DLG4	2	0	0	0	2	2	1	0	0	0	0	0
ENSG00000204227	RING1	0	0	0	0	0	1	1	0	0	0	0	0
ENSG00000187325	TAF9B	0	0	0	0	0	1	1	0	0	0	0	0
ENSG00000100744	GSKIP	2	0	0	0	4	1	1	0	0	0	0	0
[truncated: 9,146 more rows]

## Sheet: A2.AS_event
Gene ID	Gene Name	AE	IR	MIR	MSKIP	SKIP	TSS	TTS	XAE	XIR	XMIR	XMSKIP	XSKIP
ENSG00000129518	EAPP	0	0	0	0	0	1	1	0	0	0	0	0
ENSG00000106524	ANKMY2	0	0	0	0	0	1	2	0	0	0	0	0
ENSG00000119138	KLF9	0	0	0	0	0	1	1	0	0	0	0	0
ENSG00000136861	CDK5RAP2	0	0	0	4	6	2	1	0	0	0	0	0
ENSG00000178996	SNX18	0	0	0	0	0	1	1	0	0	0	0	0
ENSG00000182985	CADM1	0	0	0	8	8	1	1	0	0	0	0	0
ENSG00000183648	NDUFB1	0	0	0	0	2	1	1	0	0	0	0	0
ENSG00000143001	TMEM61	0	0	0	0	0	1	1	0	0	0	0	0
ENSG00000164603	BMT2	0	0	0	0	0	1	1	0	0	0	0	0
ENSG00000185164	NOMO2	0	0	0	0	4	4	2	0	8	0	0	2
ENSG00000163913	IFT122	2	0	2	6	12	1	3	0	0	0	0	0
ENSG00000173068	BNC2	0	0	0	0	0	2	1	0	0	0	0	0
ENSG00000101882	NKAP	0	0	0	0	0	1	1	0	0	0	0	0
ENSG00000223501	VPS52	0	0	0	0	0	1	1	0	0	0	0	0
ENSG00000168827	GFM1	0	0	0	0	4	1	1	0	0	0	0	0
ENSG00000100802	C14orf93	0	4	0	0	2	2	1	2	4	0	0	4
ENSG00000153814	JAZF1	0	0	0	0	0	1	1	0	0	0	0	0
ENSG00000139921	TMX1	0	0	0	0	0	1	1	0	0	0	0	0
ENSG00000181817	LSM10	0	0	0	0	0	1	1	0	0	0	0	0
ENSG00000120709	FAM53C	2	0	0	0	0	2	1	0	0	0	0	0
ENSG00000106723	SPIN1	0	0	0	4	0	1	1	4	0	0	0	0
ENSG00000103966	EHD4	0	0	0	0	0	1	1	0	0	0	0	0
ENSG00000130312	MRPL34	0	0	0	0	0	4	1	0	0	0	0	0
ENSG00000089159	PXN	2	0	0	6	12	8	1	0	0	0	4	6
ENSG00000131737	KRT34	0	0	0	0	0	2	1	0	0	0	0	0
ENSG00000182973	CNOT10	0	0	0	0	8	2	1	0	0	0	0	0
ENSG00000141012	GALNS	0	0	0	2	6	1	1	0	0	0	0	0
ENSG00000138207	RBP4	0	0	0	0	0	4	1	0	0	0	0	0
ENSG00000132153	DHX30	0	0	0	0	4	4	1	0	0	0	0	0
ENSG00000141576	RNF157	0	0	0	0	0	1	3	0	0	0	0	0
ENSG00000120798	NR2C1	0	0	0	2	2	1	4	0	0	0	0	2
ENSG00000153774	CFDP1	0	0	0	0	4	1	2	0	0	0	0	0
ENSG00000174456	C12orf76	0	0	0	0	0	1	3	0	0	0	0	0
ENSG00000124145	SDC4	0	0	0	0	0	1	1	0	0	0	0	0
ENSG00000111906	HDDC2	0	0	0	0	2	1	2	0	0	0	0	2
ENSG00000148290	SURF1	0	0	0	0	2	1	1	0	0	0	0	0
ENSG00000182600	C2orf82	2	0	0	4	8	6	2	0	0	0	2	4
ENSG00000196588	MKL1	2	0	0	0	2	2	2	0	0	0	6	0
ENSG00000169504	CLIC4	0	0	0	0	0	1	1	0	0	0	0	0
ENSG00000196365	LONP1	2	0	0	0	0	5	1	2	0	0	6	0
ENSG00000116852	KIF21B	0	2	0	0	2	1	2	0	0	0	0	0
ENSG00000163798	SLC4A1AP	0	0	0	0	0	1	1	0	0	0	0	0
ENSG00000122435	TRMT13	0	0	0	0	0	1	2	0	0	0	0	0
ENSG00000105698	USF2	2	6	0	0	2	2	2	2	2	0	2	0
ENSG00000145293	ENOPH1	0	0	0	0	2	3	1	0	0	0	0	0
ENSG00000018699	TTC27	0	0	0	0	0	2	1	0	0	0	0	0
ENSG00000124193	SRSF6	2	6	2	0	2	2	1	0	0	0	0	0
ENSG00000146576	C7orf26	0	0	0	0	0	1	2	0	0	0	0	0
ENSG00000013375	PGM3	0	0	0	0	4	1	2	0	0	0	0	0
ENSG00000132109	TRIM21	0	0	0	0	0	1	1	0	0	0	0	0
ENSG00000100320	RBFOX2	2	0	0	0	4	3	2	0	0	0	0	0
ENSG00000179295	PTPN11	2	0	0	0	0	1	4	0	0	0	0	0
ENSG00000159200	RCAN1	0	0	0	0	0	2	1	0	0	0	0	0
ENSG00000122417	ODF2L	0	0	0	0	4	2	3	0	0	0	0	0
ENSG00000145349	CAMK2D	0	0	0	0	4	1	3	0	0	0	0	2
ENSG00000178878	APOLD1	0	0	0	0	0	1	1	0	0	0	0	0
ENSG00000171401	KRT13	0	0	0	0	2	4	1	0	0	0	0	2
ENSG00000116560	SFPQ	0	0	0	0	0	1	3	0	0	0	0	0
ENSG00000153487	ING1	0	0	0	0	0	5	1	0	0	0	0	0
ENSG00000137207	YIPF3	9	0	0	0	4	2	1	0	0	0	0	0
ENSG00000122218	COPA	2	0	0	0	0	1	1	0	0	0	0	0
ENSG00000169228	RAB24	0	0	0	0	0	2	1	0	0	0	0	0
ENSG00000141560	FN3KRP	2	0	0	8	4	1	2	0	0	0	0	2
ENSG00000206172	HBA1	0	0	0	0	0	4	1	0	0	0	0	0
ENSG00000131174	COX7B	0	0	0	0	0	1	1	0	0	0	0	0
ENSG00000099337	KCNK6	0	0	0	0	0	1	1	0	0	0	0	0
ENSG00000033011	ALG1	2	0	0	0	2	3	1	0	0	0	0	0
ENSG00000141985	SH3GL1	0	0	0	0	2	4	1	2	0	0	0	2
ENSG00000186132	C2orf76	0	0	0	0	0	2	1	0	0	0	0	0
ENSG00000081307	UBA5	0	0	0	4	0	3	1	0	0	0	4	0
ENSG00000047634	SCML1	0	0	0	0	0	1	1	0	0	0	0	0
ENSG00000174370	C11orf45	0	0	0	0	0	2	1	0	0	0	0	0
ENSG00000204304	PBX2	0	0	0	0	0	1	1	0	0	0	0	0
ENSG00000213214	ARHGEF35	0	0	0	0	0	1	1	0	0	0	0	0
ENSG00000103319	EEF2K	0	0	0	0	0	1	1	0	0	0	0	0
ENSG00000188707	ZBED6CL	0	0	0	2	4	1	1	0	0	0	0	0
ENSG00000105063	PPP6R1	0	0	0	0	0	2	1	0	0	0	0	0
ENSG00000110876	SELPLG	0	0	0	0	0	1	1	0	0	0	0	0
ENSG00000130700	GATA5	0	0	0	0	0	1	1	0	0	0	0	0
ENSG00000177873	ZNF619	2	0	0	0	6	2	1	0	0	0	0	0
ENSG00000113575	PPP2CA	2	0	0	0	10	6	1	0	0	0	0	2
ENSG00000183726	TMEM50A	0	0	0	0	0	1	1	0	0	0	0	0
ENSG00000129038	LOXL1	0	0	0	0	0	1	1	0	0	0	0	0
ENSG00000099992	TBC1D10A	2	0	0	0	0	1	1	0	0	0	0	0
ENSG00000183011	NAA38	2	0	0	0	0	4	1	0	0	0	0	0
ENSG00000155542	SETD9	0	0	0	0	2	2	1	0	0	0	0	0
ENSG00000168040	FADD	0	0	0	0	0	1	1	0	0	0	0	0
ENSG00000115762	PLEKHB2	2	0	0	8	6	1	1	2	0	0	6	2
ENSG00000130304	SLC27A1	0	2	0	0	2	1	1	0	0	0	0	0
ENSG00000164823	OSGIN2	0	0	0	0	0	2	1	0	0	0	0	0
ENSG00000165410	CFL2	3	0	0	0	0	4	1	0	0	0	0	0
ENSG00000165959	CLMN	0	0	0	0	0	1	1	0	0	0	0	0
ENSG00000112118	MCM3	0	0	0	0	4	1	1	0	0	0	0	0
ENSG00000167658	EEF2	0	0	0	0	0	1	1	0	0	0	2	0
ENSG00000120688	WBP4	0	0	0	0	0	1	1	0	0	0	0	0
ENSG00000166333	ILK	4	2	0	2	8	1	5	0	0	0	6	0
ENSG00000107537	PHYH	0	0	0	0	0	1	1	0	0	0	0	0
ENSG00000169548	ZNF280A	0	0	0	0	0	1	1	0	0	0	0	0
ENSG00000198799	LRIG2	0	0	0	0	0	1	1	0	0	0	0	0
ENSG00000170855	TRIAP1	0	0	0	0	0	1	1	0	0	0	0	0
ENSG00000123739	PLA2G12A	0	0	0	0	2	1	1	0	0	0	0	0
ENSG00000197265	GTF2E2	0	0	0	0	0	1	1	0	0	0	0	0
ENSG00000204977	TRIM13	0	0	0	0	0	3	1	0	0	0	0	0
ENSG00000120875	DUSP4	0	0	0	0	0	2	1	0	0	0	0	0
ENSG00000198625	MDM4	0	0	0	0	2	1	2	0	0	0	4	0
ENSG00000185716	C16orf52	0	0	0	0	0	1	2	0	0	0	0	0
ENSG00000163874	ZC3H12A	2	0	0	0	0	3	1	0	0	0	0	0
ENSG00000122882	ECD	2	2	0	0	6	1	3	0	2	0	0	0
ENSG00000003756	RBM5	6	4	0	8	8	7	1	0	0	0	0	0
ENSG00000175390	EIF3F	0	0	0	0	2	1	1	0	0	0	0	0
ENSG00000152377	SPOCK1	0	0	0	0	0	4	1	0	0	0	0	0
ENSG00000001461	NIPAL3	0	0	0	0	0	1	2	0	0	0	0	0
ENSG00000137103	TMEM8B	0	0	0	0	0	1	1	0	0	0	0	0
ENSG00000125846	ZNF133	2	0	0	2	4	3	1	0	0	0	4	4
ENSG00000157870	FAM213B	6	0	0	0	6	1	2	0	0	0	0	12
ENSG00000198393	ZNF26	0	0	0	0	0	2	1	0	0	0	0	0
ENSG00000126107	HECTD3	0	0	0	0	0	1	1	0	0	0	0	0
ENSG00000101417	PXMP4	0	0	0	0	2	1	1	0	0	0	0	0
ENSG00000106852	LHX6	0	0	0	0	2	1	1	0	0	0	0	0
ENSG00000163950	SLBP	0	0	0	0	4	2	1	0	0	0	0	0
ENSG00000120992	LYPLA1	0	0	0	0	6	2	1	0	0	0	0	0
ENSG00000197136	PCNX3	4	10	4	2	2	1	1	0	0	0	0	2
ENSG00000065135	GNAI3	0	0	0	0	0	1	1	0	0	0	0	0
ENSG00000137073	UBAP2	0	0	0	2	8	3	1	0	0	0	0	0
ENSG00000187017	ESPN	2	2	0	0	2	4	1	0	0	0	0	0
ENSG00000163577	EIF5A2	0	0	0	0	0	1	1	0	0	0	0	0
ENSG00000125386	FAM193A	0	0	0	0	2	2	1	0	0	0	0	0
ENSG00000123106	CCDC91	0	0	0	0	0	2	1	0	0	0	0	0
ENSG00000150990	DHX37	0	0	0	0	0	1	2	0	0	0	0	0
ENSG00000079462	PAFAH1B3	3	0	0	0	0	3	1	0	0	0	0	0
ENSG00000163659	TIPARP	0	0	0	0	0	4	1	0	0	0	0	0
ENSG00000177868	SVBP	0	0	0	0	0	2	1	0	0	0	0	0
ENSG00000179598	PLD6	0	0	0	0	0	2	1	0	0	0	0	0
ENSG00000163607	GTPBP8	0	0	0	2	8	1	2	0	0	0	0	2
ENSG00000135317	SNX14	0	0	0	2	4	1	1	0	0	0	0	0
ENSG00000073712	FERMT2	0	0	0	0	0	1	2	0	0	0	0	0
ENSG00000125375	ATP5S	0	0	0	0	2	1	1	0	0	0	0	0
ENSG00000080815	PSEN1	4	0	0	0	2	5	1	0	0	0	0	4
ENSG00000116918	TSNAX-DISC1	0	0	0	0	0	1	2	0	0	0	0	0
ENSG00000243156	MICAL3	0	0	0	0	10	6	4	0	0	0	0	0
ENSG00000179241	LDLRAD3	0	0	0	0	2	2	1	0	0	0	0	0
ENSG00000172007	RAB33B	0	0	0	0	0	1	1	0	0	0	0	0
ENSG00000139436	GIT2	0	0	0	0	6	2	1	0	0	0	2	4
ENSG00000148672	GLUD1	0	0	0	0	0	1	1	0	0	0	0	0
ENSG00000137331	IER3	0	0	0	0	0	1	1	0	0	0	0	0
ENSG00000118655	DCLRE1B	0	0	0	0	2	1	1	0	0	0	0	0
ENSG00000144840	RABL3	2	0	0	0	8	1	1	0	0	0	0	0
ENSG00000177465	ACOT4	2	0	0	0	0	1	1	0	0	0	0	0
ENSG00000115380	EFEMP1	0	0	0	2	2	1	1	0	0	0	0	0
ENSG00000143436	MRPL9	5	0	0	0	6	2	3	2	0	0	2	2
ENSG00000168792	ABHD15	0	0	0	0	0	1	1	0	0	0	0	0
ENSG00000089057	SLC23A2	0	0	0	2	0	3	1	0	0	0	0	0
ENSG00000168394	TAP1	0	0	0	0	0	1	1	0	0	0	0	0
ENSG00000171943	SRGAP2C	0	0	0	2	0	1	1	0	0	0	0	0
ENSG00000129245	FXR2	2	0	0	0	0	2	1	0	0	0	0	0
ENSG00000188529	SRSF10	0	2	0	8	8	1	4	4	0	0	2	10
ENSG00000269858	EGLN2	0	0	0	0	4	9	1	0	0	0	0	0
ENSG00000101132	PFDN4	0	0	0	0	0	1	1	0	0	0	0	0
ENSG00000182544	MFSD5	0	0	0	0	0	2	1	0	0	0	0	0
ENSG00000144476	ACKR3	0	0	0	0	0	2	1	0	0	0	0	0
ENSG00000109084	TMEM97	0	0	0	0	2	2	1	0	0	0	0	0
ENSG00000117748	RPA2	0	0	0	0	0	3	1	0	0	0	0	0
ENSG00000111879	FAM184A	0	0	0	0	0	1	1	0	0	0	0	0
ENSG00000183150	GPR19	0	0	0	0	0	1	1	0	0	0	0	0
ENSG00000108961	RANGRF	0	0	0	0	2	1	2	0	0	0	0	0
ENSG00000220205	VAMP2	0	0	0	0	0	1	2	0	0	0	0	0
ENSG00000131368	MRPS25	2	0	0	0	4	1	2	0	0	0	0	0
ENSG00000065485	PDIA5	2	0	0	0	2	1	1	0	0	0	0	0
ENSG00000168939	SPRY3	0	0	0	0	0	1	1	0	0	0	0	0
ENSG00000110801	PSMD9	2	0	0	4	8	2	1	0	0	0	0	2
ENSG00000114796	KLHL24	0	0	0	0	6	2	1	0	0	0	0	4
ENSG00000062598	ELMO2	4	0	0	0	2	1	2	0	0	0	0	2
ENSG00000102057	KCND1	0	0	0	0	0	1	1	0	0	0	0	0
ENSG00000205060	SLC35B4	0	0	0	0	2	1	2	0	0	0	0	0
ENSG00000123684	LPGAT1	0	0	0	0	0	2	1	0	0	0	0	2
ENSG00000184470	TXNRD2	3	0	0	0	4	6	1	0	0	0	0	2
ENSG00000117472	TSPAN1	0	0	0	0	0	3	1	0	0	0	0	0
ENSG00000104714	ERICH1	0	0	0	0	0	1	2	0	0	0	0	0
ENSG00000109586	GALNT7	0	0	0	0	0	1	2	0	0	0	0	0
ENSG00000143155	TIPRL	0	0	0	0	0	1	2	0	0	0	0	0
ENSG00000169251	NMD3	0	0	0	0	0	5	1	0	0	0	0	0
ENSG00000111670	GNPTAB	0	0	0	0	0	1	5	0	0	0	0	0
ENSG00000163507	KIAA1524	2	0	0	0	0	1	1	0	0	0	0	0
ENSG00000215790	SLC35E2	12	0	2	6	10	9	3	0	0	2	0	2
ENSG00000181007	ZFP82	0	0	0	0	0	1	2	0	0	0	0	0
ENSG00000175183	CSRP2	0	0	0	0	0	2	1	0	0	0	0	0
ENSG00000011304	PTBP1	2	4	0	0	6	4	1	0	4	0	6	2
ENSG00000010404	IDS	0	0	0	0	4	3	1	0	0	0	0	0
ENSG00000139117	CPNE8	0	0	0	0	0	1	1	0	0	0	0	0
ENSG00000105677	TMEM147	0	0	0	2	0	2	1	0	0	0	0	0
ENSG00000198301	SDAD1	2	0	0	0	2	2	1	0	0	0	0	0
ENSG00000089177	KIF16B	0	0	0	0	0	1	2	0	0	0	0	0
ENSG00000031698	SARS	0	0	0	0	2	1	1	0	0	0	0	0
ENSG00000213672	NCKIPSD	7	0	0	0	2	2	1	0	0	0	0	0
ENSG00000163611	SPICE1	0	0	0	0	0	2	1	0	0	0	0	0
ENSG00000147679	UTP23	0	0	0	0	0	1	2	0	0	0	0	0
ENSG00000104723	TUSC3	0	0	0	0	6	2	1	0	0	0	0	0
ENSG00000163931	TKT	4	2	0	0	6	1	2	2	0	0	0	6
ENSG00000138459	SLC35A5	0	0	0	0	0	2	1	0	0	0	0	0
ENSG00000078687	TNRC6C	0	0	0	0	0	1	1	0	0	0	0	0
ENSG00000131459	GFPT2	0	0	0	0	0	1	1	0	0	0	0	0
ENSG00000155189	AGPAT5	0	0	0	0	2	1	1	0	0	0	0	0
ENSG00000254999	BRK1	0	0	0	0	2	1	1	0	0	0	0	0
ENSG00000139496	NUP58	0	0	0	0	2	1	2	0	0	0	0	0
ENSG00000164466	SFXN1	2	0	0	0	0	3	1	0	0	0	0	0
ENSG00000170631	ZNF16	0	0	0	0	0	1	1	0	0	0	0	0
ENSG00000176845	METRNL	0	0	0	0	0	3	1	0	0	0	0	0
ENSG00000135679	MDM2	2	0	0	28	10	2	2	0	0	0	18	0
ENSG00000120519	SLC10A7	0	0	0	0	2	1	3	0	0	0	0	0
ENSG00000076944	STXBP2	5	0	0	8	18	6	1	0	0	0	0	0
ENSG00000130529	TRPM4	0	0	0	2	4	1	1	0	0	0	0	0
ENSG00000196597	ZNF782	0	0	0	0	0	4	1	0	0	0	0	0
ENSG00000167968	DNASE1L2	6	4	0	0	0	4	1	2	0	0	4	0
ENSG00000131242	RAB11FIP4	0	0	0	0	0	1	1	0	0	0	0	0
ENSG00000160439	RDH13	7	4	0	0	6	2	1	0	4	0	0	0
ENSG00000088205	DDX18	0	0	0	0	0	1	1	0	0	0	0	0
ENSG00000181744	C3orf58	0	0	0	0	0	1	1	0	0	0	0	0
ENSG00000100288	CHKB	0	0	0	0	2	1	1	0	0	0	0	0
ENSG00000163605	PPP4R2	0	0	0	0	2	1	1	0	0	0	0	0
ENSG00000140263	SORD	0	0	0	0	2	2	1	0	0	0	0	0
ENSG00000136518	ACTL6A	0	0	0	0	2	3	1	0	0	0	0	0
ENSG00000181418	DDN	0	0	0	0	0	1	1	0	0	0	0	0
ENSG00000107954	NEURL1	0	0	0	0	0	4	1	0	0	0	0	0
ENSG00000064313	TAF2	0	0	0	0	4	1	2	0	0	0	0	0
ENSG00000087274	ADD1	2	2	0	0	10	1	1	0	2	0	0	0
ENSG00000135678	CPM	0	0	0	0	2	3	1	0	0	0	0	0
ENSG00000137100	DCTN3	2	0	0	0	2	1	4	0	0	0	0	4
ENSG00000129116	PALLD	0	0	0	0	4	2	1	0	0	0	0	0
ENSG00000100425	BRD1	2	2	0	0	2	2	1	0	0	0	0	0
ENSG00000087086	FTL	0	0	0	0	0	1	1	0	0	0	0	0
ENSG00000198182	ZNF607	0	0	0	0	4	1	1	0	0	0	0	0
ENSG00000102241	HTATSF1	2	0	0	0	0	2	1	0	0	0	0	0
ENSG00000119431	HDHD3	2	0	0	0	0	1	1	0	0	0	0	0
ENSG00000071246	VASH1	0	0	0	0	0	1	1	0	0	0	0	0
ENSG00000164022	AIMP1	0	0	0	0	0	3	1	0	0	0	0	0
ENSG00000117362	APH1A	2	0	0	0	6	1	2	0	0	0	0	0
ENSG00000197372	ZNF675	0	0	0	0	0	1	2	0	0	0	0	0
ENSG00000165480	SKA3	0	0	0	4	4	2	1	0	0	0	0	2
ENSG00000213676	ATF6B	2	2	0	0	0	2	1	0	0	0	0	0
ENSG00000169855	ROBO1	4	0	0	0	2	1	1	0	0	0	0	0
ENSG00000085491	SLC25A24	0	0	0	0	0	2	1	0	0	0	0	0
ENSG00000134056	MRPS36	0	0	0	0	0	3	1	0	0	0	0	0
ENSG00000171403	KRT9	0	0	0	0	0	1	1	0	0	0	0	0
ENSG00000136367	ZFHX2	0	0	0	0	0	1	1	0	0	0	0	0
ENSG00000176209	SMIM19	0	0	0	0	0	4	1	0	0	0	0	0
ENSG00000131788	PIAS3	2	2	0	0	0	2	1	0	0	0	0	0
ENSG00000100731	PCNX1	0	0	0	0	0	1	1	0	0	0	0	0
ENSG00000010072	SPRTN	0	0	0	0	2	1	1	0	0	0	0	0
ENSG00000100316	RPL3	2	0	0	0	0	4	1	0	0	0	0	0
ENSG00000175334	BANF1	0	0	0	0	2	4	1	0	0	0	0	2
ENSG00000104381	GDAP1	2	0	0	0	0	1	1	0	0	0	0	0
ENSG00000164778	EN2	0	0	0	0	0	1	1	0	0	0	0	0
ENSG00000104472	CHRAC1	0	0	0	0	2	2	1	0	0	0	0	0
ENSG00000204540	PSORS1C1	0	0	0	0	2	2	2	0	0	0	0	0
ENSG00000101224	CDC25B	2	0	0	0	4	2	1	0	0	0	0	0
ENSG00000180011	ZADH2	0	0	0	0	0	4	1	0	0	0	0	0
ENSG00000099290	WASHC2A	0	0	0	2	8	1	2	0	0	0	0	0
ENSG00000164073	MFSD8	0	0	0	0	4	2	1	0	0	0	0	0
ENSG00000125447	GGA3	2	2	0	0	8	1	3	0	0	0	0	0
ENSG00000089009	RPL6	0	0	0	0	0	7	1	0	0	0	0	0
ENSG00000163875	MEAF6	0	0	0	0	2	1	2	0	0	0	2	2
ENSG00000175040	CHST2	0	0	0	0	0	1	1	0	0	0	0	0
ENSG00000143476	DTL	0	0	0	0	2	1	1	0	0	0	0	0
ENSG00000011523	CEP68	0	0	0	0	0	2	1	0	0	0	0	0
ENSG00000136273	HUS1	0	0	0	0	2	3	2	0	0	0	0	0
ENSG00000165898	ISCA2	0	0	0	0	2	1	2	2	0	0	0	2
ENSG00000181035	SLC25A42	0	0	0	0	0	1	1	0	0	0	0	0
ENSG00000185252	ZNF74	0	0	0	0	2	2	1	0	0	0	0	0
ENSG00000143303	RRNAD1	4	2	0	0	4	1	4	0	0	0	0	0
ENSG00000119383	PTPA	2	0	0	12	10	11	1	0	0	0	2	2
ENSG00000154723	ATP5J	0	0	0	0	2	5	1	0	0	0	0	0
ENSG00000088826	SMOX	0	2	0	8	2	2	1	0	0	0	0	0
ENSG00000110013	SIAE	0	0	0	0	0	1	1	0	0	0	0	0
ENSG00000033800	PIAS1	0	0	0	0	0	1	1	0	0	0	0	0
ENSG00000120784	ZFP30	0	0	0	0	0	3	1	2	0	0	0	0
ENSG00000111678	C12orf57	3	0	0	0	0	1	2	0	0	0	0	0
ENSG00000006194	ZNF263	0	0	0	8	8	1	2	0	0	0	0	0
ENSG00000105323	HNRNPUL1	0	0	0	0	2	9	1	0	0	0	0	0
ENSG00000114439	BBX	0	0	0	0	4	3	1	0	0	0	0	0
ENSG00000011021	CLCN6	0	0	0	0	2	2	1	0	0	0	0	0
ENSG00000005339	CREBBP	0	0	0	0	4	1	3	0	0	0	0	0
ENSG00000085978	ATG16L1	0	0	0	4	4	2	1	4	0	0	0	0
ENSG00000127022	CANX	0	0	0	2	4	5	1	2	0	0	2	8
ENSG00000159079	C21orf59	2	0	0	0	4	1	5	0	0	0	0	0
ENSG00000167863	ATP5H	0	0	0	0	2	1	1	0	0	0	0	0
ENSG00000197122	SRC	0	0	0	0	0	4	1	0	0	0	0	0
ENSG00000070614	NDST1	0	0	0	0	2	4	1	0	0	0	0	0
ENSG00000125818	PSMF1	0	0	0	0	2	1	2	0	0	0	0	0
ENSG00000145495	2024-03-06	0	0	0	2	4	2	1	0	0	0	0	0
ENSG00000110492	MDK	0	0	0	0	0	6	1	0	0	0	0	0
ENSG00000159445	THEM4	0	0	0	0	4	1	2	0	0	0	0	0
ENSG00000079482	OPHN1	0	0	0	0	0	1	1	0	0	0	0	0
ENSG00000204084	INPP5B	0	0	0	0	0	2	1	0	0	0	0	0
ENSG00000109332	UBE2D3	5	0	0	0	8	11	1	2	0	0	0	2
ENSG00000137054	POLR1E	0	0	0	0	0	2	1	0	0	0	0	0
ENSG00000077232	DNAJC10	2	0	0	0	2	1	2	0	0	0	0	0
ENSG00000172943	PHF8	0	0	0	0	2	5	2	0	0	0	0	2
ENSG00000132000	PODNL1	0	0	0	0	2	1	2	0	0	0	0	0
ENSG00000125246	CLYBL	0	0	0	0	2	1	1	0	0	0	0	0
ENSG00000042317	SPATA7	0	0	0	0	2	1	1	0	0	0	0	0
ENSG00000010626	LRRC23	0	0	0	2	6	1	1	0	0	0	0	0
ENSG00000273749	CYFIP1	2	0	0	0	0	4	1	0	0	0	0	0
ENSG00000111731	C2CD5	0	0	0	0	2	1	1	0	0	0	0	0
ENSG00000178397	FAM220A	0	0	0	0	2	3	1	0	0	0	0	2
ENSG00000150712	MTMR12	0	0	0	4	8	1	1	0	0	0	0	0
ENSG00000101888	NXT2	0	0	0	0	0	3	1	0	0	0	0	0
ENSG00000165724	ZMYND19	0	0	0	0	0	1	1	0	0	0	0	0
ENSG00000147883	CDKN2B	0	0	0	0	0	2	1	0	0	0	0	0
ENSG00000167508	MVD	0	0	0	0	4	1	1	0	0	0	0	0
ENSG00000188883	KLRG2	0	0	0	2	6	1	1	0	0	0	0	0
ENSG00000108239	TBC1D12	0	0	0	0	0	1	1	0	0	0	0	0
ENSG00000088888	MAVS	0	0	0	0	2	1	1	0	0	0	0	0
ENSG00000223572	CKMT1A	5	0	0	0	0	2	1	0	0	0	0	0
ENSG00000147124	ZNF41	4	0	0	0	0	2	1	0	0	0	0	0
ENSG00000116990	MYCL	0	0	0	0	0	1	2	0	0	0	0	0
ENSG00000168876	ANKRD49	2	0	0	0	0	3	1	0	0	0	0	0
ENSG00000077235	GTF3C1	2	0	0	2	0	1	1	2	0	0	2	0
ENSG00000079308	TNS1	0	0	0	0	0	5	1	0	0	0	0	0
ENSG00000135549	PKIB	0	0	0	0	2	2	1	0	0	0	0	0
ENSG00000112759	SLC29A1	0	0	0	0	4	4	1	0	0	0	0	6
ENSG00000169813	HNRNPF	0	0	0	0	0	5	1	0	0	0	0	0
ENSG00000006606	CCL26	0	0	0	0	0	1	1	0	0	0	0	0
ENSG00000164219	PGGT1B	0	0	0	0	0	1	1	0	0	0	0	0
ENSG00000160221	C21orf33	0	0	0	0	2	1	4	0	0	0	0	0
ENSG00000242247	ARFGAP3	0	0	0	0	0	1	1	0	0	0	0	0
ENSG00000112640	PPP2R5D	4	0	0	0	2	2	1	5	0	0	0	0
ENSG00000117640	MTFR1L	9	0	0	4	12	4	1	0	0	0	4	12
ENSG00000213390	ARHGAP19	2	0	0	0	2	1	1	0	0	0	0	0
ENSG00000082781	ITGB5	0	0	0	4	4	5	1	0	0	0	0	0
ENSG00000204314	PRRT1	0	0	0	0	0	2	1	0	0	0	0	0
ENSG00000198951	NAGA	0	0	0	0	0	1	1	0	0	0	0	0
ENSG00000085760	MTIF2	4	0	0	0	2	3	1	0	0	0	0	0
ENSG00000111716	LDHB	0	0	0	0	0	3	1	0	0	0	0	0
ENSG00000162695	SLC30A7	0	0	0	0	0	1	1	0	0	0	0	0
ENSG00000171960	PPIH	2	0	0	0	2	4	1	0	0	0	0	0
ENSG00000167384	ZNF180	0	0	0	0	0	1	1	0	0	0	0	0
ENSG00000144354	CDCA7	2	0	0	2	4	1	1	0	0	0	0	0
ENSG00000175832	ETV4	0	0	0	0	6	4	1	0	0	0	0	0
ENSG00000053108	FSTL4	0	0	0	0	2	1	2	0	0	0	0	0
ENSG00000081760	AACS	0	0	0	0	2	1	1	0	0	0	0	0
ENSG00000178567	EPM2AIP1	0	0	0	0	0	1	1	0	0	0	0	0
ENSG00000138399	FASTKD1	0	0	0	0	4	1	1	0	0	0	0	0
ENSG00000094631	HDAC6	0	0	0	2	0	6	1	0	0	0	0	0
ENSG00000280670	CCDC163	2	0	0	0	6	1	1	0	0	0	0	0
ENSG00000138190	EXOC6	0	0	0	0	0	1	1	0	0	0	0	0
ENSG00000182481	KPNA2	4	0	0	0	0	3	1	0	0	0	0	0
ENSG00000117650	NEK2	0	0	0	0	0	1	4	0	0	0	0	0
ENSG00000109133	TMEM33	0	0	0	0	2	4	1	0	0	0	0	0
ENSG00000148572	NRBF2	0	0	0	0	0	1	1	0	0	0	0	0
ENSG00000198586	TLK1	0	0	0	0	0	1	1	0	0	0	0	0
ENSG00000237651	C2orf74	0	0	0	6	6	1	1	0	0	0	0	0
ENSG00000114742	WDR48	0	0	0	0	0	2	1	0	0	0	0	0
ENSG00000198074	AKR1B10	0	0	0	0	0	1	1	0	0	0	0	0
ENSG00000112096	SOD2	0	0	0	0	4	2	1	0	0	0	0	0
ENSG00000162616	DNAJB4	0	0	0	0	0	1	1	0	0	0	0	0
ENSG00000108622	ICAM2	0	0	0	0	0	1	1	0	0	0	0	0
ENSG00000122378	FAM213A	2	0	0	0	0	4	1	0	0	0	0	0
ENSG00000173535	TNFRSF10C	0	0	0	0	2	1	1	0	0	0	0	0
ENSG00000198168	SVIP	0	0	0	0	0	1	1	0	0	0	0	0
ENSG00000049883	PTCD2	0	0	0	2	10	1	1	0	0	0	0	0
ENSG00000140553	UNC45A	0	0	0	0	0	2	1	0	0	0	0	0
ENSG00000106546	AHR	0	0	0	0	0	1	1	0	0	0	0	0
ENSG00000145214	DGKQ	0	0	0	0	0	1	1	0	0	0	0	0
ENSG00000129187	DCTD	0	0	0	2	8	3	1	0	0	0	2	4
ENSG00000107317	PTGDS	2	0	0	0	0	1	1	0	0	0	0	0
ENSG00000100151	PICK1	0	0	0	0	4	4	1	0	0	0	0	0
ENSG00000153922	CHD1	0	0	0	0	0	1	1	0	0	0	0	0
ENSG00000106069	CHN2	0	0	0	0	0	1	1	0	0	0	0	0
ENSG00000123384	LRP1	2	0	0	0	2	1	3	0	0	0	0	0
ENSG00000150867	PIP4K2A	0	0	0	0	0	1	1	0	0	0	0	0
ENSG00000151461	UPF2	0	0	0	0	0	1	1	0	0	0	0	0
ENSG00000066136	NFYC	0	0	0	0	16	6	3	0	0	0	0	10
ENSG00000127824	TUBA4A	0	0	0	2	0	6	1	0	0	0	0	0
ENSG00000085449	WDFY1	0	0	0	0	0	1	1	0	0	0	0	0
ENSG00000116985	BMP8B	0	0	0	0	0	1	1	0	0	0	0	0
ENSG00000166136	NDUFB8	2	0	0	0	0	2	1	0	0	0	0	0
ENSG00000170775	GPR37	0	0	0	0	0	1	1	0	0	0	0	0
ENSG00000232593	KANTR	0	0	0	0	0	1	1	0	0	0	0	0
ENSG00000105699	LSR	0	0	0	6	6	3	1	0	0	0	0	0
ENSG00000185101	ANO9	0	0	0	0	0	1	1	0	0	0	0	0
ENSG00000072274	TFRC	0	0	0	0	4	2	1	0	0	0	0	0
ENSG00000165629	ATP5C1	0	0	0	0	2	1	1	0	0	0	0	0
ENSG00000186501	TMEM222	0	0	0	0	4	1	1	0	0	0	0	0
ENSG00000106636	YKT6	0	0	0	0	2	1	1	0	0	0	0	0
ENSG00000135506	OS9	6	0	0	0	6	1	5	0	0	0	14	0
ENSG00000143256	PFDN2	0	0	0	0	0	1	1	0	0	0	0	0
ENSG00000177469	CAVIN1	0	0	0	0	0	1	2	0	0	0	0	0
ENSG00000108061	SHOC2	0	0	0	0	2	1	1	0	0	0	0	0
ENSG00000118523	CTGF	0	0	0	0	0	1	1	0	0	0	0	0
ENSG00000109861	CTSC	0	0	0	0	0	1	3	0	0	0	0	0
ENSG00000104228	TRIM35	0	0	0	0	4	1	2	0	0	0	0	0
ENSG00000125633	CCDC93	0	0	0	0	0	1	1	0	0	0	0	0
ENSG00000150907	FOXO1	0	0	0	0	0	1	1	0	0	0	0	0
ENSG00000180776	ZDHHC20	0	0	0	0	4	1	2	0	0	0	0	2
ENSG00000105849	TWISTNB	0	0	0	0	0	1	1	0	0	0	0	0
ENSG00000157106	SMG1	0	0	0	0	2	3	2	0	0	0	0	0
ENSG00000205765	C5orf51	0	0	0	0	0	1	2	0	0	0	0	0
ENSG00000186198	SLC51B	0	0	0	0	0	1	1	0	0	0	0	0
ENSG00000163938	GNL3	2	0	0	0	0	3	1	0	0	0	0	0
ENSG00000136754	ABI1	0	0	0	0	4	1	1	0	0	0	0	0
ENSG00000174231	PRPF8	0	0	0	0	4	1	2	0	0	0	0	0
ENSG00000139719	VPS33A	0	0	0	0	10	4	2	0	0	0	0	6
ENSG00000138175	ARL3	0	0	0	0	0	1	2	0	0	0	0	0
ENSG00000189298	ZKSCAN3	0	0	0	2	4	1	1	0	0	0	0	0
ENSG00000196116	TDRD7	0	0	0	0	0	1	1	0	0	0	0	0
ENSG00000122756	CNTFR	0	0	0	0	2	2	1	0	0	0	0	0
ENSG00000135148	TRAFD1	0	0	0	0	0	2	1	0	0	0	0	0
ENSG00000115524	SF3B1	0	0	0	0	2	2	3	0	0	0	0	0
ENSG00000137767	SQOR	0	0	0	0	0	1	1	0	0	0	0	0
ENSG00000116771	AGMAT	0	0	0	0	0	1	1	0	0	0	0	0
ENSG00000064115	TM7SF3	3	0	0	10	8	5	1	0	0	0	10	0
ENSG00000106631	MYL7	0	0	0	0	0	1	1	0	0	0	0	0
ENSG00000159882	ZNF230	0	0	0	0	0	2	1	0	0	0	0	0
ENSG00000162729	IGSF8	0	0	0	0	0	2	2	0	0	0	0	0
ENSG00000117479	SLC19A2	0	0	0	0	0	1	1	0	0	0	0	0
ENSG00000049618	ARID1B	0	0	0	0	6	1	1	0	0	0	0	0
ENSG00000136883	KIF12	0	0	0	0	0	1	1	0	0	0	0	0
ENSG00000101413	RPRD1B	0	0	0	0	2	1	2	0	0	0	0	0
ENSG00000182208	MOB2	0	0	0	0	0	2	1	0	0	0	0	0
ENSG00000010810	FYN	0	0	0	2	6	5	1	0	0	0	0	0
ENSG00000008710	PKD1	6	2	0	0	4	1	2	0	0	0	2	0
ENSG00000197142	ACSL5	0	0	0	0	0	3	1	0	0	0	0	0
ENSG00000106009	BRAT1	0	0	0	0	2	1	1	0	0	0	0	0
ENSG00000163161	ERCC3	2	0	0	0	0	3	1	0	0	0	0	0
ENSG00000133315	MACROD1	0	0	0	2	2	1	2	0	0	0	0	0
ENSG00000087077	TRIP6	2	0	0	6	6	2	1	0	0	0	2	2
ENSG00000128274	A4GALT	3	0	0	0	0	5	1	0	0	0	0	0
ENSG00000176438	SYNE3	0	0	0	0	0	1	2	0	0	0	0	0
ENSG00000136280	CCM2	0	0	0	2	6	4	1	0	0	0	0	0
ENSG00000168140	VASN	0	0	0	0	0	1	1	0	0	0	0	0
ENSG00000165650	PDZD8	0	0	0	0	0	1	1	0	0	0	0	0
ENSG00000161513	FDXR	12	2	0	0	10	3	1	2	2	0	0	8
ENSG00000165506	DNAAF2	0	0	0	0	2	1	1	0	0	0	0	0
ENSG00000086102	NFX1	0	0	0	0	0	1	2	0	0	0	0	0
ENSG00000148225	WDR31	0	0	0	0	0	1	2	0	0	0	0	0
ENSG00000204866	IGFL2	0	0	0	0	2	1	2	0	0	0	0	0
ENSG00000120063	GNA13	0	0	0	0	0	1	2	0	0	0	2	0
ENSG00000126254	RBM42	3	0	0	0	6	1	1	0	0	0	12	8
ENSG00000100580	TMED8	0	0	0	0	0	1	1	0	0	0	0	0
ENSG00000100865	CINP	0	0	0	0	2	1	1	0	0	0	0	0
ENSG00000174799	CEP135	0	0	0	0	0	1	1	0	0	0	0	0
ENSG00000171310	CHST11	0	0	0	0	0	2	1	0	0	0	0	0
ENSG00000118200	CAMSAP2	2	0	0	0	2	1	1	0	0	0	0	0
ENSG00000039560	RAI14	2	0	0	0	2	5	1	0	0	0	0	0
ENSG00000162636	FAM102B	0	0	0	0	0	1	1	0	0	0	0	0
ENSG00000173511	VEGFB	2	0	0	0	0	1	2	0	0	0	0	0
ENSG00000159231	CBR3	0	0	0	0	0	1	1	0	0	0	0	0
ENSG00000037474	NSUN2	0	0	0	0	6	1	1	0	0	0	0	0
ENSG00000135114	OASL	0	0	0	2	6	1	2	0	0	0	0	0
ENSG00000136152	COG3	0	0	0	0	0	1	3	0	0	0	0	0
ENSG00000169242	EFNA1	0	0	0	0	2	1	1	0	0	0	0	0
ENSG00000177576	C18orf32	0	0	0	0	0	2	1	0	0	0	0	0
ENSG00000168795	ZBTB5	0	0	0	0	0	1	1	0	0	0	0	0
ENSG00000124151	NCOA3	2	0	0	0	0	1	1	2	0	0	0	0
ENSG00000184939	ZFP90	2	0	0	0	0	3	2	0	0	0	0	0
ENSG00000143382	ADAMTSL4	2	6	0	0	2	2	1	0	2	0	0	0
ENSG00000133111	RFXAP	0	0	0	0	0	1	1	0	0	0	0	0
ENSG00000073536	NLE1	2	0	0	0	6	1	1	0	0	0	0	0
ENSG00000108788	MLX	0	0	0	0	2	2	1	0	0	0	0	0
ENSG00000148396	SEC16A	2	2	0	2	8	3	1	0	2	0	0	0
ENSG00000171621	SPSB1	0	0	0	0	0	1	1	0	0	0	0	0
ENSG00000100243	CYB5R3	0	0	0	0	0	4	1	0	0	0	0	0
ENSG00000104835	SARS2	2	0	0	0	4	1	2	0	0	0	0	2
ENSG00000185418	TARSL2	0	0	0	0	0	1	1	0	0	0	0	0
ENSG00000127831	VIL1	0	0	0	0	0	1	1	0	0	0	0	0
ENSG00000101104	PABPC1L	2	0	0	2	12	1	2	0	0	0	0	2
ENSG00000173120	KDM2A	2	4	0	0	2	3	1	0	0	0	0	0
ENSG00000145545	SRD5A1	0	0	0	4	6	1	2	0	0	0	0	0
ENSG00000185567	AHNAK2	0	0	0	0	0	3	1	3	2	0	0	6
ENSG00000170584	NUDCD2	0	0	0	0	0	1	1	0	0	0	0	0
ENSG00000135541	AHI1	0	0	0	0	0	2	4	0	0	0	0	0
ENSG00000197959	DNM3	0	0	0	0	0	1	1	0	0	0	0	0
ENSG00000163636	PSMD6	2	0	0	0	4	1	1	0	0	0	0	0
ENSG00000214046	SMIM7	2	0	0	4	6	1	5	2	0	0	0	0
ENSG00000052749	RRP12	0	0	0	2	0	1	3	0	0	0	0	0
ENSG00000187257	RSBN1L	0	0	0	0	2	2	1	0	0	0	0	0
ENSG00000076201	PTPN23	2	0	0	0	4	1	1	0	0	0	0	0
ENSG00000082996	RNF13	2	0	0	0	2	2	1	0	0	0	0	0
ENSG00000141540	TTYH2	0	0	0	0	0	3	1	0	0	0	0	0
ENSG00000107643	MAPK8	0	0	0	2	0	1	2	0	0	0	0	0
ENSG00000169857	AVEN	0	0	0	0	0	1	1	0	0	0	0	0
ENSG00000130772	MED18	0	0	0	0	0	1	1	0	0	0	0	0
ENSG00000099797	TECR	5	0	0	0	4	3	1	0	0	0	0	0
ENSG00000272333	KMT2B	0	0	0	0	0	1	1	0	0	0	0	0
ENSG00000125971	DYNLRB1	4	0	0	0	4	2	1	0	0	0	0	2
ENSG00000053770	AP5M1	0	0	0	0	0	2	1	0	0	0	0	0
ENSG00000243509	TNFRSF6B	0	0	0	0	0	1	1	0	0	0	0	0
ENSG00000167005	NUDT21	0	0	0	0	0	1	1	0	0	0	0	0
ENSG00000108509	CAMTA2	4	0	0	0	4	1	1	0	0	0	0	4
ENSG00000105793	GTPBP10	0	0	0	2	0	1	1	0	0	0	0	0
ENSG00000167996	FTH1	2	0	0	0	2	5	2	4	0	0	0	4
ENSG00000088970	KIZ	2	0	0	2	0	1	1	0	0	0	0	0
ENSG00000070731	ST6GALNAC2	2	0	0	0	8	1	1	0	0	0	0	0
ENSG00000149313	AASDHPPT	0	0	0	0	0	1	1	0	0	0	0	0
ENSG00000141076	UTP4	4	0	0	0	4	3	1	0	0	0	0	2
ENSG00000172123	SLFN12	0	0	0	0	0	1	1	0	0	0	0	0
ENSG00000128487	SPECC1	0	0	0	0	4	3	2	0	0	0	0	0
ENSG00000178927	C17orf62	4	0	0	34	30	5	2	2	0	0	46	36
ENSG00000162032	SPSB3	0	0	0	0	0	1	1	0	0	0	0	0
ENSG00000074356	NCBP3	0	0	0	0	0	1	3	0	0	0	0	0
ENSG00000214756	METTL12	0	0	0	0	0	1	1	0	0	0	0	0
ENSG00000117222	RBBP5	2	0	0	0	2	1	1	0	0	0	0	0
ENSG00000154370	TRIM11	0	0	0	2	4	2	2	0	0	0	0	0
ENSG00000105278	ZFR2	2	0	0	0	4	2	1	0	0	0	0	0
ENSG00000147874	HAUS6	0	0	0	0	0	1	2	0	0	0	0	0
ENSG00000106261	ZKSCAN1	0	0	0	0	0	2	1	0	0	0	0	0
ENSG00000164897	TMUB1	0	0	0	0	0	6	1	0	0	0	0	0
ENSG00000116685	KIAA2013	0	0	0	0	0	1	2	0	0	0	0	0
ENSG00000107833	NPM3	0	0	0	0	0	1	1	0	0	0	0	0
ENSG00000100612	DHRS7	0	0	0	0	2	2	1	0	0	0	0	0
ENSG00000183049	CAMK1D	0	0	0	0	0	1	1	0	0	0	0	0
ENSG00000034053	APBA2	0	0	0	0	0	1	1	0	0	0	0	0
ENSG00000142959	BEST4	0	0	0	0	0	1	1	0	0	0	0	0
ENSG00000170439	METTL7B	0	0	0	0	0	1	1	0	0	0	0	0
ENSG00000198517	MAFK	0	0	0	0	0	3	1	0	0	0	0	0
ENSG00000206527	HACD2	2	0	0	0	0	2	1	0	0	0	0	0
ENSG00000102996	MMP15	0	0	0	0	0	1	1	0	0	0	0	0
ENSG00000172340	SUCLG2	0	0	0	0	0	1	2	0	0	0	0	0
ENSG00000143614	GATAD2B	0	0	0	0	0	2	1	0	0	0	0	0
ENSG00000100422	CERK	0	0	0	0	0	1	1	0	0	0	0	0
ENSG00000158480	SPATA2	0	0	0	0	0	2	1	0	0	0	0	0
ENSG00000138756	BMP2K	0	0	0	0	0	1	1	0	0	0	0	0
ENSG00000131374	TBC1D5	0	0	0	0	10	2	1	0	0	0	0	0
ENSG00000185436	IFNLR1	0	0	0	0	2	1	2	0	0	0	0	0
ENSG00000168496	FEN1	0	0	0	0	0	2	1	0	0	0	0	0
ENSG00000130766	SESN2	0	0	0	0	0	1	1	0	0	0	0	0
ENSG00000115520	COQ10B	0	0	0	0	0	1	1	0	0	0	0	0
ENSG00000131437	KIF3A	0	0	0	0	0	1	1	0	0	0	0	0
ENSG00000167862	MRPL58	2	0	0	0	0	1	1	0	0	0	0	0
ENSG00000178222	RNF212	0	0	0	8	10	1	3	0	0	0	0	0
ENSG00000100228	RAB36	0	0	0	0	0	1	1	0	0	0	0	0
ENSG00000172572	PDE3A	0	0	0	0	0	1	1	0	0	0	0	0
ENSG00000107862	GBF1	2	0	0	0	0	1	1	0	0	0	0	0
ENSG00000108848	LUC7L3	0	0	0	2	6	2	1	0	0	0	0	2
ENSG00000165671	NSD1	0	2	0	0	0	2	1	0	0	0	0	0
ENSG00000010539	ZNF200	0	0	0	0	0	4	1	0	0	0	0	0
ENSG00000182606	TRAK1	0	0	0	0	2	4	1	0	0	0	0	2
ENSG00000168785	TSPAN5	0	0	0	0	0	1	1	0	0	0	0	0
ENSG00000164654	MIOS	0	0	0	4	4	3	1	0	0	0	4	6
ENSG00000148803	FUOM	0	0	0	0	2	3	1	0	0	0	0	0
ENSG00000140961	OSGIN1	0	0	0	0	0	3	1	0	0	0	0	0
ENSG00000078124	ACER3	0	0	0	0	6	1	1	0	0	0	0	0
ENSG00000157625	TAB3	0	0	0	0	2	1	2	0	0	0	0	0
ENSG00000145685	LHFPL2	0	0	0	0	0	2	1	0	0	0	0	0
ENSG00000149212	SESN3	0	0	0	0	0	1	2	0	0	0	0	0
ENSG00000142230	SAE1	0	0	0	6	8	3	1	0	0	0	0	2
ENSG00000185100	ADSSL1	2	0	0	0	0	2	1	0	0	0	0	0
ENSG00000185298	CCDC137	0	0	0	0	2	2	1	0	0	0	0	2
ENSG00000136044	APPL2	4	0	0	0	2	3	1	0	0	0	0	0
ENSG00000090924	PLEKHG2	5	0	0	2	0	6	1	0	0	0	0	0
ENSG00000163743	RCHY1	2	0	0	0	4	3	1	0	0	0	0	2
ENSG00000135314	KHDC1	0	0	0	0	0	2	3	0	0	0	0	0
ENSG00000102580	DNAJC3	0	0	0	0	0	1	1	0	0	0	0	0
ENSG00000023902	PLEKHO1	0	0	0	2	0	1	1	0	0	0	0	0
ENSG00000170677	SOCS6	0	0	0	0	0	1	1	0	0	0	0	0
ENSG00000160445	ZER1	0	0	0	0	0	3	1	0	0	0	0	0
ENSG00000165887	ANKRD2	0	0	0	0	0	1	1	0	0	0	0	0
ENSG00000167394	ZNF668	2	0	0	0	0	3	1	0	0	0	0	0
ENSG00000183741	CBX6	0	0	0	0	0	1	2	0	0	0	0	0
ENSG00000170088	TMEM192	0	0	0	0	2	1	1	0	0	0	0	0
ENSG00000176853	FAM91A1	0	0	0	0	0	1	1	0	0	0	0	0
ENSG00000152240	HAUS1	3	0	0	8	4	1	2	0	0	0	4	2
ENSG00000138386	NAB1	0	0	0	2	2	4	1	0	0	0	2	6
ENSG00000196700	ZNF512B	0	0	0	0	2	3	1	0	0	0	0	0
ENSG00000196505	GDAP2	0	0	0	0	0	1	2	0	0	0	0	0
ENSG00000005156	LIG3	2	0	0	0	4	3	1	0	0	0	0	2
ENSG00000145220	LYAR	0	0	0	0	0	1	1	0	0	0	0	0
ENSG00000108679	LGALS3BP	4	0	0	0	8	3	1	0	0	0	4	4
ENSG00000169398	PTK2	0	0	0	2	14	11	1	0	0	0	2	0
ENSG00000105325	FZR1	2	0	0	0	0	1	1	0	0	0	0	0
ENSG00000163867	ZMYM6	0	0	0	0	0	1	3	0	0	0	0	0
ENSG00000157191	NECAP2	0	0	0	2	6	2	1	0	0	0	0	2
ENSG00000125827	TMX4	0	0	0	0	0	1	1	0	0	0	0	2
ENSG00000183684	ALYREF	0	0	0	0	0	1	1	0	0	0	0	0
ENSG00000006625	GGCT	0	0	0	8	14	2	2	0	0	0	0	0
ENSG00000162714	ZNF496	0	0	0	0	2	1	1	0	0	0	0	0
ENSG00000183617	MRPL54	0	0	0	0	0	1	1	0	0	0	0	0
ENSG00000100596	SPTLC2	0	0	0	0	0	1	2	0	0	0	0	0
ENSG00000065882	TBC1D1	0	0	0	2	2	4	1	0	0	0	0	0
ENSG00000187498	COL4A1	0	0	0	0	0	1	1	0	0	0	0	0
ENSG00000097021	ACOT7	0	0	0	0	0	4	1	0	0	0	0	0
ENSG00000105186	ANKRD27	0	0	0	0	8	1	5	0	0	0	0	2
ENSG00000186063	AIDA	0	0	0	0	0	1	1	0	0	0	0	0
ENSG00000072121	ZFYVE26	0	0	0	0	0	1	3	0	0	0	0	0
ENSG00000001629	ANKIB1	0	0	0	0	2	1	1	0	0	0	0	0
ENSG00000184307	ZDHHC23	2	0	0	0	0	2	1	0	0	0	0	2
ENSG00000095261	PSMD5	0	0	0	0	4	1	3	0	0	0	0	0
ENSG00000267680	ZNF224	0	0	0	0	0	3	1	0	0	0	0	0
ENSG00000175029	CTBP2	2	0	0	0	2	4	1	0	0	0	0	0
ENSG00000103876	FAH	0	0	0	0	0	3	1	0	0	0	0	0
ENSG00000137449	CPEB2	0	0	0	0	2	1	2	0	0	0	0	0
ENSG00000129991	TNNI3	0	0	0	0	0	1	2	0	0	0	0	0
ENSG00000006453	BAIAP2L1	0	0	0	0	0	1	1	0	0	0	0	0
ENSG00000164024	METAP1	0	0	0	0	6	2	2	0	0	0	0	0
ENSG00000003393	ALS2	0	0	0	0	2	1	2	0	0	0	0	0
ENSG00000115267	IFIH1	0	0	0	0	0	1	2	0	0	0	0	0
ENSG00000198467	TPM2	0	0	0	0	0	1	4	0	0	0	0	0
ENSG00000256591	AP003108.2	2	0	0	12	10	1	2	0	0	0	0	0
ENSG00000106771	TMEM245	0	0	0	0	0	1	1	0	0	0	0	0
ENSG00000156384	SFR1	0	0	0	0	0	2	1	0	0	0	0	0
ENSG00000132846	ZBED3	0	0	0	0	2	1	1	0	0	0	0	0
ENSG00000090339	ICAM1	0	0	0	0	0	1	2	0	2	0	2	0
ENSG00000113649	TCERG1	0	0	0	0	4	1	1	0	0	0	0	0
ENSG00000137764	MAP2K5	0	0	0	2	4	1	1	0	0	0	0	0
ENSG00000137504	CREBZF	2	2	0	0	4	3	3	0	0	0	0	0
ENSG00000184489	PTP4A3	0	0	0	0	2	1	1	0	0	0	0	0
ENSG00000125148	MT2A	0	0	0	0	0	2	1	0	0	0	0	0
ENSG00000165637	VDAC2	0	0	0	0	0	3	1	0	0	0	0	0
ENSG00000148154	UGCG	0	0	0	0	0	1	1	0	0	0	0	0
ENSG00000181163	NPM1	2	0	0	0	6	1	2	0	0	0	0	0
ENSG00000063169	BICRA	0	0	0	0	0	3	1	0	0	0	0	0
ENSG00000078967	UBE2D4	2	0	0	6	4	1	1	0	0	0	0	2
ENSG00000007376	RPUSD1	5	0	0	0	8	3	1	0	0	0	0	4
ENSG00000109103	UNC119	0	0	0	4	0	2	2	0	0	0	0	2
ENSG00000134202	GSTM3	0	0	0	0	0	1	1	0	0	0	0	0
ENSG00000261052	SULT1A3	0	0	0	2	6	2	2	0	0	0	0	0
ENSG00000147905	ZCCHC7	0	0	0	0	0	2	1	0	0	0	0	0
ENSG00000144736	SHQ1	0	0	0	0	2	2	1	0	0	0	0	0
ENSG00000112655	PTK7	0	0	0	4	4	4	1	0	0	0	6	2
ENSG00000206560	ANKRD28	0	0	0	0	2	3	1	0	0	0	0	0
ENSG00000143420	ENSA	3	0	0	0	4	2	1	0	0	0	0	12
ENSG00000164402	2024-09-08	0	0	0	0	0	4	1	0	0	0	0	0
ENSG00000266173	STRADA	6	0	0	8	14	5	2	2	0	0	4	10
ENSG00000162779	AXDND1	0	0	0	0	0	1	1	0	0	0	0	0
ENSG00000138443	ABI2	0	0	0	0	6	4	1	0	0	0	4	0
ENSG00000137492	THAP12	0	0	0	0	2	1	1	0	0	0	0	0
ENSG00000198042	MAK16	0	0	0	0	2	1	1	0	0	0	0	0
ENSG00000115641	FHL2	0	0	0	2	8	5	1	0	0	0	0	6
ENSG00000164002	EXO5	0	0	0	6	8	4	1	0	0	0	12	16
ENSG00000178700	DHFR2	0	0	0	0	0	2	1	0	0	0	0	0
ENSG00000141295	SCRN2	6	0	0	0	2	2	1	0	0	0	0	2
ENSG00000186469	GNG2	0	0	0	0	0	1	1	0	0	0	0	0
ENSG00000131778	CHD1L	0	0	0	6	2	1	2	0	0	0	0	0
ENSG00000134070	IRAK2	0	0	0	0	0	1	1	0	0	0	0	0
ENSG00000124788	ATXN1	0	0	0	0	2	1	2	0	0	0	0	0
ENSG00000005189	REXO5	2	0	0	4	6	5	1	0	0	0	0	0
ENSG00000150403	TMCO3	0	0	0	0	4	1	5	0	0	0	4	0
ENSG00000154222	CC2D1B	6	0	0	0	0	1	2	0	0	0	0	0
ENSG00000155097	ATP6V1C1	0	0	0	0	2	2	1	0	0	0	0	2
ENSG00000107821	KAZALD1	4	0	0	0	2	3	1	2	0	0	0	2
ENSG00000171475	WIPF2	2	0	0	6	4	3	1	0	0	0	0	0
ENSG00000124614	RPS10	0	0	0	0	4	4	1	0	0	0	0	0
ENSG00000075856	SART3	4	0	0	0	4	3	1	0	0	0	0	0
ENSG00000198753	PLXNB3	0	0	0	0	0	1	1	0	0	0	0	0
ENSG00000064651	SLC12A2	0	0	0	0	0	1	1	0	0	0	0	0
ENSG00000070423	RNF126	3	0	0	0	0	1	1	0	0	0	0	0
ENSG00000167799	NUDT8	0	0	0	0	0	1	2	0	0	0	0	0
ENSG00000121005	CRISPLD1	0	0	0	0	0	1	1	0	0	0	0	0
ENSG00000032742	IFT88	0	0	0	0	0	1	1	0	0	0	0	0
ENSG00000042286	AIFM2	0	0	0	0	0	1	2	0	0	0	0	0
ENSG00000130707	ASS1	0	0	0	0	4	2	1	0	0	0	0	2
ENSG00000139372	TDG	4	2	0	0	4	2	1	0	0	0	0	0
ENSG00000143294	PRCC	0	0	0	2	4	1	1	0	0	0	0	0
ENSG00000162959	MEMO1	0	0	0	0	2	4	1	0	0	0	0	0
ENSG00000140463	BBS4	0	0	0	0	2	2	1	0	0	0	0	0
ENSG00000023572	GLRX2	0	0	0	0	0	1	1	0	0	0	0	0
ENSG00000133997	MED6	2	0	0	0	0	1	1	0	0	0	0	0
ENSG00000198198	SZT2	2	0	0	0	2	1	3	0	0	0	0	0
ENSG00000054148	MAMDC4	2	0	0	0	0	4	1	0	0	0	0	4
ENSG00000198346	ZNF813	0	0	0	0	0	1	1	0	0	0	0	0
ENSG00000168259	DNAJC7	0	0	0	2	8	5	1	0	0	0	0	0
ENSG00000152422	XRCC4	0	0	0	0	0	2	1	0	0	0	0	0
ENSG00000185379	RAD51D	0	0	0	6	18	7	1	0	0	0	0	0
ENSG00000094880	CDC23	0	0	0	0	4	1	4	0	0	0	0	2
ENSG00000165669	FAM204A	0	0	0	0	4	2	1	0	0	0	0	0
ENSG00000138166	DUSP5	0	0	0	0	0	1	1	0	0	0	0	0
ENSG00000080986	NDC80	0	0	0	0	0	1	3	0	0	0	0	0
ENSG00000113851	CRBN	0	0	0	0	0	1	3	0	0	0	0	0
ENSG00000070950	RAD18	2	0	0	0	2	1	4	0	0	0	0	0
ENSG00000109113	RAB34	9	2	0	12	10	3	1	2	0	0	18	8
ENSG00000171865	RNASEH1	0	0	0	0	0	2	1	0	0	0	2	0
ENSG00000076067	RBMS2	3	0	0	0	6	2	2	0	0	0	0	0
ENSG00000273559	CWC25	2	0	0	0	0	1	1	0	0	0	0	0
ENSG00000132256	TRIM5	0	0	0	0	8	1	3	0	0	0	0	0
ENSG00000174136	RGMB	0	0	0	0	0	1	1	0	0	0	0	0
ENSG00000175711	B3GNTL1	0	0	0	0	0	1	1	0	0	0	0	0
ENSG00000197724	PHF2	2	0	0	0	0	1	1	0	0	0	0	0
ENSG00000163933	RFT1	0	0	0	0	2	1	1	0	0	0	0	0
ENSG00000170745	KCNS3	0	0	0	0	0	1	1	0	0	0	0	0
ENSG00000065833	ME1	0	0	0	0	0	1	1	0	0	0	0	0
ENSG00000164695	CHMP4C	0	0	0	0	0	1	1	0	0	0	0	0
ENSG00000152990	ADGRA3	2	0	0	0	0	1	2	0	0	0	0	0
ENSG00000177076	ACER2	0	0	0	0	0	1	1	0	0	0	0	0
ENSG00000108439	PNPO	2	0	0	0	6	3	1	0	0	0	0	2
ENSG00000165632	TAF3	0	0	0	0	0	1	1	0	0	0	0	0
ENSG00000142875	PRKACB	0	0	0	0	0	1	2	0	0	0	0	0
ENSG00000164031	DNAJB14	0	0	0	0	0	1	1	0	0	0	0	0
ENSG00000197860	SGTB	0	0	0	0	0	1	1	0	0	0	0	0
ENSG00000106571	GLI3	0	0	0	0	0	1	1	0	0	0	0	0
ENSG00000250571	AC138696.1	2	0	0	0	0	5	1	0	0	0	0	0
ENSG00000224051	CPTP	0	0	0	0	0	1	1	0	0	0	0	0
ENSG00000151718	WWC2	2	0	0	0	0	2	1	0	0	0	0	0
ENSG00000132170	PPARG	0	0	0	0	2	4	1	0	0	0	0	0
ENSG00000065911	MTHFD2	0	0	0	10	12	1	1	0	0	0	0	0
ENSG00000117724	CENPF	0	0	0	0	0	1	1	0	0	0	0	0
ENSG00000101493	ZNF516	0	0	0	0	0	1	1	0	0	0	0	0
ENSG00000143228	NUF2	0	0	0	0	2	2	1	0	0	0	0	0
ENSG00000100442	FKBP3	0	0	0	0	0	1	1	0	0	0	0	0
ENSG00000164089	ETNPPL	0	0	0	0	2	3	1	0	0	0	0	2
ENSG00000080839	RBL1	0	0	0	0	0	1	2	0	0	0	0	2
ENSG00000141543	EIF4A3	0	0	0	0	2	3	1	0	0	0	0	0
ENSG00000100697	DICER1	0	0	0	0	0	1	2	0	0	0	0	0
ENSG00000099624	ATP5D	0	0	0	0	0	1	3	0	0	0	0	0
ENSG00000172037	LAMB2	0	0	0	0	0	1	1	0	0	0	0	0
ENSG00000136603	SKIL	2	2	0	0	4	2	1	0	0	0	0	0
ENSG00000258311	AC009779.3	0	0	0	0	4	2	1	0	0	0	0	0
ENSG00000166855	CLPX	0	0	0	0	0	1	1	0	0	0	0	0
ENSG00000166411	IDH3A	4	0	0	0	4	4	1	0	0	0	0	4
ENSG00000106367	AP1S1	0	0	0	0	0	2	1	0	0	0	0	0
ENSG00000092964	DPYSL2	0	0	0	0	0	3	1	0	0	0	0	0
ENSG00000182150	ERCC6L2	0	0	0	0	0	1	2	0	0	0	0	0
ENSG00000106077	ABHD11	7	0	0	4	10	2	1	0	0	0	0	6
ENSG00000147059	SPIN2A	0	0	0	0	0	1	3	0	0	0	0	0
ENSG00000123600	METTL8	0	0	0	0	6	3	1	0	0	0	0	0
ENSG00000137509	PRCP	0	0	0	0	4	7	1	0	0	0	0	6
ENSG00000179750	APOBEC3B	2	0	0	0	0	1	1	0	0	0	0	0
ENSG00000161970	RPL26	2	0	0	0	2	4	3	2	0	0	0	0
ENSG00000104907	TRMT1	4	4	2	6	4	3	3	0	0	0	4	2
ENSG00000205423	CNEP1R1	0	0	0	0	4	3	1	0	0	0	0	0
ENSG00000124120	TTPAL	2	0	0	0	2	1	1	0	0	0	0	0
ENSG00000164663	USP49	0	0	0	0	4	1	1	0	0	0	0	0
ENSG00000104611	SH2D4A	0	0	0	0	4	3	1	0	0	0	0	0
ENSG00000163171	CDC42EP3	0	0	0	0	0	1	1	0	0	0	0	0
ENSG00000127663	KDM4B	0	0	0	0	2	3	1	0	0	0	0	0
ENSG00000115159	GPD2	0	0	0	0	0	3	1	0	0	0	0	0
ENSG00000136100	VPS36	0	0	0	0	0	2	1	0	0	0	0	0
ENSG00000105607	GCDH	2	4	0	2	4	2	3	0	0	0	0	0
ENSG00000181924	COA4	0	0	0	0	2	2	1	0	0	0	0	0
ENSG00000116254	CHD5	0	0	0	0	0	1	1	0	0	0	2	0
ENSG00000100109	TFIP11	2	0	0	2	6	2	1	0	0	0	0	2
ENSG00000131591	C1orf159	8	4	0	0	6	3	1	0	2	0	0	2
ENSG00000162415	ZSWIM5	0	0	0	0	0	1	1	0	0	0	0	0
ENSG00000158711	ELK4	0	0	0	0	0	1	2	0	0	0	0	0
ENSG00000167775	CD320	2	0	0	0	2	1	1	0	0	0	0	2
ENSG00000177189	RPS6KA3	0	0	0	0	0	3	1	0	0	0	0	0
ENSG00000122557	HERPUD2	0	0	0	2	0	1	1	0	0	0	0	0
ENSG00000163521	GLB1L	0	0	0	0	0	1	2	0	0	0	0	0
ENSG00000110435	PDHX	0	0	0	2	2	4	1	0	0	0	0	0
ENSG00000167105	TMEM92	0	0	0	0	0	1	1	0	0	0	0	0
ENSG00000105393	BABAM1	5	0	0	4	2	4	1	2	0	0	2	0
ENSG00000152078	TMEM56	0	0	0	0	0	2	1	0	0	0	0	0
ENSG00000273899	NOL12	0	0	0	0	0	1	1	0	0	0	0	0
ENSG00000167525	PROCA1	0	0	0	0	0	1	1	0	0	0	0	0
ENSG00000198818	SFT2D1	0	0	0	0	0	1	1	0	0	0	0	0
ENSG00000077713	SLC25A43	2	0	0	0	0	1	1	0	0	0	0	0
ENSG00000170889	RPS9	0	0	0	2	4	3	2	0	0	0	0	2
ENSG00000170242	USP47	0	0	0	2	4	1	1	0	0	0	0	0
ENSG00000163378	EOGT	0	0	0	0	0	1	1	0	0	0	0	0
ENSG00000160293	VAV2	0	0	0	0	0	1	1	0	0	0	0	0
ENSG00000068438	FTSJ1	0	2	0	0	2	1	1	0	0	0	0	0
ENSG00000135775	COG2	0	0	0	0	0	1	1	0	0	0	0	0
ENSG00000166689	PLEKHA7	0	0	0	0	2	4	1	0	0	0	0	0
ENSG00000154917	RAB6B	0	0	0	0	0	2	1	0	0	0	0	0
ENSG00000111145	ELK3	0	2	0	2	2	2	1	0	2	0	0	0
ENSG00000157741	UBN2	0	0	0	0	0	1	1	0	0	0	0	0
ENSG00000092820	EZR	0	0	0	0	0	3	1	0	0	0	0	0
ENSG00000161813	LARP4	2	0	0	0	8	3	1	0	0	0	0	4
ENSG00000174903	RAB1B	0	0	0	0	2	1	1	0	0	0	0	0
ENSG00000144488	ESPNL	0	0	0	0	0	2	1	0	0	0	0	0
ENSG00000140455	USP3	0	0	0	0	4	4	1	0	0	0	0	0
ENSG00000185085	INTS5	0	0	0	0	0	1	1	0	0	0	0	0
ENSG00000081913	PHLPP1	0	0	0	0	0	1	1	0	0	0	0	0
ENSG00000159459	UBR1	0	0	0	0	0	1	3	0	0	0	0	0
ENSG00000182552	RWDD4	0	0	0	4	0	1	2	0	0	0	0	0
ENSG00000170315	UBB	0	0	0	0	0	5	1	0	0	0	0	0
ENSG00000142089	IFITM3	0	0	0	0	2	2	1	0	0	0	0	0
ENSG00000035928	RFC1	0	0	0	4	0	1	2	0	0	0	0	0
ENSG00000167165	UGT1A6	0	0	0	0	0	2	1	0	0	0	0	0
ENSG00000125730	C3	2	0	0	0	0	1	3	0	0	0	2	0
ENSG00000185722	ANKFY1	0	0	0	0	2	3	1	0	0	0	0	0
ENSG00000188112	C6orf132	0	0	0	0	0	1	2	0	0	0	0	0
ENSG00000099256	PRTFDC1	0	0	0	0	2	1	2	0	0	0	0	0
ENSG00000111261	MANSC1	0	0	0	0	0	1	1	0	0	0	0	0
ENSG00000165152	TMEM246	0	0	0	0	0	1	1	0	0	0	0	0
ENSG00000112531	QKI	4	0	0	0	2	4	1	0	0	0	0	0
ENSG00000091622	PITPNM3	0	0	0	0	2	1	2	0	0	0	0	0
ENSG00000127329	PTPRB	0	0	0	0	0	1	2	0	0	0	0	0
ENSG00000152518	ZFP36L2	0	0	0	0	0	1	1	0	0	0	0	0
ENSG00000109046	WSB1	0	0	0	2	0	1	3	0	0	0	0	0
ENSG00000148730	EIF4EBP2	0	0	0	0	0	1	1	0	0	0	0	0
ENSG00000134910	STT3A	2	0	0	2	6	4	1	0	0	0	0	0
ENSG00000175606	TMEM70	0	0	0	0	2	1	1	0	0	0	0	0
ENSG00000164077	MON1A	0	0	0	0	2	1	1	0	0	0	0	0
ENSG00000198363	ASPH	0	0	0	0	10	3	1	0	0	0	0	0
ENSG00000128298	BAIAP2L2	0	0	0	2	2	2	2	0	0	0	0	0
ENSG00000144959	NCEH1	2	0	0	0	0	1	1	0	0	0	0	0
ENSG00000273611	ZNHIT3	0	0	0	4	2	1	2	0	0	0	0	2
ENSG00000132970	WASF3	0	0	0	0	0	1	1	0	0	0	0	0
ENSG00000146733	PSPH	4	0	0	0	4	2	1	2	0	0	0	6
ENSG00000138107	ACTR1A	0	0	0	0	2	1	1	0	0	0	0	0
ENSG00000144048	DUSP11	0	0	0	0	0	1	2	0	0	0	0	0
ENSG00000138439	FAM117B	0	0	0	0	0	1	1	0	0	0	0	0
ENSG00000166710	B2M	0	2	0	0	0	2	1	0	0	0	0	2
ENSG00000166788	SAAL1	0	0	0	0	4	2	2	0	0	0	4	0
ENSG00000196118	CCDC189	4	4	0	8	4	4	3	0	2	0	0	0
ENSG00000148120	C9orf3	0	0	0	2	2	7	1	0	0	0	0	0
ENSG00000142188	TMEM50B	0	0	0	0	2	1	1	0	0	0	0	0
ENSG00000004059	ARF5	0	0	0	0	0	1	2	0	0	0	0	0
ENSG00000099194	SCD	0	0	0	0	0	1	1	0	0	0	0	0
ENSG00000137825	ITPKA	0	0	0	0	0	1	1	0	0	0	0	0
ENSG00000173546	CSPG4	0	0	0	0	0	1	1	0	0	0	0	0
ENSG00000213699	SLC35F6	0	0	0	0	4	1	1	0	0	0	0	0
ENSG00000178947	SMIM10L2A	0	0	0	0	0	1	1	0	0	0	0	0
ENSG00000049860	HEXB	0	0	0	0	2	3	1	0	0	0	0	0
ENSG00000157216	SSBP3	0	0	0	0	4	2	1	0	0	0	0	0
ENSG00000185973	TMLHE	0	0	0	0	0	1	2	0	0	0	0	0
ENSG00000160570	DEDD2	2	0	0	0	2	3	1	0	0	0	0	2
ENSG00000087365	SF3B2	0	0	0	0	4	1	1	0	0	0	0	0
ENSG00000095139	ARCN1	0	0	0	0	2	1	1	0	0	0	0	0
ENSG00000133131	MORC4	2	0	0	0	0	1	1	0	0	0	0	0
ENSG00000156469	MTERF3	0	0	0	0	2	1	1	0	0	0	0	0
ENSG00000087460	GNAS	0	0	0	0	6	6	1	0	0	0	8	4
ENSG00000185278	ZBTB37	0	0	0	0	0	1	1	0	0	0	0	0
ENSG00000146112	PPP1R18	0	0	0	0	2	3	1	0	0	0	0	0
ENSG00000106400	ZNHIT1	0	0	0	0	0	1	1	0	0	0	0	0
ENSG00000198860	TSEN15	2	0	0	4	8	1	2	0	0	0	0	0
ENSG00000197885	NKIRAS1	0	0	0	0	4	2	1	0	0	0	0	0
ENSG00000184502	GAST	0	0	0	0	0	1	1	0	0	0	0	0
ENSG00000077254	USP33	2	0	0	2	6	2	1	0	0	0	0	0
ENSG00000112210	RAB23	0	0	0	0	0	1	1	0	0	0	0	0
ENSG00000139725	RHOF	0	0	0	0	0	3	1	0	0	0	0	0
ENSG00000261236	BOP1	0	0	0	0	2	1	1	0	0	0	0	0
ENSG00000176018	LYSMD3	0	0	0	0	0	1	1	0	0	0	0	0
ENSG00000242252	BGLAP	2	0	0	6	8	2	1	0	0	0	2	0
ENSG00000167196	FBXO22	0	0	0	6	8	4	1	0	0	0	0	0
ENSG00000135940	COX5B	0	0	0	0	0	1	1	0	0	0	0	0
ENSG00000125870	SNRPB2	0	0	0	0	0	2	1	0	0	0	0	0
ENSG00000114812	VIPR1	0	0	0	0	2	1	1	0	0	0	0	0
ENSG00000100068	LRP5L	0	0	0	0	0	1	3	0	0	0	0	0
ENSG00000154328	NEIL2	0	0	0	2	6	2	1	0	0	0	0	4
ENSG00000100412	ACO2	2	0	0	0	0	1	1	0	0	0	0	0
ENSG00000141503	MINK1	8	0	0	0	6	2	1	0	0	0	0	0
ENSG00000163512	AZI2	0	0	0	0	0	2	1	0	0	0	0	0
ENSG00000105671	DDX49	4	0	0	4	6	1	1	0	0	0	0	0
ENSG00000160932	LY6E	5	0	0	0	4	3	1	0	0	0	0	8
ENSG00000133789	SWAP70	0	0	0	0	0	1	1	0	0	0	0	0
ENSG00000160602	NEK8	0	2	0	0	0	2	1	0	0	0	2	0
ENSG00000054611	TBC1D22A	0	0	0	0	0	2	1	0	0	0	0	0
ENSG00000115008	IL1A	0	0	0	0	0	1	1	0	0	0	0	0
ENSG00000214530	STARD10	2	0	0	0	2	2	2	0	0	0	0	0
ENSG00000146963	LUC7L2	0	0	0	0	2	2	1	0	0	0	0	0
ENSG00000091592	NLRP1	4	0	0	2	4	1	4	0	0	0	0	0
ENSG00000092470	WDR76	2	0	0	0	0	2	1	2	0	0	0	0
ENSG00000000419	DPM1	2	0	0	0	4	1	1	0	0	0	0	0
ENSG00000172315	TP53RK	0	0	0	0	0	2	1	0	0	0	0	0
ENSG00000136848	DAB2IP	4	0	0	2	2	7	1	0	0	0	0	2
ENSG00000185551	NR2F2	0	0	0	0	0	4	1	0	0	0	0	0
ENSG00000124207	CSE1L	0	0	0	0	2	1	2	0	0	0	0	0
ENSG00000146242	TPBG	0	0	0	0	0	2	1	0	0	0	0	0
ENSG00000132773	TOE1	2	0	0	0	0	2	1	0	0	0	0	0
ENSG00000173267	SNCG	3	0	0	0	0	1	1	0	0	0	0	0
ENSG00000112996	MRPS30	0	0	0	0	0	1	1	0	0	0	0	0
ENSG00000152952	PLOD2	0	0	0	0	2	2	1	0	0	0	0	0
ENSG00000198837	DENND4B	2	2	0	2	6	3	1	0	0	0	0	0
ENSG00000172331	BPGM	0	0	0	0	2	1	1	0	0	0	0	0
ENSG00000054690	PLEKHH1	0	0	0	0	0	1	1	0	0	0	0	0
ENSG00000110031	LPXN	0	0	0	0	0	1	1	0	0	0	0	0
ENSG00000086758	HUWE1	4	0	0	0	6	2	2	0	0	0	0	0
ENSG00000159202	UBE2Z	2	0	0	4	4	2	1	0	0	0	0	0
ENSG00000166250	CLMP	0	0	0	0	0	1	1	0	0	0	0	0
ENSG00000186205	2024-03-01	2	0	0	0	0	1	3	0	0	0	0	0
ENSG00000198492	YTHDF2	0	0	0	0	2	1	1	0	0	0	0	0
ENSG00000213928	IRF9	8	2	0	0	6	7	1	0	0	0	0	0
ENSG00000086827	ZW10	2	0	0	2	0	1	1	0	0	0	0	0
ENSG00000069956	MAPK6	0	0	0	0	0	2	1	0	0	0	0	0
ENSG00000120533	ENY2	3	0	0	0	0	2	1	0	0	0	0	0
ENSG00000004866	ST7	2	0	0	8	6	5	1	0	0	0	2	0
ENSG00000126456	IRF3	9	6	0	12	24	6	1	6	0	0	8	22
ENSG00000091039	OSBPL8	0	0	0	0	2	1	1	0	0	0	0	2
ENSG00000197461	PDGFA	0	0	0	0	2	5	1	0	0	0	0	0
ENSG00000104129	DNAJC17	2	0	0	0	2	1	3	0	0	0	0	2
ENSG00000107968	MAP3K8	0	0	0	0	2	2	1	0	0	0	0	0
ENSG00000132305	IMMT	2	0	0	0	0	2	1	0	0	0	2	0
ENSG00000183655	KLHL25	0	0	0	0	0	1	1	0	0	0	0	0
ENSG00000148400	NOTCH1	0	0	0	0	0	1	1	0	0	0	0	0
ENSG00000172046	USP19	6	0	0	0	4	4	1	2	0	0	0	2
ENSG00000101290	CDS2	0	0	0	0	2	1	1	0	0	0	0	0
ENSG00000166963	MAP1A	0	0	0	0	0	1	1	0	0	0	0	0
ENSG00000160284	SPATC1L	0	0	0	0	0	1	1	0	0	0	0	0
ENSG00000086712	TXLNG	0	0	0	0	0	1	2	0	0	0	0	0
ENSG00000197746	PSAP	0	0	0	0	2	1	1	0	0	0	4	2
ENSG00000198513	ATL1	0	0	0	0	4	1	2	0	0	0	0	0
ENSG00000072135	PTPN18	0	2	0	2	0	1	1	0	0	0	0	0
ENSG00000242028	HYPK	0	0	0	0	2	4	1	0	0	0	0	0
ENSG00000159176	CSRP1	2	0	0	0	0	3	1	5	0	0	4	0
ENSG00000102054	RBBP7	2	0	0	0	0	4	1	0	0	0	0	0
ENSG00000128626	MRPS12	0	0	0	0	0	3	1	0	0	0	0	0
ENSG00000120437	ACAT2	0	0	0	0	0	1	1	0	0	0	0	0
ENSG00000170043	TRAPPC1	0	0	0	0	2	2	1	0	0	0	0	0
ENSG00000183283	DAZAP2	4	2	0	2	8	2	1	0	4	0	0	2
ENSG00000134265	NAPG	0	0	0	0	0	1	1	0	0	0	0	0
ENSG00000173137	ADCK5	0	2	0	0	2	1	1	0	0	0	0	0
ENSG00000005893	LAMP2	0	0	0	0	2	1	2	0	0	0	0	0
ENSG00000163975	MELTF	0	0	0	0	0	1	4	0	0	0	0	0
ENSG00000205795	CYS1	0	0	0	0	0	1	1	0	0	0	0	0
ENSG00000089123	TASP1	0	0	0	0	0	1	2	0	0	0	0	0
ENSG00000066827	ZFAT	0	0	0	0	2	1	1	0	0	0	0	0
ENSG00000182195	LDOC1	0	0	0	0	0	1	1	0	0	0	0	0
ENSG00000186153	WWOX	0	0	0	0	0	1	3	0	0	0	0	0
ENSG00000070501	POLB	0	0	0	4	8	5	1	0	0	0	0	0
ENSG00000161860	SYCE2	0	0	0	0	0	1	1	0	0	0	0	0
ENSG00000143158	MPC2	0	0	0	0	0	2	1	0	0	0	0	0
ENSG00000092841	MYL6	6	0	0	0	6	2	1	4	0	0	0	2
ENSG00000136715	SAP130	0	0	0	0	2	3	1	0	0	0	0	0
ENSG00000085721	RRN3	0	0	0	0	2	1	2	0	0	0	0	0
ENSG00000143816	WNT9A	0	0	0	0	0	1	1	0	0	0	0	0
ENSG00000167881	SRP68	0	0	0	0	2	2	1	0	0	0	0	2
ENSG00000187624	C17orf97	0	0	0	0	0	1	1	0	0	0	0	0
ENSG00000164548	TRA2A	3	0	0	0	6	1	1	0	0	0	0	0
ENSG00000125952	MAX	2	0	0	0	12	2	1	0	0	0	0	4
ENSG00000122483	CCDC18	0	0	0	0	0	1	1	0	0	0	0	0
ENSG00000169715	MT1E	0	0	0	0	2	1	2	0	0	0	0	0
ENSG00000062822	POLD1	4	0	0	0	6	1	1	0	0	0	0	2
ENSG00000143507	DUSP10	0	0	0	0	0	1	1	0	0	0	0	0
ENSG00000143013	LMO4	0	0	0	0	2	2	1	0	0	0	0	0
ENSG00000116661	FBXO2	0	0	0	0	0	2	1	0	0	0	0	0
ENSG00000151849	CENPJ	0	2	0	2	4	1	2	0	0	0	0	0
ENSG00000188191	PRKAR1B	0	0	0	0	0	5	1	0	0	0	0	0
ENSG00000176092	CRYBG2	0	0	0	0	4	2	1	0	0	0	0	0
ENSG00000116741	RGS2	0	0	0	0	0	1	1	0	0	0	0	0
ENSG00000155099	TMEM55A	0	0	0	0	4	1	2	0	0	0	0	0
ENSG00000103175	WFDC1	0	0	0	0	0	1	2	0	0	0	0	0
ENSG00000185420	SMYD3	0	0	0	0	0	3	1	0	0	0	0	0
ENSG00000166170	BAG5	0	0	0	0	0	2	1	0	0	0	0	0
ENSG00000165983	PTER	0	0	0	2	4	1	1	0	0	0	0	0
ENSG00000198018	ENTPD7	0	0	0	0	0	1	1	0	0	0	0	0
ENSG00000104825	NFKBIB	0	0	0	0	0	3	1	2	0	0	0	0
ENSG00000180098	TRNAU1AP	0	0	0	0	0	1	1	0	0	0	0	0
ENSG00000150510	FAM124A	0	0	0	0	0	1	1	0	0	0	0	0
ENSG00000113916	BCL6	2	0	0	0	0	3	1	0	0	0	0	0
ENSG00000103510	KAT8	0	0	0	0	0	1	1	0	0	0	0	0
ENSG00000165322	ARHGAP12	0	0	0	0	0	1	2	0	0	0	0	0
ENSG00000174851	YIF1A	0	0	0	2	10	1	4	0	0	0	0	2
ENSG00000044090	CUL7	4	2	0	0	2	2	1	0	0	0	0	0
ENSG00000167118	URM1	2	0	0	0	0	1	1	0	0	0	0	0
ENSG00000100504	PYGL	0	0	0	0	2	1	2	0	0	0	0	0
ENSG00000211456	SACM1L	2	0	0	0	4	2	1	0	0	0	0	0
ENSG00000165655	ZNF503	0	0	0	0	0	1	1	0	0	0	0	0
ENSG00000198805	PNP	0	0	0	0	0	3	1	0	0	0	0	0
ENSG00000009335	UBE3C	0	0	0	4	2	2	1	0	0	0	0	0
ENSG00000184178	SCFD2	0	0	0	0	0	1	1	0	0	0	0	0
ENSG00000117877	CD3EAP	0	0	0	0	0	3	1	0	0	0	0	0
ENSG00000060339	CCAR1	2	0	0	2	10	4	1	0	0	0	2	6
ENSG00000163794	UCN	0	0	0	0	0	1	1	0	0	0	0	0
ENSG00000197045	GMFB	0	0	0	0	2	1	2	0	0	0	0	0
ENSG00000184967	NOC4L	0	0	0	0	0	1	1	0	0	0	0	0
ENSG00000197780	TAF13	0	0	0	0	0	1	1	0	0	0	0	0
ENSG00000077152	UBE2T	0	0	0	0	0	1	1	0	0	0	0	0
ENSG00000157873	TNFRSF14	0	0	0	0	0	3	1	0	0	0	0	0
ENSG00000184209	SNRNP35	0	0	0	0	2	3	1	0	0	0	0	0
ENSG00000164068	RNF123	2	0	0	2	2	3	1	0	0	0	0	0
ENSG00000167264	DUS2	0	0	0	4	6	1	1	0	0	0	0	0
ENSG00000172183	ISG20	2	0	0	0	0	2	1	0	0	0	0	0
ENSG00000185480	PARPBP	0	0	0	4	4	1	1	0	0	0	0	0
ENSG00000023171	GRAMD1B	0	0	0	0	0	6	1	0	0	0	0	0
ENSG00000068394	GPKOW	0	0	0	0	0	1	1	0	0	0	0	0
ENSG00000126804	ZBTB1	0	0	0	0	0	2	1	0	0	0	0	0
ENSG00000178026	LRRC75B	0	0	0	0	4	1	1	0	0	0	0	0
ENSG00000139291	TMEM19	0	0	0	0	0	1	1	0	0	0	0	0
ENSG00000133488	SEC14L4	2	2	0	0	0	1	2	0	0	0	0	0
ENSG00000110514	MADD	4	0	0	2	6	4	1	0	0	0	0	0
ENSG00000069248	NUP133	0	0	0	0	0	1	1	0	0	0	0	0
ENSG00000188522	FAM83G	0	0	0	0	0	1	2	0	0	0	0	0
ENSG00000164039	BDH2	0	0	0	0	2	1	1	0	0	0	0	0
ENSG00000162869	PPP1R21	2	0	0	0	0	2	1	0	0	0	0	0
ENSG00000088930	XRN2	0	0	0	0	0	1	1	0	0	0	0	0
ENSG00000111832	RWDD1	0	0	0	2	6	1	1	0	0	0	0	0
ENSG00000171241	SHCBP1	0	0	0	0	2	1	1	0	0	0	0	0
ENSG00000116574	RHOU	0	0	0	0	0	1	1	0	0	0	0	0
ENSG00000213889	PPM1N	0	0	0	0	0	3	1	0	0	0	0	0
ENSG00000163382	NAXE	2	0	0	0	0	1	2	0	0	0	0	0
ENSG00000221909	FAM200A	0	0	0	0	0	1	1	0	0	0	0	0
ENSG00000128564	VGF	0	0	0	0	0	1	1	0	0	0	0	0
ENSG00000178078	STAP2	2	0	0	2	6	2	1	0	0	0	2	0
ENSG00000100147	CCDC134	0	0	0	0	0	1	1	0	0	0	0	0
ENSG00000131016	AKAP12	0	0	0	0	0	2	1	0	0	0	0	0
ENSG00000135480	KRT7	0	0	0	0	0	1	1	0	0	0	0	0
ENSG00000169905	TOR1AIP2	0	0	0	0	6	2	1	0	0	0	0	0
ENSG00000172977	KAT5	0	0	0	0	2	3	1	0	0	0	0	2
ENSG00000151846	PABPC3	0	0	0	0	0	1	1	0	0	0	0	0
ENSG00000061987	MON2	0	0	0	0	4	1	1	0	0	0	0	0
ENSG00000124762	CDKN1A	0	0	0	0	2	3	1	0	0	0	0	2
ENSG00000125691	RPL23	0	0	0	0	0	3	1	0	0	0	4	2
ENSG00000146425	DYNLT1	0	0	0	0	0	1	2	0	0	0	0	0
ENSG00000205659	LIN52	2	0	0	0	2	1	1	0	0	0	0	0
ENSG00000198040	ZNF84	0	0	0	0	0	2	1	0	0	0	0	0
ENSG00000155115	GTF3C6	0	0	0	0	0	1	1	0	0	0	0	0
ENSG00000239887	C1orf226	2	0	0	0	0	3	1	0	0	0	0	0
ENSG00000106018	VIPR2	0	0	0	0	0	1	1	0	0	0	0	0
ENSG00000135390	ATP5G2	2	0	0	0	0	3	1	0	0	0	0	0
ENSG00000148019	CEP78	0	0	0	0	2	2	1	0	0	0	0	0
ENSG00000175564	UCP3	0	0	0	0	0	1	1	0	0	0	0	0
ENSG00000067066	SP100	2	0	0	0	4	1	4	0	0	0	0	0
ENSG00000124160	NCOA5	2	0	0	0	2	1	1	0	0	0	0	0
ENSG00000087008	ACOX3	0	0	0	0	4	2	1	0	0	0	0	0
ENSG00000173638	SLC19A1	0	0	0	0	0	4	1	0	0	0	0	0
ENSG00000104964	AES	0	0	0	2	0	3	1	0	0	0	0	0
ENSG00000187098	MITF	2	0	0	0	0	5	1	0	0	0	0	0
ENSG00000166106	ADAMTS15	0	0	0	0	0	1	1	0	0	0	0	0
ENSG00000164934	DCAF13	0	0	0	0	0	1	1	0	0	0	0	2
ENSG00000125037	EMC3	0	0	0	0	2	1	4	0	0	0	0	0
ENSG00000159259	CHAF1B	0	0	0	0	0	1	2	0	0	0	0	0
ENSG00000215041	NEURL4	10	0	0	0	2	2	5	0	0	0	0	2
ENSG00000015532	XYLT2	0	0	0	0	2	2	1	0	0	0	0	0
ENSG00000160211	G6PD	2	0	0	0	0	2	1	0	0	0	0	0
ENSG00000169957	ZNF768	0	0	0	0	0	2	1	0	0	0	0	0
ENSG00000183891	TTC32	0	0	0	0	0	2	1	0	0	0	0	0
ENSG00000141101	NOB1	2	0	0	0	2	1	1	0	0	0	0	0
ENSG00000109180	OCIAD1	5	0	0	0	8	5	1	0	0	0	0	0
ENSG00000131759	RARA	0	0	0	0	0	4	1	0	0	0	0	0
ENSG00000106603	COA1	2	0	0	10	10	1	5	0	0	0	0	0
ENSG00000198585	NUDT16	0	0	0	0	0	2	1	0	0	0	0	0
ENSG00000111642	CHD4	4	2	0	0	0	2	1	0	0	0	0	0
ENSG00000102218	RP2	0	0	0	0	0	1	1	0	0	0	0	0
ENSG00000196743	GM2A	0	0	0	0	0	1	1	0	0	0	0	0
ENSG00000005100	DHX33	0	0	0	4	4	1	1	0	0	0	0	0
ENSG00000167088	SNRPD1	2	0	0	0	2	1	1	0	0	0	0	2
ENSG00000055917	PUM2	0	0	0	4	6	1	3	0	0	0	0	0
ENSG00000175787	ZNF169	0	0	0	0	0	1	1	0	0	0	0	0
ENSG00000140479	PCSK6	0	0	0	0	4	4	2	0	0	0	0	0
ENSG00000184524	CEND1	0	0	0	0	0	1	1	0	0	0	0	0
ENSG00000034713	GABARAPL2	0	0	0	0	2	1	2	0	0	0	0	0
ENSG00000116670	MAD2L2	2	2	0	0	0	3	1	2	2	0	0	0
ENSG00000005022	SLC25A5	0	0	0	0	0	1	1	0	0	0	0	0
ENSG00000109083	IFT20	2	0	0	2	8	1	3	0	0	0	0	0
ENSG00000117133	RPF1	0	0	0	0	0	1	1	0	0	0	0	0
ENSG00000219435	CATSPERZ	0	0	0	0	0	2	1	0	0	0	0	0
ENSG00000143153	ATP1B1	0	0	0	0	0	3	1	0	0	0	0	0
ENSG00000115756	HPCAL1	0	0	0	0	6	3	1	0	0	0	0	0
ENSG00000148248	SURF4	2	0	0	0	4	1	2	2	0	0	0	4
ENSG00000177971	IMP3	0	0	0	0	0	1	1	0	0	0	0	0
ENSG00000166971	AKTIP	0	0	0	0	0	6	1	0	0	0	0	0
ENSG00000177225	GATD1	2	0	0	4	8	1	6	0	6	0	6	12
ENSG00000102908	NFAT5	0	0	0	0	0	1	2	0	0	0	0	0
ENSG00000122971	ACADS	0	2	0	0	0	1	1	0	0	0	0	0
ENSG00000150455	TIRAP	2	0	0	2	8	1	1	0	0	0	0	0
ENSG00000131375	CAPN7	0	0	0	0	2	1	1	0	0	0	0	0
ENSG00000079337	RAPGEF3	0	0	0	0	2	1	2	0	0	0	0	0
ENSG00000130255	RPL36	0	2	0	0	0	3	1	0	0	0	0	0
ENSG00000131238	PPT1	0	0	0	4	2	3	1	0	0	0	0	2
ENSG00000143543	JTB	0	2	0	0	0	3	1	2	0	0	0	2
ENSG00000125257	ABCC4	0	0	0	0	2	1	2	0	0	0	0	0
ENSG00000068878	PSME4	0	0	0	0	0	1	1	0	0	0	0	0
ENSG00000119004	CYP20A1	0	0	0	2	4	1	1	0	0	0	0	0
ENSG00000130204	TOMM40	2	0	0	0	0	2	1	0	0	0	0	0
ENSG00000183762	KREMEN1	0	0	0	0	0	1	1	0	0	0	0	0
ENSG00000197111	PCBP2	5	0	0	2	12	9	2	0	0	0	0	0
ENSG00000074582	BCS1L	5	0	0	8	12	4	2	0	0	0	0	0
ENSG00000111605	CPSF6	0	0	0	0	4	1	2	0	0	0	6	0
ENSG00000204592	HLA-E	0	0	0	0	0	1	1	0	0	0	0	0
ENSG00000179627	ZBTB42	0	0	0	0	0	1	1	0	0	0	0	0
ENSG00000124216	SNAI1	0	0	0	0	0	1	1	0	0	0	0	0
ENSG00000255529	POLR2M	0	0	0	0	0	2	1	0	0	0	0	0
ENSG00000025800	KPNA6	0	0	0	0	0	1	1	0	0	0	0	0
ENSG00000158321	AUTS2	2	0	0	0	2	2	2	0	0	0	0	0
ENSG00000106351	AGFG2	0	0	0	2	2	1	1	0	0	0	0	0
ENSG00000145736	GTF2H2	0	0	0	0	2	2	1	0	0	0	2	2
ENSG00000143061	IGSF3	0	0	0	0	2	1	1	0	0	0	0	0
ENSG00000073417	PDE8A	0	0	0	6	6	1	1	0	0	0	0	0
ENSG00000169016	E2F6	0	0	0	6	6	1	1	0	0	0	0	0
ENSG00000156345	CDK20	2	0	0	2	4	1	2	0	0	0	0	0
ENSG00000203950	RTL8A	0	0	0	0	0	1	1	0	0	0	0	0
ENSG00000182111	ZNF716	0	0	0	0	0	1	1	0	0	0	0	0
ENSG00000169964	TMEM42	0	0	0	0	0	2	1	0	0	0	0	0
ENSG00000169991	IFFO2	0	0	0	0	4	1	1	0	0	0	0	0
ENSG00000161547	SRSF2	0	0	0	0	2	2	1	0	0	0	0	0
ENSG00000064703	DDX20	0	0	0	0	0	1	1	0	0	0	0	0
ENSG00000107263	RAPGEF1	0	0	0	2	4	3	1	0	0	0	0	0
ENSG00000130741	EIF2S3	0	0	0	0	0	1	1	0	0	0	0	0
ENSG00000240857	RDH14	0	0	0	0	0	1	1	0	0	0	0	0
ENSG00000172339	ALG14	0	0	0	0	0	1	1	0	0	0	0	0
ENSG00000197782	ZNF780A	0	0	0	0	2	3	1	0	0	0	0	0
ENSG00000168461	RAB31	0	0	0	0	2	1	1	0	0	0	0	0
ENSG00000153029	MR1	0	0	0	0	2	1	1	0	0	0	0	0
ENSG00000116809	ZBTB17	6	0	0	0	6	1	2	0	0	0	0	0
ENSG00000197747	S100A10	0	0	0	0	0	1	1	0	0	0	0	0
ENSG00000172493	AFF1	0	0	0	0	2	3	1	0	0	0	0	0
ENSG00000171135	JAGN1	0	0	0	0	0	1	1	0	0	0	0	0
ENSG00000137145	DENND4C	0	0	0	0	2	1	1	0	0	0	0	0
ENSG00000145284	SCD5	0	0	0	0	0	1	2	0	0	0	0	0
ENSG00000146410	MTFR2	0	0	0	0	2	2	1	0	0	0	0	0
ENSG00000092203	TOX4	4	0	0	2	6	1	1	0	0	0	0	2
ENSG00000109381	ELF2	2	0	0	0	2	3	1	0	0	0	0	0
ENSG00000134107	BHLHE40	0	0	0	0	0	2	1	0	0	0	0	0
ENSG00000144485	HES6	0	0	0	0	2	2	2	0	0	0	0	0
ENSG00000146826	C7orf43	4	0	0	0	4	3	1	0	0	0	0	2
ENSG00000110871	COQ5	0	0	0	0	2	2	1	0	0	0	0	0
ENSG00000035403	VCL	0	0	0	0	4	1	1	0	0	0	0	0
ENSG00000154727	GABPA	0	0	0	0	0	2	1	0	0	0	0	0
ENSG00000184831	APOO	0	0	0	0	6	2	2	0	0	0	0	0
ENSG00000089289	IGBP1	0	0	0	0	0	2	1	0	0	0	0	0
ENSG00000138801	PAPSS1	0	0	0	0	0	1	1	0	0	0	0	0
ENSG00000144366	GULP1	0	0	0	0	0	1	1	0	0	0	0	0
ENSG00000179091	CYC1	0	0	0	0	0	1	1	0	0	0	0	0
ENSG00000215114	UBXN2B	0	0	0	0	2	1	1	0	0	0	0	0
ENSG00000105643	ARRDC2	0	0	0	0	0	3	1	0	0	0	0	0
ENSG00000101474	APMAP	0	0	0	0	2	1	1	0	0	0	0	0
ENSG00000213029	SPHAR	2	0	0	2	0	1	1	0	0	0	0	0
ENSG00000185386	MAPK11	0	0	0	0	0	1	2	0	0	0	0	0
ENSG00000126768	TIMM17B	3	2	0	0	6	2	1	0	2	0	0	0
ENSG00000124831	LRRFIP1	0	0	0	4	4	1	1	0	0	0	0	0
ENSG00000036672	USP2	0	0	0	0	0	2	1	0	0	0	0	0
ENSG00000008394	MGST1	2	0	0	0	2	5	1	0	0	0	0	2
ENSG00000196422	PPP1R26	0	0	0	0	0	3	1	0	0	0	0	0
ENSG00000067365	METTL22	0	2	0	0	2	1	2	0	0	0	0	0
ENSG00000088808	PPP1R13B	0	0	0	0	4	3	1	0	0	0	0	0
ENSG00000185043	CIB1	2	0	0	0	0	1	1	0	0	0	0	0
ENSG00000068654	POLR1A	2	0	0	0	0	1	1	0	0	0	0	0
ENSG00000156875	MFSD14A	0	0	0	2	6	3	1	0	0	0	0	0
ENSG00000153046	CDYL	0	0	0	0	0	3	1	0	0	0	0	0
ENSG00000138867	GUCD1	0	0	0	0	6	2	1	0	0	0	0	4
ENSG00000111348	ARHGDIB	0	0	0	0	0	2	1	0	0	0	0	0
ENSG00000176407	KCMF1	0	0	0	0	2	3	1	0	0	0	0	0
ENSG00000009307	CSDE1	0	0	0	10	12	3	1	4	0	0	0	6
ENSG00000180318	ALX1	0	0	0	0	0	1	1	0	0	0	0	0
ENSG00000112787	FBRSL1	4	2	0	0	4	3	1	0	0	0	0	2
ENSG00000168066	SF1	0	0	0	0	6	6	1	0	0	0	0	0
ENSG00000198668	CALM1	2	0	0	0	4	5	1	4	0	0	0	8
ENSG00000187730	GABRD	2	0	0	0	0	1	1	0	0	0	0	0
ENSG00000100479	POLE2	0	0	0	0	2	1	3	0	0	0	0	0
ENSG00000178741	COX5A	0	0	0	2	6	2	1	0	0	0	0	0
ENSG00000169738	DCXR	2	0	0	0	4	1	3	0	0	0	0	0
ENSG00000114395	CYB561D2	2	0	0	0	2	2	1	0	0	0	0	0
ENSG00000180953	ST20-MTHFS	0	0	0	0	2	5	1	0	0	0	0	2
ENSG00000005700	IBTK	2	0	0	0	0	1	1	0	0	0	0	0
ENSG00000054523	KIF1B	0	0	0	0	0	2	1	0	0	0	0	0
ENSG00000222009	BTBD19	0	0	0	0	0	1	1	0	0	0	0	0
ENSG00000118197	DDX59	0	0	0	0	2	2	2	0	0	0	0	0
ENSG00000122257	RBBP6	0	0	0	0	2	3	1	0	0	0	0	0
ENSG00000100092	SH3BP1	0	0	0	0	2	1	1	0	0	0	0	0
ENSG00000146678	IGFBP1	0	0	0	0	0	1	1	0	0	0	0	0
ENSG00000262246	CORO7	7	0	0	6	2	8	1	0	0	0	0	2
ENSG00000048392	RRM2B	0	0	0	0	0	2	1	0	0	0	0	0
ENSG00000132326	PER2	0	0	0	0	0	2	1	0	0	0	0	0
ENSG00000005187	ACSM3	0	0	0	0	0	2	1	0	0	0	0	0
ENSG00000102226	USP11	0	0	0	0	0	3	1	0	0	0	0	0
ENSG00000074657	ZNF532	0	0	0	0	6	3	1	0	0	0	0	4
ENSG00000204172	AGAP9	2	0	0	6	6	1	5	0	0	0	0	0
ENSG00000164463	CREBRF	0	0	0	0	0	1	1	0	0	0	0	0
ENSG00000213337	ANKRD39	4	2	0	0	2	2	1	0	0	0	0	0
ENSG00000129625	REEP5	0	0	0	4	6	2	1	0	0	0	0	0
ENSG00000160049	DFFA	2	0	0	0	2	1	4	0	0	0	0	0
ENSG00000041353	RAB27B	0	0	0	0	0	1	1	0	0	0	0	0
ENSG00000140931	CMTM3	2	0	0	0	0	1	1	0	0	0	0	0
ENSG00000244509	AL022318.4	0	0	0	0	2	1	2	0	0	0	0	0
ENSG00000144867	SRPRB	0	0	0	0	0	1	2	0	0	0	0	0
ENSG00000111276	CDKN1B	0	0	0	0	0	1	2	0	0	0	0	2
ENSG00000084676	NCOA1	0	0	0	0	2	1	2	0	0	0	0	2
ENSG00000130751	NPAS1	4	0	0	6	0	3	1	0	0	0	0	0
ENSG00000119242	CCDC92	0	0	0	0	2	1	1	0	0	0	0	0
ENSG00000151779	NBAS	0	0	0	0	4	1	2	0	0	0	0	0
ENSG00000152455	SUV39H2	2	0	0	0	6	3	1	0	0	0	0	2
ENSG00000115084	SLC35F5	0	0	0	0	2	2	1	0	0	0	0	0
ENSG00000198752	CDC42BPB	2	0	0	0	2	1	3	0	0	0	0	0
ENSG00000104331	IMPAD1	0	0	0	0	2	1	1	0	0	0	0	0
ENSG00000012963	UBR7	2	0	0	2	6	3	1	0	0	0	0	2
ENSG00000103067	ESRP2	2	0	0	0	0	1	1	0	0	0	0	0
ENSG00000153147	SMARCA5	0	0	0	0	0	1	1	0	0	0	0	0
ENSG00000100099	HPS4	2	0	0	0	2	4	1	0	0	0	0	0
ENSG00000113163	COL4A3BP	0	0	0	0	2	1	3	0	0	0	0	0
ENSG00000108175	ZMIZ1	2	0	0	0	0	3	1	0	0	0	0	0
ENSG00000138688	KIAA1109	0	0	0	0	0	1	1	0	0	0	0	0
ENSG00000143643	TTC13	0	0	0	6	0	1	2	0	0	0	0	0
ENSG00000197442	MAP3K5	0	0	0	0	0	1	1	0	0	0	0	0
ENSG00000164944	KIAA1429	0	0	0	0	2	1	2	0	0	0	0	0
ENSG00000157514	TSC22D3	3	0	0	0	0	6	1	3	0	0	0	0
ENSG00000178764	ZHX2	0	0	0	0	0	1	1	0	0	0	0	0
ENSG00000109171	SLAIN2	0	0	0	0	2	1	1	0	0	0	0	0
ENSG00000111674	ENO2	2	0	0	2	2	2	1	0	0	0	0	0
ENSG00000136231	IGF2BP3	0	0	0	0	2	1	1	0	0	0	0	0
ENSG00000103196	CRISPLD2	0	0	0	0	2	2	1	0	0	0	0	0
ENSG00000182827	ACBD3	0	0	0	0	0	1	1	0	0	0	0	0
ENSG00000161682	FAM171A2	0	0	0	0	0	1	1	0	0	0	0	0
ENSG00000059122	FLYWCH1	0	0	0	0	4	1	1	0	0	0	0	0
ENSG00000173898	SPTBN2	0	0	0	0	0	1	2	0	0	0	2	0
ENSG00000177105	RHOG	0	0	0	0	0	2	1	0	0	0	0	0
ENSG00000079616	KIF22	4	0	0	0	0	1	1	4	0	0	0	0
ENSG00000118096	IFT46	0	0	0	0	4	1	1	0	0	0	0	0
ENSG00000021762	OSBPL5	0	0	0	0	2	1	1	0	0	0	0	0
ENSG00000161036	LRWD1	2	2	0	0	2	2	1	2	0	0	0	2
ENSG00000092199	HNRNPC	2	0	0	10	16	4	1	9	0	0	0	16
ENSG00000151893	CACUL1	0	0	0	0	0	1	2	0	0	0	0	0
ENSG00000188820	FAM26F	0	0	0	0	0	2	1	0	0	0	0	0
ENSG00000197386	HTT	0	0	0	0	0	1	1	0	0	0	0	0
ENSG00000198382	UVRAG	0	0	0	0	0	1	1	0	0	0	0	0
ENSG00000069869	NEDD4	0	0	0	0	0	1	1	0	0	0	0	0
ENSG00000168288	MMADHC	0	0	0	0	2	1	1	0	0	0	0	0
ENSG00000141971	MVB12A	0	0	0	0	4	3	1	0	0	0	0	0
ENSG00000263956	NBPF11	2	0	0	0	6	3	1	0	0	0	0	0
ENSG00000130731	METTL26	4	0	0	16	18	1	1	0	0	0	4	6
ENSG00000198873	GRK5	0	0	0	0	0	1	1	0	0	0	0	0
ENSG00000146833	TRIM4	0	0	0	0	2	1	1	0	0	0	0	0
ENSG00000214827	MTCP1	0	0	0	2	4	4	1	0	0	0	2	0
ENSG00000145782	ATG12	0	0	0	4	6	2	1	0	0	0	0	4
ENSG00000187630	DHRS4L2	0	0	0	6	4	2	3	0	0	0	0	0
ENSG00000077942	FBLN1	2	0	0	0	6	3	3	0	0	0	0	0
ENSG00000116288	PARK7	0	0	0	0	0	4	1	0	0	0	0	0
ENSG00000119922	IFIT2	0	0	0	0	0	1	1	0	0	0	0	0
ENSG00000108219	TSPAN14	2	0	0	8	4	2	1	0	0	0	0	0
ENSG00000261221	ZNF865	0	0	0	0	0	2	1	0	0	0	0	0
ENSG00000150938	CRIM1	0	0	0	0	2	1	3	0	0	0	0	0
ENSG00000172273	HINFP	2	0	0	0	2	2	1	0	0	0	0	0
ENSG00000145996	CDKAL1	0	0	0	0	2	1	1	0	0	0	0	0
ENSG00000099860	GADD45B	0	0	0	0	0	3	1	0	0	0	0	0
ENSG00000154274	C4orf19	0	0	0	0	0	2	1	0	0	0	0	0
ENSG00000162441	LZIC	0	0	0	0	0	2	2	0	0	0	0	0
ENSG00000120725	SIL1	0	0	0	2	14	1	2	0	0	0	0	0
ENSG00000157693	TMEM268	0	0	0	0	0	1	1	0	0	0	0	0
ENSG00000105568	PPP2R1A	0	0	0	0	0	3	1	0	0	0	0	0
ENSG00000163626	COX18	0	0	0	0	0	1	1	0	0	0	0	0
ENSG00000115944	COX7A2L	0	0	0	0	0	1	3	0	0	0	0	0
ENSG00000110080	ST3GAL4	4	0	0	0	2	10	1	0	0	0	0	0
ENSG00000137414	FAM8A1	0	0	0	0	0	1	1	0	0	0	0	0
ENSG00000168936	TMEM129	0	0	0	0	0	1	1	0	0	0	0	0
ENSG00000136874	STX17	0	2	0	0	2	1	1	0	0	0	0	0
ENSG00000196459	TRAPPC2	0	0	0	0	2	1	2	0	0	0	0	0
ENSG00000117410	ATP6V0B	2	0	0	0	4	4	1	0	0	0	0	8
ENSG00000078902	TOLLIP	0	0	0	4	4	2	1	2	0	0	0	2
ENSG00000124299	PEPD	0	0	0	4	0	1	1	0	0	0	0	0
ENSG00000070476	ZXDC	0	0	0	0	0	1	2	0	0	0	0	0
ENSG00000103037	SETD6	3	4	0	0	0	2	1	0	0	0	0	0
ENSG00000153207	AHCTF1	0	0	0	0	2	2	1	0	0	0	0	0
ENSG00000198157	HMGN5	0	0	0	0	2	1	1	0	0	0	0	0
ENSG00000153250	RBMS1	0	0	0	0	0	2	1	0	0	0	0	0
ENSG00000134109	EDEM1	0	0	0	0	0	1	1	0	0	0	0	0
ENSG00000145715	RASA1	0	0	0	0	0	1	1	0	0	0	0	0
ENSG00000133961	NUMB	0	0	0	4	10	2	1	0	0	0	0	0
ENSG00000140829	DHX38	2	0	0	0	0	2	1	0	0	0	2	0
ENSG00000107581	EIF3A	0	0	0	0	0	1	1	0	0	0	0	0
ENSG00000101220	C20orf27	2	0	0	0	2	2	1	0	0	0	0	0
ENSG00000128059	PPAT	2	0	0	0	0	1	1	0	0	0	0	0
ENSG00000107099	DOCK8	0	0	0	0	0	2	1	0	0	0	0	0
ENSG00000170634	ACYP2	0	0	0	0	2	2	2	0	0	0	0	0
ENSG00000188092	GPR89B	4	0	0	0	4	1	1	0	0	0	0	2
ENSG00000171612	SLC25A33	0	0	0	0	0	1	1	0	0	0	0	0
ENSG00000102081	FMR1	3	0	0	0	4	2	2	0	0	0	0	6
ENSG00000257103	LSM14A	0	0	0	0	8	1	1	0	0	0	0	0
ENSG00000165775	FUNDC2	0	0	0	0	0	2	1	0	0	0	0	0
ENSG00000204568	MRPS18B	0	0	0	0	0	1	1	0	0	0	0	0
ENSG00000018510	AGPS	0	0	0	0	2	2	1	0	0	0	2	2
ENSG00000054356	PTPRN	0	0	0	0	6	1	1	0	0	0	0	0
ENSG00000144741	SLC25A26	2	0	0	0	4	1	4	0	0	0	0	0
ENSG00000196428	TSC22D2	0	0	0	0	2	1	1	0	0	0	0	0
ENSG00000123131	PRDX4	0	0	0	0	0	2	1	0	0	0	0	0
ENSG00000134247	PTGFRN	0	0	0	0	0	1	1	0	0	0	0	0
ENSG00000163050	COQ8A	2	0	0	0	0	1	1	0	0	0	0	0
ENSG00000158691	ZSCAN12	0	0	0	0	0	1	2	0	0	0	0	0
ENSG00000101365	IDH3B	4	0	0	0	4	1	2	0	0	0	0	0
ENSG00000139324	TMTC3	0	0	0	0	0	1	1	0	0	0	0	0
ENSG00000140320	BAHD1	0	0	0	0	0	2	1	0	0	0	0	0
ENSG00000120526	NUDCD1	0	0	0	0	2	1	1	0	0	0	0	0
ENSG00000115827	DCAF17	0	0	0	4	4	1	1	0	0	0	0	0
ENSG00000275410	HNF1B	2	0	0	2	4	1	1	0	0	0	0	0
ENSG00000120647	CCDC77	0	0	0	2	4	2	1	0	0	0	0	0
ENSG00000166831	RBPMS2	0	0	0	0	0	1	1	0	0	0	0	0
ENSG00000108797	CNTNAP1	0	0	0	0	0	1	1	0	0	0	0	0
ENSG00000132010	ZNF20	0	0	0	0	0	1	1	0	0	0	0	0
ENSG00000147224	PRPS1	0	0	0	2	2	2	1	0	0	0	0	0
ENSG00000112406	HECA	0	0	0	0	0	1	1	0	0	0	0	0
ENSG00000163517	HDAC11	0	0	0	10	2	2	1	0	0	0	0	0
ENSG00000176834	PEBP1	0	0	0	0	4	1	1	0	0	0	0	0
ENSG00000088387	DOCK9	0	0	0	0	0	1	2	0	0	0	0	0
ENSG00000062725	APPBP2	0	0	0	2	4	1	1	0	0	0	0	0
ENSG00000174669	SLC29A2	8	6	4	0	8	1	1	0	2	0	0	2
ENSG00000160688	FLAD1	0	2	0	0	4	2	1	0	0	0	0	2
ENSG00000138347	MYPN	0	0	0	2	4	2	1	0	0	0	0	0
ENSG00000150401	DCUN1D2	0	0	0	2	2	2	1	0	0	0	0	0
ENSG00000075618	FSCN1	0	0	0	0	0	4	1	0	0	0	0	0
ENSG00000174109	C16orf91	0	0	0	0	0	1	1	0	0	0	0	0
ENSG00000123411	IKZF4	0	0	0	0	0	1	1	0	0	0	0	0
ENSG00000065413	ANKRD44	0	0	0	0	0	1	2	0	0	0	0	0
ENSG00000103326	CAPN15	0	0	0	0	2	2	1	0	0	0	0	2
ENSG00000165732	DDX21	0	0	0	0	0	2	1	0	0	0	0	0
ENSG00000137106	GRHPR	0	0	0	0	0	2	1	0	0	0	0	0
ENSG00000064042	LIMCH1	0	0	0	4	6	7	1	0	0	0	0	0
ENSG00000115738	ID2	0	0	0	0	0	1	1	0	0	0	0	0
ENSG00000163728	TTC14	0	0	0	0	0	3	1	0	0	0	0	0
ENSG00000160209	PDXK	0	0	0	0	2	2	1	0	0	0	0	0
ENSG00000163993	S100P	0	0	0	0	0	1	1	0	0	0	0	0
ENSG00000100162	CENPM	2	0	0	0	2	1	1	0	0	0	0	0
ENSG00000132570	PCBD2	0	0	0	0	0	1	1	0	0	0	0	0
ENSG00000134146	DPH6	0	0	0	0	0	1	1	0	0	0	0	0
ENSG00000119314	PTBP3	0	0	0	0	4	2	1	0	0	0	0	2
ENSG00000198746	GPATCH3	0	0	0	0	0	3	1	0	0	0	0	0
ENSG00000102967	DHODH	0	0	0	0	0	2	1	0	0	0	0	0
ENSG00000146909	NOM1	0	2	0	0	2	1	1	0	0	0	0	0
ENSG00000109390	NDUFC1	0	0	0	0	2	3	1	0	0	0	0	2
ENSG00000149100	EIF3M	3	2	0	10	8	2	1	0	0	0	0	0
ENSG00000135698	MPHOSPH6	2	0	0	0	0	2	1	0	0	0	0	0
ENSG00000163001	CFAP36	0	0	0	0	0	1	2	0	0	0	0	0
ENSG00000106733	NMRK1	0	0	0	0	0	1	1	0	0	0	0	0
ENSG00000035681	NSMAF	0	0	0	0	0	2	1	0	0	0	0	0
ENSG00000147121	KRBOX4	2	0	0	0	2	1	2	0	0	0	0	2
ENSG00000111667	USP5	2	0	0	0	0	1	2	0	0	0	2	0
ENSG00000100983	GSS	0	0	0	2	0	1	1	0	0	0	0	0
ENSG00000165644	COMTD1	2	4	0	0	2	1	2	0	0	0	0	0
ENSG00000242498	ARPIN	0	0	0	2	8	3	2	0	0	0	0	0
ENSG00000131015	ULBP2	0	0	0	0	0	1	1	0	0	0	0	0
ENSG00000142798	HSPG2	0	0	0	0	0	1	2	0	0	0	0	0
ENSG00000153107	ANAPC1	2	0	0	0	2	1	2	0	0	0	0	0
ENSG00000177034	MTX3	0	0	0	0	2	1	1	0	0	0	0	0
ENSG00000116906	GNPAT	2	0	0	0	2	1	1	0	0	0	0	0
ENSG00000119321	FKBP15	0	0	0	0	0	1	2	0	0	0	0	0
ENSG00000155380	SLC16A1	0	0	0	0	0	3	1	0	0	0	0	0
ENSG00000099974	DDTL	0	0	0	0	0	1	2	2	0	0	0	0
ENSG00000110697	PITPNM1	0	0	0	0	0	3	1	0	0	0	0	0
ENSG00000021776	AQR	2	0	0	0	4	3	1	0	0	0	0	0
ENSG00000176920	FUT2	0	0	0	0	0	2	1	0	0	0	0	0
ENSG00000102393	GLA	0	0	0	0	2	1	1	0	0	0	0	0
ENSG00000134453	RBM17	0	0	0	0	0	2	1	0	0	0	0	0
ENSG00000105997	HOXA3	0	0	0	0	0	1	1	0	0	0	0	0
ENSG00000257365	FNTB	0	0	0	0	12	3	3	0	0	0	0	0
ENSG00000116984	MTR	0	0	0	0	2	1	1	0	0	0	0	0
ENSG00000064545	TMEM161A	4	0	0	4	4	3	1	0	0	0	0	4
ENSG00000198910	L1CAM	0	0	0	0	6	1	1	0	0	0	0	0
ENSG00000142686	C1orf216	0	0	0	0	2	1	1	0	0	0	0	0
ENSG00000143033	MTF2	0	2	0	4	2	1	1	0	0	0	0	0
ENSG00000113838	TBCCD1	0	0	0	0	2	2	1	0	0	0	0	0
ENSG00000169100	SLC25A6	0	0	0	0	0	1	1	0	0	0	0	0
ENSG00000121680	PEX16	0	0	0	2	2	4	1	0	0	0	0	0
ENSG00000148606	POLR3A	0	0	0	0	2	1	1	0	0	0	0	0
ENSG00000167363	FN3K	0	0	0	0	0	1	1	0	0	0	0	0
ENSG00000173442	EHBP1L1	2	4	0	0	2	2	1	2	4	0	0	6
ENSG00000171940	ZNF217	0	0	0	0	2	1	1	0	0	0	0	0
ENSG00000105048	TNNT1	6	0	0	0	2	5	1	0	0	0	6	4
ENSG00000121775	TMEM39B	0	0	0	2	4	1	1	0	0	0	0	0
ENSG00000169598	DFFB	4	0	0	0	0	1	2	2	0	0	0	0
ENSG00000163499	CRYBA2	0	0	0	0	0	1	1	0	0	0	0	0
ENSG00000127955	GNAI1	0	0	0	0	0	3	1	0	0	0	0	0
ENSG00000102096	PIM2	0	0	0	0	0	1	1	0	0	0	0	0
ENSG00000159842	ABR	0	0	0	0	0	9	1	0	0	0	2	0
ENSG00000205084	TMEM231	3	0	0	0	0	1	1	0	0	0	0	0
ENSG00000204344	STK19	0	0	0	0	2	1	1	0	0	0	0	0
ENSG00000105556	MIER2	0	0	0	0	2	3	1	0	0	0	0	0
ENSG00000124243	BCAS4	0	0	0	2	4	1	1	0	0	0	0	0
ENSG00000116701	NCF2	0	0	0	2	0	1	1	0	0	0	0	0
ENSG00000149658	YTHDF1	0	0	0	0	2	1	1	0	0	0	0	0
ENSG00000139631	ZNF740	2	0	0	0	4	1	3	0	0	0	0	0
ENSG00000144028	SNRNP200	2	0	0	0	2	1	1	0	0	0	0	0
ENSG00000126870	WDR60	0	0	0	0	0	1	1	0	0	0	0	0
ENSG00000105583	WDR83OS	4	0	0	0	0	2	2	0	0	0	0	0
ENSG00000126709	IFI6	3	0	0	0	0	1	1	0	0	0	0	0
ENSG00000156531	PHF6	0	0	0	0	0	1	1	0	0	0	0	0
ENSG00000102854	MSLN	4	0	0	0	0	3	1	0	0	0	0	2
ENSG00000172375	C2CD2L	0	0	0	0	0	1	2	0	0	0	0	0
ENSG00000156928	MALSU1	0	0	0	0	0	1	1	0	0	0	0	0
ENSG00000104880	ARHGEF18	2	0	0	0	0	2	1	0	0	0	0	0
ENSG00000136930	PSMB7	0	0	0	0	0	1	1	0	0	0	0	0
ENSG00000111358	GTF2H3	2	0	0	2	8	2	2	0	0	0	0	0
ENSG00000084073	ZMPSTE24	0	0	0	0	0	1	1	0	0	0	0	0
ENSG00000082898	XPO1	0	0	0	2	4	6	1	0	0	0	0	0
ENSG00000164855	PSMG3	2	2	0	0	4	3	1	0	0	2	0	0
ENSG00000198930	CSAG1	3	0	0	0	2	2	2	0	0	0	0	0
ENSG00000163714	U2SURP	0	0	0	0	4	1	1	0	0	0	0	0
ENSG00000182899	RPL35A	2	0	0	0	2	3	1	0	0	0	0	2
ENSG00000205476	CCDC85C	0	0	0	0	2	3	1	0	0	0	0	0
ENSG00000186666	BCDIN3D	0	0	0	0	0	1	1	0	0	0	0	0
ENSG00000137494	ANKRD42	0	0	0	0	0	2	1	0	0	0	0	0
ENSG00000183323	CCDC125	0	2	0	0	2	1	1	0	0	0	0	0
ENSG00000149761	NUDT22	0	0	0	0	2	3	1	0	0	0	0	0
ENSG00000156787	TBC1D31	0	0	0	0	4	1	3	0	0	0	0	2
ENSG00000111364	DDX55	4	0	0	4	2	2	2	0	0	0	2	0
ENSG00000131143	COX4I1	5	0	0	0	2	2	1	0	0	0	0	2
ENSG00000103494	RPGRIP1L	0	0	0	0	0	1	3	0	0	0	0	0
ENSG00000021574	SPAST	0	0	0	0	2	1	1	0	0	0	0	0
ENSG00000126461	SCAF1	0	0	0	0	0	3	1	0	0	0	0	0
ENSG00000096717	SIRT1	0	0	0	0	4	4	1	0	0	0	0	0
ENSG00000198918	RPL39	0	0	0	0	0	1	1	0	0	0	0	0
ENSG00000130640	TUBGCP2	2	0	0	0	2	2	1	0	0	0	0	2
ENSG00000197362	ZNF786	0	0	0	0	2	1	1	0	0	0	0	0
ENSG00000113389	NPR3	0	0	0	0	0	2	1	0	0	0	0	0
ENSG00000136319	TTC5	0	0	0	0	0	2	1	0	0	0	0	0
ENSG00000169951	ZNF764	0	0	0	0	0	1	2	0	0	0	0	0
ENSG00000167004	PDIA3	0	0	0	2	0	1	1	0	0	0	0	0
ENSG00000168811	IL12A	0	0	0	0	0	1	1	0	0	0	0	0
ENSG00000120333	MRPS14	0	0	0	0	0	2	1	0	0	0	0	0
ENSG00000122741	DCAF10	0	0	0	0	4	1	1	0	0	0	0	0
ENSG00000183876	ARSI	0	0	0	0	0	1	1	0	0	0	0	0
ENSG00000188010	MORN2	4	0	0	0	0	1	1	0	0	0	0	0
ENSG00000130810	PPAN	2	0	0	0	0	3	1	0	0	0	0	0
ENSG00000198862	LTN1	0	0	0	0	0	1	1	0	0	0	0	0
ENSG00000205571	SMN2	0	0	0	0	6	1	4	0	0	0	0	0
ENSG00000145945	FAM50B	0	0	0	0	0	1	1	0	0	0	0	0
ENSG00000183092	BEGAIN	0	0	0	0	2	7	1	0	0	0	0	0
ENSG00000145907	G3BP1	2	0	0	0	4	4	1	2	0	0	0	0
ENSG00000213030	CGB8	0	0	0	0	0	1	1	0	0	0	0	0
ENSG00000106459	NRF1	0	0	0	0	4	2	1	0	0	0	0	2
ENSG00000089597	GANAB	0	0	0	6	4	1	2	0	0	0	0	2
ENSG00000144362	PHOSPHO2	0	0	0	0	0	1	1	0	0	0	0	0
ENSG00000099783	HNRNPM	0	2	0	4	4	1	1	0	0	0	0	0
ENSG00000143479	DYRK3	0	0	0	0	2	1	1	0	0	0	0	0
ENSG00000141013	GAS8	3	0	0	0	2	2	1	0	0	0	0	0
ENSG00000172878	METAP1D	0	0	0	0	0	1	1	0	0	0	0	0
ENSG00000102879	CORO1A	0	0	0	0	2	3	1	0	0	0	0	0
ENSG00000107745	MICU1	2	0	0	0	2	1	1	0	0	0	0	0
ENSG00000182670	TTC3	0	0	0	0	4	5	1	0	0	0	0	0
ENSG00000128989	ARPP19	0	0	0	2	6	5	1	0	0	0	0	2
ENSG00000169679	BUB1	0	0	0	0	0	2	1	0	0	0	0	0
ENSG00000100330	MTMR3	0	0	0	0	8	2	1	0	0	0	0	0
ENSG00000163840	DTX3L	0	0	0	0	0	1	1	0	0	0	0	0
ENSG00000140948	ZCCHC14	0	0	0	0	0	1	3	0	0	0	0	0
ENSG00000116212	LRRC42	0	0	0	0	4	1	1	0	0	0	0	0
ENSG00000078061	ARAF	0	0	0	0	0	1	2	0	0	0	0	0
ENSG00000173166	RAPH1	0	0	0	2	8	1	3	0	0	0	0	0
ENSG00000174306	ZHX3	2	0	0	0	2	2	1	0	0	0	0	2
ENSG00000179361	ARID3B	0	0	0	0	0	1	1	0	0	0	0	0
ENSG00000099625	CBARP	2	0	0	0	0	1	2	0	0	0	0	0
ENSG00000112306	RPS12	0	0	0	0	0	1	1	0	0	0	0	0
ENSG00000002919	SNX11	2	0	0	0	4	3	1	0	0	0	0	2
ENSG00000167792	NDUFV1	6	0	0	0	10	4	1	2	0	0	0	6
ENSG00000075539	FRYL	0	0	0	0	0	1	1	0	0	0	0	0
ENSG00000173486	FKBP2	0	0	0	0	0	4	1	0	0	0	0	0
ENSG00000171169	NAIF1	0	0	0	0	0	1	2	0	0	0	0	0
ENSG00000146223	RPL7L1	2	0	0	0	4	1	1	0	0	0	0	0
ENSG00000162413	KLHL21	0	0	0	0	0	1	2	0	0	0	0	0
ENSG00000138658	ZGRF1	0	0	0	0	0	1	1	0	0	0	0	0
ENSG00000075131	TIPIN	0	0	0	0	0	5	1	0	0	0	0	0
ENSG00000156172	C8orf37	0	0	0	0	0	1	1	0	0	0	0	0
ENSG00000164134	NAA15	0	0	0	0	0	1	1	0	0	0	0	0
ENSG00000123374	CDK2	0	0	0	0	4	2	1	0	0	0	0	0
ENSG00000161021	MAML1	0	0	0	0	0	1	1	0	0	0	0	0
ENSG00000254852	NPIPA2	0	0	0	0	0	1	1	0	0	0	0	0
ENSG00000198689	SLC9A6	2	0	0	0	0	2	1	0	0	0	0	0
ENSG00000197933	ZNF823	0	0	0	0	0	1	1	0	0	0	0	0
ENSG00000145088	EAF2	0	0	0	0	2	1	1	0	0	0	0	0
ENSG00000160271	RALGDS	2	2	0	0	2	6	1	0	2	0	0	0
ENSG00000106105	GARS	0	0	0	0	2	1	2	0	0	0	0	0
ENSG00000119541	VPS4B	0	0	0	0	0	1	1	0	0	0	0	0
ENSG00000139998	RAB15	2	0	0	0	2	2	1	0	0	0	0	0
ENSG00000111962	UST	0	0	0	0	0	1	1	0	0	0	0	0
ENSG00000142765	SYTL1	2	0	0	0	2	3	1	0	0	0	0	0
ENSG00000149596	JPH2	0	0	0	0	0	3	1	0	0	0	0	0
ENSG00000012822	CALCOCO1	4	2	0	0	4	1	2	0	0	0	0	2
ENSG00000241973	PI4KA	0	0	0	0	0	1	2	2	0	0	0	0
ENSG00000143578	CREB3L4	2	2	0	0	0	3	1	0	2	0	0	0
ENSG00000127507	ADGRE2	2	0	0	2	8	3	1	0	0	0	0	0
ENSG00000135821	GLUL	0	0	0	0	0	3	1	0	0	0	0	0
ENSG00000047410	TPR	0	0	0	0	0	1	1	0	0	0	0	0
ENSG00000100393	EP300	0	0	0	0	0	1	1	0	0	0	0	0
ENSG00000040275	SPDL1	4	0	0	0	8	1	4	0	0	0	0	0
ENSG00000114529	C3orf52	0	0	0	2	0	1	1	0	0	0	0	0
ENSG00000147804	SLC39A4	0	0	0	0	2	2	1	0	0	0	0	0
ENSG00000144233	AMMECR1L	0	0	0	2	0	2	1	0	0	0	0	0
ENSG00000186111	PIP5K1C	0	0	0	0	2	1	3	0	0	0	0	0
ENSG00000090013	BLVRB	2	0	0	0	2	1	1	0	0	0	0	2
ENSG00000176171	BNIP3	0	0	0	0	0	1	2	0	0	0	0	0
ENSG00000105662	CRTC1	0	4	2	4	4	1	1	0	0	0	0	0
ENSG00000112312	GMNN	0	0	0	0	0	5	1	0	0	0	0	0
ENSG00000110107	PRPF19	0	0	0	0	4	1	3	0	0	0	4	0
ENSG00000118689	FOXO3	0	0	0	0	0	3	1	0	0	0	0	0
ENSG00000061938	TNK2	0	0	0	2	10	6	1	0	0	0	0	0
ENSG00000120963	ZNF706	2	0	0	2	10	3	1	0	0	0	0	0
ENSG00000148950	IMMP1L	0	0	0	6	2	1	2	0	0	0	0	0
ENSG00000143079	CTTNBP2NL	0	0	0	0	0	2	1	0	0	0	0	0
ENSG00000107864	CPEB3	0	0	0	0	0	1	1	0	0	0	0	0
ENSG00000102897	LYRM1	0	0	0	6	8	3	1	0	0	0	0	0
ENSG00000150593	PDCD4	2	0	0	0	2	1	1	0	0	0	0	2
ENSG00000119969	HELLS	0	0	0	0	0	2	1	0	0	0	0	0
ENSG00000169714	CNBP	4	0	0	0	0	1	1	4	0	0	0	0
ENSG00000232859	LYRM9	0	0	0	0	0	2	1	0	0	0	0	0
ENSG00000233493	TMEM238	0	0	0	0	0	1	1	0	0	0	0	0
ENSG00000198742	SMURF1	0	0	0	0	0	1	1	0	0	0	0	0
ENSG00000166260	COX11	3	0	0	0	0	1	4	0	0	0	0	0
ENSG00000138382	METTL5	2	0	0	12	4	4	1	0	0	0	2	0
ENSG00000125798	FOXA2	0	0	0	0	0	1	1	0	0	0	0	0
ENSG00000011243	AKAP8L	4	4	0	0	10	2	1	0	4	0	0	8
ENSG00000163703	CRELD1	0	0	0	0	0	3	1	0	0	0	0	0
ENSG00000156313	RPGR	0	0	0	0	0	1	1	0	0	0	0	0
ENSG00000088876	ZNF343	0	0	0	2	2	3	1	0	0	0	0	2
ENSG00000072401	UBE2D1	0	0	0	0	2	1	1	0	0	0	0	0
ENSG00000163069	SGCB	0	0	0	0	2	1	1	0	0	0	0	0
ENSG00000119705	SLIRP	2	0	0	0	2	1	3	0	0	0	0	0
ENSG00000108671	PSMD11	2	0	0	0	2	2	1	0	0	0	0	0
ENSG00000162757	C1orf74	0	0	0	0	0	1	1	0	0	0	0	0
ENSG00000141699	RETREG3	0	0	0	6	4	1	1	0	0	0	0	0
ENSG00000167280	ENGASE	2	0	0	0	2	1	1	0	0	0	0	0
ENSG00000164176	EDIL3	0	0	0	0	0	1	1	0	0	0	0	0
ENSG00000055130	CUL1	0	0	0	0	0	3	1	0	0	0	0	0
ENSG00000184900	SUMO3	4	0	0	0	4	1	1	0	0	0	0	0
ENSG00000114790	ARHGEF26	0	0	0	0	0	1	1	0	0	0	0	0
ENSG00000073921	PICALM	4	0	0	12	14	3	2	0	0	0	0	0
ENSG00000101773	RBBP8	2	0	0	0	0	2	1	0	0	0	0	0
ENSG00000113638	TTC33	0	0	0	0	0	1	1	0	0	0	0	0
ENSG00000174744	BRMS1	0	0	0	0	2	2	1	0	0	0	0	2
ENSG00000196517	SLC6A9	2	2	0	2	2	3	1	0	0	0	0	0
ENSG00000174233	ADCY6	0	0	0	0	2	1	1	0	0	0	0	0
ENSG00000143977	SNRPG	0	0	0	0	2	4	1	0	0	0	0	2
ENSG00000184857	TMEM186	0	0	0	0	0	1	1	0	0	0	0	0
ENSG00000114650	SCAP	0	0	0	10	2	3	1	0	0	0	0	0
ENSG00000173334	TRIB1	0	0	0	0	0	2	1	0	0	0	0	0
ENSG00000146707	POMZP3	2	2	0	0	2	4	1	0	0	0	0	0
ENSG00000121749	TBC1D15	0	0	0	2	14	1	1	0	0	0	0	0
ENSG00000157927	RADIL	0	0	0	0	0	1	1	0	0	0	0	0
ENSG00000135119	RNFT2	0	0	0	0	0	1	1	0	0	0	0	0
ENSG00000126243	LRFN3	0	0	0	0	0	1	1	0	0	0	0	0
ENSG00000065308	TRAM2	0	0	0	0	0	1	1	0	0	0	0	0
ENSG00000183508	FAM46C	0	0	0	0	0	1	1	0	0	0	0	0
ENSG00000055147	FAM114A2	0	0	0	0	2	2	1	0	0	0	0	0
ENSG00000050130	JKAMP	2	0	0	0	2	2	1	2	0	0	0	2
ENSG00000169660	HEXDC	2	2	0	0	6	2	1	0	0	0	0	0
ENSG00000214717	ZBED1	0	0	0	2	4	4	1	0	0	0	0	0
ENSG00000101337	TM9SF4	2	0	0	0	4	3	1	0	0	0	0	4
ENSG00000268606	MAGEA2	0	0	0	0	0	1	1	0	0	0	0	0
ENSG00000135597	REPS1	0	0	0	6	8	1	2	0	0	0	0	0
ENSG00000149591	TAGLN	0	0	0	0	0	3	1	0	0	0	0	0
ENSG00000141294	LRRC46	0	0	0	0	0	1	1	0	0	0	0	0
ENSG00000065526	SPEN	0	0	0	0	0	2	1	0	0	0	0	0
ENSG00000140945	CDH13	0	0	0	0	2	1	5	0	0	0	0	0
ENSG00000265808	SEC22B	0	0	0	0	0	1	2	0	0	0	0	0
ENSG00000015133	CCDC88C	0	0	0	0	2	1	2	0	0	0	0	0
ENSG00000101347	SAMHD1	0	0	0	0	0	1	1	0	0	0	0	0
ENSG00000103353	UBFD1	0	0	0	0	0	1	2	0	0	0	0	0
ENSG00000148634	HERC4	0	0	0	2	4	2	2	0	0	0	0	0
ENSG00000117298	ECE1	0	0	0	0	2	6	1	0	0	0	0	0
ENSG00000204531	POU5F1	0	0	0	0	0	2	1	0	0	0	0	0
ENSG00000126246	IGFLR1	2	0	0	0	0	1	1	0	0	0	0	0
ENSG00000165280	VCP	0	0	0	0	0	3	1	0	0	0	0	0
ENSG00000158636	EMSY	2	0	0	0	4	1	1	0	0	0	0	2
ENSG00000175087	PDIK1L	0	0	0	0	0	2	1	0	0	0	0	0
ENSG00000198478	SH3BGRL2	0	0	0	0	0	1	1	0	0	0	0	0
ENSG00000203791	EEF1AKMT2	2	0	0	0	2	2	1	0	0	0	0	0
ENSG00000142684	ZNF593	0	0	0	0	0	1	1	0	0	0	0	0
ENSG00000184517	ZFP1	0	0	0	0	4	2	1	0	0	0	0	2
ENSG00000198298	ZNF485	0	0	0	0	0	1	1	0	0	0	0	0
ENSG00000123908	AGO2	0	0	0	0	2	2	1	0	0	0	0	0
ENSG00000110066	KMT5B	0	0	0	0	4	3	1	0	0	0	0	0
ENSG00000196793	ZNF239	0	0	0	2	4	2	1	0	0	0	0	0
ENSG00000099282	TSPAN15	0	0	0	0	0	1	1	0	0	0	0	0
ENSG00000105072	C19orf44	0	0	0	0	2	2	3	0	0	0	0	0
ENSG00000027075	PRKCH	0	0	0	0	0	1	1	0	0	0	0	0
ENSG00000129103	SUMF2	4	0	0	14	18	1	2	0	0	0	0	2
ENSG00000135842	FAM129A	0	0	0	0	0	1	1	0	0	0	0	0
ENSG00000197892	KIF13B	0	0	0	2	2	1	2	0	0	0	0	0
ENSG00000189306	SERHL2	0	0	0	0	2	1	1	0	0	0	0	0
ENSG00000172785	CBWD1	0	0	0	0	6	3	1	0	0	0	0	0
ENSG00000012124	CD22	0	0	0	0	0	1	1	0	0	0	0	0
ENSG00000180104	EXOC3	0	0	0	0	0	2	1	0	0	0	0	0
ENSG00000115339	GALNT3	0	0	0	0	0	2	1	0	0	0	0	0
ENSG00000151151	IPMK	0	0	0	0	0	1	1	0	0	0	0	0
ENSG00000163040	CCDC74A	0	0	0	0	0	1	1	0	0	0	0	0
ENSG00000083444	PLOD1	0	0	0	0	2	1	1	0	0	0	0	0
ENSG00000198909	MAP3K3	2	0	0	0	2	1	1	0	0	0	0	0
ENSG00000169239	CA5B	0	0	0	0	0	1	1	0	0	0	0	0
ENSG00000102796	DHRS12	0	0	0	0	0	1	2	0	0	0	0	0
ENSG00000173542	MOB1B	0	0	0	0	0	1	1	0	0	0	0	0
ENSG00000132823	OSER1	0	0	0	0	0	1	1	0	0	0	0	0
ENSG00000106538	RARRES2	0	0	0	0	0	1	1	0	0	0	0	0
ENSG00000143379	SETDB1	2	2	0	0	2	6	1	0	0	0	0	0
ENSG00000120158	RCL1	0	0	0	0	2	1	2	0	0	0	0	0
ENSG00000213024	NUP62	2	0	0	0	6	4	1	0	0	0	0	2
ENSG00000106211	HSPB1	0	0	0	0	0	3	1	0	0	0	0	0
ENSG00000166575	TMEM135	0	0	0	0	4	1	1	0	0	0	0	0
ENSG00000166685	COG1	2	0	0	0	0	1	1	0	0	0	0	0
ENSG00000124006	OBSL1	0	0	0	0	0	2	1	0	0	0	0	0
ENSG00000001631	KRIT1	0	0	0	0	4	4	1	0	0	0	4	4
ENSG00000196584	XRCC2	0	0	0	0	2	1	1	0	0	0	0	0
ENSG00000139263	LRIG3	0	0	0	0	0	1	2	0	0	0	0	0
ENSG00000047597	XK	0	0	0	0	0	1	1	0	0	0	0	0
ENSG00000062716	VMP1	2	0	0	2	8	2	1	0	0	0	2	0
ENSG00000253797	UTP14C	0	0	0	2	0	2	1	0	0	0	0	0
ENSG00000146281	PM20D2	0	0	0	0	0	1	1	0	0	0	0	0
ENSG00000164543	STK17A	0	0	0	0	0	1	1	0	0	0	0	0
ENSG00000188064	WNT7B	0	0	0	0	0	1	1	0	0	0	0	0
ENSG00000060138	YBX3	0	0	0	0	2	1	2	0	0	0	0	0
ENSG00000119487	MAPKAP1	2	0	0	6	16	3	3	0	0	0	0	0
ENSG00000176533	GNG7	0	0	0	0	0	1	1	0	0	0	0	0
ENSG00000158796	DEDD	2	0	0	0	4	3	1	0	0	0	0	0
ENSG00000002822	MAD1L1	3	0	0	0	2	8	1	0	0	0	0	0
ENSG00000196591	HDAC2	0	0	0	0	0	1	1	0	0	0	0	0
ENSG00000143367	TUFT1	0	0	0	0	4	1	1	0	0	0	0	0
ENSG00000054116	TRAPPC3	2	0	0	4	0	3	1	0	0	0	2	0
ENSG00000160446	ZDHHC12	2	0	0	0	0	1	2	0	0	0	0	0
ENSG00000171813	PWWP2B	2	0	0	0	0	1	1	0	0	0	0	0
ENSG00000115204	MPV17	5	2	0	4	4	2	1	0	0	0	0	4
ENSG00000050393	MCUR1	0	0	0	0	0	1	2	0	0	0	0	0
ENSG00000175455	CCDC14	2	0	0	2	2	3	1	0	0	0	0	0
ENSG00000140280	LYSMD2	0	0	0	0	0	2	1	0	0	0	0	0
ENSG00000087253	LPCAT2	0	0	0	0	0	1	2	0	0	0	0	0
ENSG00000153066	TXNDC11	0	0	0	2	4	1	1	0	0	0	0	0
ENSG00000012048	BRCA1	2	0	0	4	0	6	1	0	0	0	4	0
ENSG00000115325	DOK1	0	0	0	0	2	2	1	0	0	0	0	0
ENSG00000115421	PAPOLG	0	0	0	0	0	1	1	0	0	0	0	0
ENSG00000160352	ZNF714	0	0	0	0	2	1	6	0	0	0	0	0
ENSG00000025434	NR1H3	4	2	0	4	6	4	1	0	0	0	0	0
ENSG00000177731	FLII	4	0	0	0	6	3	4	0	2	0	6	0
ENSG00000071051	NCK2	0	0	0	0	2	3	1	0	0	0	0	0
ENSG00000117602	RCAN3	0	0	0	2	8	2	1	0	0	0	0	0
ENSG00000166261	ZNF202	0	0	0	2	2	1	1	0	0	0	0	2
ENSG00000133398	MED10	0	0	0	0	0	1	1	0	0	0	0	0
ENSG00000141448	GATA6	0	0	0	0	0	2	1	0	0	0	0	0
ENSG00000198056	PRIM1	5	0	0	0	2	6	1	2	0	0	0	6
ENSG00000198482	ZNF808	0	0	0	0	2	1	1	0	0	0	0	0
ENSG00000161243	FBXO27	0	0	0	0	0	2	1	0	0	0	0	0
ENSG00000197712	FAM114A1	0	0	0	2	4	1	2	0	0	0	0	0
ENSG00000215784	FAM72D	0	0	0	0	0	1	1	0	0	0	0	0
ENSG00000137500	CCDC90B	2	2	0	0	6	5	1	0	0	0	0	4
ENSG00000136643	RPS6KC1	0	0	0	2	4	1	1	0	0	0	0	0
ENSG00000189164	ZNF527	0	0	0	0	0	1	2	0	0	0	0	0
ENSG00000029363	BCLAF1	2	0	0	0	2	1	1	0	0	0	0	0
ENSG00000047644	WWC3	0	0	0	0	0	1	1	0	0	0	0	0
ENSG00000087088	BAX	3	2	0	2	12	1	1	0	0	0	0	0
ENSG00000092208	GEMIN2	0	0	0	0	6	3	1	0	0	0	0	0
ENSG00000102543	CDADC1	2	0	0	0	2	1	1	0	0	0	0	0
ENSG00000151746	BICD1	4	0	0	0	2	1	4	7	0	0	0	2
ENSG00000196453	ZNF777	0	0	0	0	0	2	1	0	0	0	0	0
ENSG00000113580	NR3C1	0	0	0	0	0	4	1	0	0	0	0	0
ENSG00000117395	EBNA1BP2	0	0	0	0	0	1	1	0	0	0	0	0
ENSG00000114923	SLC4A3	4	0	0	0	0	1	1	0	0	0	0	0
ENSG00000197385	ZNF860	0	0	0	0	0	1	1	0	0	0	0	0
ENSG00000249115	HAUS5	4	2	0	0	2	1	2	0	0	0	0	0
ENSG00000099785	2024-03-02	0	0	0	0	2	3	1	0	0	0	0	0
ENSG00000109920	FNBP4	4	4	8	0	6	2	1	2	2	0	0	0
ENSG00000154118	JPH3	0	0	0	0	0	1	2	0	0	0	0	0
ENSG00000006715	VPS41	0	0	0	0	2	3	1	0	0	0	0	0
ENSG00000112357	PEX7	0	0	0	0	0	1	1	0	0	0	0	0
ENSG00000109736	MFSD10	6	0	0	0	2	1	3	0	0	0	0	0
ENSG00000124562	SNRPC	0	0	0	0	2	2	1	0	0	0	0	0
ENSG00000197971	MBP	0	0	0	0	0	1	1	0	0	0	0	0
ENSG00000169756	LIMS1	0	0	0	0	0	1	3	0	0	0	0	0
ENSG00000188739	RBM34	0	0	0	0	4	1	1	0	0	0	0	0
ENSG00000173660	UQCRH	2	0	0	0	2	1	1	0	0	0	0	2
ENSG00000133641	C12orf29	0	0	0	2	4	1	1	0	0	0	0	0
ENSG00000163932	PRKCD	0	0	0	2	4	2	1	0	0	0	0	0
ENSG00000123933	MXD4	0	0	0	0	2	1	1	0	0	0	0	0
ENSG00000101194	SLC17A9	2	4	0	0	2	2	1	0	0	0	0	0
ENSG00000124102	PI3	0	0	0	0	0	1	1	0	0	0	0	0
ENSG00000171148	TADA3	0	0	0	0	0	2	1	0	0	0	0	0
ENSG00000197217	ENTPD4	6	0	0	0	8	4	6	0	0	0	0	0
ENSG00000133247	KMT5C	0	0	0	0	2	1	1	0	0	0	0	0
ENSG00000106526	ACTR3C	0	0	0	0	0	1	1	0	0	0	0	0
ENSG00000101391	CDK5RAP1	2	0	0	2	4	1	1	0	0	0	0	0
ENSG00000140382	HMG20A	0	0	0	0	2	1	1	0	0	0	0	0
ENSG00000197162	ZNF785	0	0	0	0	0	1	1	0	0	0	0	0
ENSG00000113552	GNPDA1	2	0	0	0	2	3	1	4	0	0	0	2
ENSG00000174437	ATP2A2	0	0	0	0	2	2	2	0	0	0	0	0
ENSG00000125779	PANK2	2	0	0	0	0	2	1	0	0	0	0	0
ENSG00000107560	RAB11FIP2	0	0	0	0	0	1	1	0	0	0	0	0
ENSG00000147383	NSDHL	0	0	0	0	2	1	1	0	0	0	0	0
ENSG00000089022	MAPKAPK5	0	0	0	0	0	1	1	0	0	0	0	0
ENSG00000155008	APOOL	0	0	0	2	0	1	1	0	0	0	0	0
ENSG00000101421	CHMP4B	0	0	0	0	0	1	1	0	0	0	0	0
ENSG00000080845	DLGAP4	0	0	0	0	2	2	1	0	0	0	0	0
ENSG00000117632	STMN1	0	0	0	0	0	6	1	0	0	0	0	0
ENSG00000059378	PARP12	0	0	0	6	6	3	1	0	0	0	0	0
ENSG00000278259	MYO19	2	0	0	2	8	4	1	0	0	0	4	2
ENSG00000160233	LRRC3	0	0	0	0	0	1	1	0	0	0	0	0
ENSG00000184708	EIF4ENIF1	2	0	0	0	2	3	1	0	0	0	0	2
ENSG00000130540	SULT4A1	0	0	0	0	0	1	1	0	0	0	0	0
ENSG00000143622	RIT1	0	0	0	0	2	3	1	0	0	0	0	0
ENSG00000146674	IGFBP3	0	0	0	0	0	4	1	0	0	0	0	0
ENSG00000079332	SAR1A	0	0	0	2	4	2	1	0	0	0	0	0
ENSG00000120656	TAF12	0	0	0	0	0	2	1	0	0	0	0	0
ENSG00000188095	MESP2	0	0	0	0	0	1	1	0	0	0	0	0
ENSG00000198380	GFPT1	0	0	0	0	0	1	1	0	0	0	0	0
ENSG00000160767	FAM189B	0	2	0	14	4	1	1	0	0	0	0	0
ENSG00000166123	GPT2	0	0	0	0	0	1	1	0	0	0	0	0
ENSG00000119772	DNMT3A	0	0	0	0	0	2	1	0	0	0	0	0
ENSG00000120458	MSANTD2	2	0	0	0	4	2	1	0	0	0	0	0
ENSG00000167701	GPT	0	0	0	0	0	1	1	0	0	0	0	0
ENSG00000158941	CCAR2	2	0	0	0	0	4	1	0	0	0	0	0
ENSG00000142657	PGD	2	0	0	4	2	2	1	0	0	0	0	0
ENSG00000154957	ZNF18	0	0	0	0	0	1	1	0	0	0	0	0
ENSG00000103150	MLYCD	0	0	0	0	0	1	1	0	0	0	0	0
ENSG00000107789	MINPP1	0	0	0	0	0	1	1	0	0	0	0	0
ENSG00000162745	OLFML2B	0	0	0	0	0	1	1	0	0	0	0	0
ENSG00000135404	CD63	2	0	0	0	0	7	1	0	0	0	0	0
ENSG00000126883	NUP214	4	0	0	2	4	4	1	0	0	0	0	0
ENSG00000161204	ABCF3	4	0	0	0	0	1	1	0	0	0	0	0
ENSG00000141293	SKAP1	0	0	0	0	0	1	2	0	0	0	0	0
ENSG00000005436	GCFC2	0	0	0	0	6	2	1	0	0	0	0	0
ENSG00000127990	SGCE	0	0	0	0	6	1	1	0	0	0	0	0
ENSG00000171617	ENC1	0	0	0	0	0	1	1	0	0	0	0	0
ENSG00000156136	DCK	0	0	0	0	0	2	1	0	0	0	0	0
ENSG00000167644	C19orf33	4	0	0	0	0	4	2	0	0	0	0	0
ENSG00000137936	BCAR3	0	0	0	0	0	5	1	0	0	0	0	0
ENSG00000168538	TRAPPC11	0	0	0	0	0	2	1	0	0	0	0	0
ENSG00000158710	TAGLN2	0	0	0	0	0	4	1	0	0	0	0	0
ENSG00000138642	HERC6	2	0	0	0	0	1	1	0	0	0	0	0
ENSG00000068366	ACSL4	0	0	0	0	0	3	1	0	0	0	0	2
ENSG00000099940	SNAP29	0	0	0	0	0	2	1	0	0	0	0	0
ENSG00000167460	TPM4	0	0	0	0	0	7	2	0	0	0	0	0
ENSG00000088899	LZTS3	0	2	0	0	0	1	1	0	0	0	0	0
ENSG00000157551	KCNJ15	0	0	0	0	0	1	1	0	0	0	0	0
ENSG00000180611	MB21D2	0	0	0	0	0	1	1	0	0	0	0	0
ENSG00000144036	EXOC6B	0	0	0	0	4	1	2	0	0	0	0	0
ENSG00000115307	AUP1	2	0	0	0	0	1	1	0	0	0	0	0
ENSG00000160957	RECQL4	6	0	0	0	2	1	2	0	0	0	0	0
ENSG00000104812	GYS1	0	0	0	0	2	1	1	0	0	0	0	0
ENSG00000164751	PEX2	0	0	0	2	4	2	1	0	0	0	0	0
ENSG00000176142	TMEM39A	4	0	0	2	6	1	2	0	0	0	0	0
ENSG00000204315	FKBPL	0	0	0	0	0	2	1	0	0	0	0	0
ENSG00000079393	DUSP13	2	0	0	0	4	1	1	0	0	0	0	0
ENSG00000157110	RBPMS	0	0	0	0	4	5	1	0	0	0	0	0
ENSG00000275835	TUBGCP5	0	0	0	0	0	1	2	0	0	0	0	0
ENSG00000068308	OTUD5	2	0	0	0	0	3	1	0	0	0	0	0
ENSG00000175274	TP53I11	2	0	0	0	6	2	1	0	0	0	0	4
ENSG00000166377	ATP9B	2	0	0	0	4	2	1	0	0	0	0	0
ENSG00000198758	EPS8L3	2	0	0	0	0	1	1	0	0	0	0	0
ENSG00000166343	MSS51	0	0	0	0	0	1	1	0	0	0	0	0
ENSG00000007520	TSR3	0	0	0	0	2	1	1	0	0	0	0	0
ENSG00000080824	HSP90AA1	2	0	0	0	6	2	2	0	0	0	0	0
ENSG00000179119	SPTY2D1	0	0	0	0	0	1	1	0	0	0	0	0
ENSG00000263528	IKBKE	0	0	0	0	4	2	1	0	0	0	0	0
ENSG00000119397	CNTRL	0	0	0	0	0	1	1	0	0	0	0	0
ENSG00000140350	ANP32A	2	0	0	0	0	1	2	0	0	0	0	2
ENSG00000151923	TIAL1	2	0	0	0	2	2	1	0	0	0	0	0
ENSG00000103042	SLC38A7	4	0	0	2	4	2	2	0	0	0	0	0
ENSG00000172830	SSH3	4	2	0	0	4	2	1	0	0	0	0	0
ENSG00000102547	CAB39L	0	0	0	0	0	1	2	0	0	0	0	0
ENSG00000162407	PLPP3	0	0	0	0	0	1	1	0	0	0	0	0
ENSG00000108883	EFTUD2	2	0	0	0	4	2	1	0	0	0	0	0
ENSG00000100994	PYGB	0	0	0	0	0	2	1	0	0	0	0	0
ENSG00000163467	TSACC	2	0	0	0	0	1	2	0	0	0	0	0
ENSG00000142945	KIF2C	0	0	0	0	2	3	1	0	0	0	0	0
ENSG00000166197	NOLC1	2	0	2	10	4	1	1	0	2	0	0	2
ENSG00000162368	CMPK1	0	0	0	6	8	1	2	0	0	0	0	0
ENSG00000105329	TGFB1	0	0	0	0	0	1	2	0	0	0	0	0
ENSG00000188342	GTF2F2	0	0	0	0	0	1	1	0	0	0	0	0
ENSG00000164211	STARD4	2	0	0	0	2	2	1	0	0	0	0	0
ENSG00000113645	WWC1	2	2	0	0	0	3	1	0	0	0	2	0
ENSG00000157637	SLC38A10	0	0	0	0	2	2	1	0	0	0	0	2
ENSG00000004897	CDC27	6	0	0	0	2	1	2	0	0	0	0	0
ENSG00000198915	RASGEF1A	0	0	0	0	0	3	1	0	0	0	0	0
ENSG00000142197	DOPEY2	0	0	0	0	2	1	1	0	0	0	0	0
ENSG00000186566	GPATCH8	0	0	0	2	4	1	1	0	0	0	0	0
ENSG00000174953	DHX36	2	0	0	0	2	1	1	0	0	0	0	0
ENSG00000110717	NDUFS8	2	0	0	6	0	5	1	0	0	0	2	0
ENSG00000169762	TAPT1	0	0	0	0	2	1	1	0	0	0	0	0
ENSG00000211584	SLC48A1	0	0	0	0	0	4	1	0	0	0	0	0
ENSG00000117385	P3H1	4	0	0	0	0	1	2	0	0	0	0	0
ENSG00000188033	ZNF490	0	0	0	0	0	1	1	0	0	0	0	0
ENSG00000111711	GOLT1B	0	0	0	0	4	1	2	0	0	0	0	0
ENSG00000119523	ALG2	0	0	0	0	2	2	1	0	0	0	0	0
ENSG00000130119	GNL3L	0	0	0	0	0	2	1	0	0	0	0	0
ENSG00000047578	KIAA0556	0	0	0	2	8	1	3	0	0	0	0	0
ENSG00000181751	C5orf30	0	0	0	0	0	3	1	0	0	0	0	0
ENSG00000150991	UBC	0	0	0	0	0	8	1	4	2	0	0	8
ENSG00000183840	GPR39	0	0	0	0	0	1	1	0	0	0	0	0
ENSG00000168672	FAM84B	0	0	0	0	0	1	2	0	0	0	0	0
ENSG00000158715	SLC45A3	0	0	0	0	0	1	1	0	0	0	0	0
ENSG00000143320	CRABP2	2	0	0	0	0	1	1	0	0	0	0	0
ENSG00000145012	LPP	0	0	0	0	0	1	2	0	0	0	0	0
ENSG00000125445	MRPS7	2	0	0	0	0	2	1	0	0	0	0	0
ENSG00000197779	ZNF81	0	0	0	0	0	2	1	0	0	0	0	0
ENSG00000110721	CHKA	0	0	0	0	4	3	1	0	0	0	0	0
ENSG00000160785	SLC25A44	2	0	0	0	0	1	1	0	0	0	0	0
ENSG00000132423	COQ3	0	0	0	0	2	1	1	0	0	0	0	0
ENSG00000080561	MID2	2	0	0	0	0	2	1	0	0	0	0	0
ENSG00000163683	SMIM14	0	0	0	0	6	1	2	0	0	0	0	0
ENSG00000109501	WFS1	0	0	0	0	0	1	1	0	0	0	0	0
ENSG00000121289	CEP89	0	0	0	0	0	1	4	0	0	0	0	0
ENSG00000119866	BCL11A	2	0	0	0	2	3	1	0	0	0	0	0
ENSG00000204116	CHIC1	0	0	0	0	0	1	1	0	0	0	0	0
ENSG00000197172	MAGEA6	0	0	0	0	0	4	1	0	0	0	0	0
ENSG00000185585	OLFML2A	0	0	0	0	2	2	1	0	0	0	0	0
ENSG00000168872	AC012184.2	4	0	0	10	10	5	1	0	0	0	0	0
ENSG00000119402	FBXW2	2	0	0	0	0	2	1	0	0	0	0	0
ENSG00000143774	GUK1	4	0	0	0	4	5	1	0	0	0	0	0
ENSG00000171159	C9orf16	0	0	0	0	0	1	1	0	0	0	0	0
ENSG00000167771	RCOR2	0	0	0	0	0	1	1	0	0	0	0	0
ENSG00000159753	CARMIL2	4	0	0	0	4	1	1	0	0	0	0	0
ENSG00000184117	NIPSNAP1	0	0	0	0	4	2	1	0	0	0	0	0
ENSG00000142634	EFHD2	0	0	0	0	2	1	1	0	0	0	0	0
ENSG00000196923	PDLIM7	5	0	0	0	10	5	1	0	0	0	0	0
ENSG00000160886	LY6K	0	0	0	0	0	1	3	0	0	0	0	0
ENSG00000161526	SAP30BP	2	4	0	4	12	4	1	0	0	0	0	0
ENSG00000144674	GOLGA4	0	0	0	0	4	1	1	0	0	0	0	0
ENSG00000127366	TAS2R5	0	0	0	0	0	7	1	0	0	0	0	0
ENSG00000205302	SNX2	0	0	0	0	0	2	1	0	0	0	0	0
ENSG00000273590	SMIM11B	0	0	0	0	2	2	1	0	0	0	0	0
ENSG00000117481	NSUN4	2	0	0	0	4	3	1	0	0	0	0	2
ENSG00000124789	NUP153	0	0	0	0	2	1	1	0	0	0	0	0
ENSG00000177082	WDR73	0	0	2	0	2	2	1	0	0	2	0	0
ENSG00000183208	GDPGP1	0	0	0	0	2	3	1	0	0	0	0	0
ENSG00000129993	CBFA2T3	0	0	0	0	2	1	2	0	0	0	0	0
ENSG00000196914	ARHGEF12	0	0	0	0	2	2	1	0	0	0	0	0
ENSG00000099840	IZUMO4	0	0	0	2	0	1	1	0	0	0	0	0
ENSG00000197530	MIB2	11	4	0	0	6	3	1	0	2	0	0	0
ENSG00000117533	VAMP4	0	0	0	0	0	1	2	0	0	0	0	0
ENSG00000215717	TMEM167B	0	0	0	0	0	1	1	0	0	0	0	0
ENSG00000175203	DCTN2	4	0	0	6	8	1	2	0	0	0	0	0
ENSG00000125826	RBCK1	2	0	0	0	12	3	1	0	0	0	0	0
ENSG00000149485	FADS1	0	0	0	0	4	5	1	0	0	0	0	0
ENSG00000170035	UBE2E3	0	0	0	0	2	6	1	0	0	0	0	2
ENSG00000197943	PLCG2	0	0	0	0	0	1	1	0	0	0	0	0
ENSG00000244274	DBNDD2	4	0	0	0	2	7	2	0	0	0	0	0
ENSG00000127946	HIP1	0	0	0	2	0	3	1	0	0	0	0	0
ENSG00000165730	STOX1	2	0	0	0	0	1	1	0	0	0	0	0
ENSG00000118508	RAB32	0	0	0	0	0	1	1	0	0	0	0	0
ENSG00000112584	FAM120B	0	2	0	0	0	1	1	0	0	0	0	0
ENSG00000128604	IRF5	6	4	0	0	4	3	1	0	4	0	0	0
ENSG00000187118	CMC1	0	0	0	2	4	3	1	0	0	0	0	4
ENSG00000077150	NFKB2	0	0	0	0	0	5	1	0	0	0	0	0
ENSG00000186174	BCL9L	0	0	0	2	0	4	1	0	0	0	0	0
ENSG00000063438	AHRR	2	0	0	12	10	7	1	0	0	0	0	0
ENSG00000105255	FSD1	0	0	0	0	0	1	2	0	0	0	2	0
ENSG00000166578	IQCD	2	0	0	0	0	1	2	0	0	0	0	0
ENSG00000168495	POLR3D	0	0	0	0	0	3	1	0	0	0	0	0
ENSG00000172809	RPL38	0	0	0	0	0	4	1	0	0	0	0	0
ENSG00000156990	RPUSD3	2	0	0	0	10	2	1	0	0	0	0	6
ENSG00000100632	ERH	0	0	0	0	0	1	2	0	0	0	0	0
ENSG00000197043	ANXA6	2	0	0	8	12	9	1	2	0	0	10	4
ENSG00000105991	HOXA1	0	0	0	0	0	1	1	0	0	0	0	0
ENSG00000214413	BBIP1	0	0	0	4	6	2	1	0	0	0	0	0
ENSG00000198373	WWP2	0	0	0	2	4	3	1	0	0	0	0	0
ENSG00000119574	ZBTB45	0	0	0	0	0	5	1	0	0	0	0	0
ENSG00000166925	TSC22D4	2	0	0	0	0	2	1	0	0	0	0	0
ENSG00000145687	SSBP2	0	0	0	0	6	1	1	0	0	0	0	0
ENSG00000121766	ZCCHC17	0	0	0	2	8	2	1	0	0	0	0	0
ENSG00000101335	MYL9	3	0	0	0	2	1	1	0	0	0	0	0
ENSG00000156853	ZNF689	0	0	0	0	0	1	1	0	0	0	0	0
ENSG00000174804	FZD4	0	0	0	0	0	1	1	0	0	0	0	0
ENSG00000013441	CLK1	0	4	0	0	2	2	1	0	2	0	0	0
ENSG00000226479	TMEM185B	0	0	0	0	0	1	1	0	0	0	0	0
ENSG00000115155	OTOF	0	0	0	0	0	1	1	0	0	0	0	0
ENSG00000078269	SYNJ2	0	0	0	0	2	3	1	0	0	0	0	0
ENSG00000168003	SLC3A2	0	0	0	0	10	5	1	0	2	0	0	0
ENSG00000108506	INTS2	0	0	0	0	0	2	1	0	0	0	0	0
ENSG00000144677	CTDSPL	0	0	0	0	2	1	2	0	0	0	0	0
ENSG00000182307	C8orf33	0	0	0	0	0	2	1	0	0	0	0	0
ENSG00000095319	NUP188	0	0	0	0	0	2	1	0	0	0	0	0
ENSG00000151465	CDC123	0	0	0	0	2	2	1	0	0	0	0	0
ENSG00000197020	ZNF100	0	0	0	0	0	1	1	0	0	0	0	0
ENSG00000120733	KDM3B	0	2	0	0	2	1	1	0	0	0	0	0
ENSG00000187634	SAMD11	3	2	0	2	4	6	1	0	0	0	2	4
ENSG00000185437	SH3BGR	0	0	0	0	0	2	1	0	0	0	0	0
ENSG00000152076	CCDC74B	2	0	0	0	0	2	1	0	0	0	0	0
ENSG00000198589	LRBA	0	0	0	0	4	1	2	0	0	0	0	0
ENSG00000132692	BCAN	0	0	0	0	0	2	1	0	0	0	0	0
ENSG00000129521	EGLN3	0	0	0	0	0	1	1	0	0	0	0	0
ENSG00000141456	PELP1	2	0	0	2	0	2	1	0	0	0	0	0
ENSG00000153531	ADPRHL1	0	0	0	0	0	2	1	0	0	0	0	0
ENSG00000234616	JRK	0	0	0	0	0	2	1	0	0	0	0	0
ENSG00000172728	FUT10	2	0	0	0	0	1	1	0	0	0	0	0
ENSG00000249459	ZNF286B	2	0	0	0	0	1	1	0	0	0	0	0
ENSG00000130227	XPO7	2	0	0	0	0	3	1	0	0	0	0	0
ENSG00000259494	MRPL46	0	0	0	0	2	1	2	0	0	0	0	2
ENSG00000126581	BECN1	2	0	0	10	8	6	1	0	0	0	0	0
ENSG00000145908	ZNF300	0	0	0	2	4	1	2	0	0	0	0	0
ENSG00000148737	TCF7L2	2	0	0	10	18	1	1	0	0	0	0	0
ENSG00000146842	TMEM209	0	0	0	0	2	2	1	0	0	0	0	0
ENSG00000185010	F8	0	0	0	0	0	2	2	0	0	0	0	0
ENSG00000026025	VIM	0	4	2	0	0	5	1	0	0	0	0	0
ENSG00000114107	CEP70	2	0	0	0	4	1	5	0	0	0	0	4
ENSG00000165490	DDIAS	0	0	0	0	6	1	3	0	0	0	0	0
ENSG00000122335	SERAC1	0	0	0	0	0	1	2	0	0	0	0	0
ENSG00000068697	LAPTM4A	0	0	0	0	0	1	1	0	0	0	0	0
ENSG00000064012	CASP8	4	0	0	6	14	4	2	0	0	0	0	0
ENSG00000164251	F2RL1	0	0	0	0	0	1	1	0	0	0	0	0
ENSG00000125868	DSTN	0	0	0	0	2	1	1	0	0	0	0	0
ENSG00000129422	MTUS1	0	0	0	0	2	4	1	0	0	0	0	0
ENSG00000099364	FBXL19	4	0	0	0	2	3	1	0	0	0	0	0
ENSG00000182405	PGBD4	0	0	0	0	0	1	1	0	0	0	0	0
ENSG00000161980	POLR3K	0	0	0	0	0	1	1	0	0	0	0	0
ENSG00000068028	RASSF1	2	0	0	0	4	2	1	0	0	0	0	0
ENSG00000165525	NEMF	0	0	0	0	0	1	1	0	0	0	0	0
ENSG00000116729	WLS	0	0	0	0	4	2	1	0	0	0	0	0
ENSG00000122674	CCZ1	0	0	0	0	2	1	1	0	0	0	0	0
ENSG00000103024	NME3	5	0	0	0	0	2	1	5	0	0	0	0
ENSG00000038002	AGA	0	0	0	0	2	1	2	2	0	0	0	2
ENSG00000033327	GAB2	0	0	0	0	2	1	1	0	0	0	0	0
ENSG00000104427	ZC2HC1A	0	0	0	0	0	1	1	0	0	0	0	0
ENSG00000168434	COG7	0	0	0	0	0	1	2	0	0	0	0	0
ENSG00000163811	WDR43	0	0	0	0	0	3	1	0	0	0	0	0
ENSG00000204175	GPRIN2	2	0	0	0	2	2	1	0	0	0	0	0
ENSG00000110911	SLC11A2	5	0	0	6	4	5	1	0	0	0	4	2
ENSG00000171700	RGS19	0	0	0	0	2	2	1	0	0	0	0	0
ENSG00000135476	ESPL1	2	0	0	0	0	2	1	0	0	0	0	0
ENSG00000070159	PTPN3	0	0	0	0	4	2	1	0	0	0	0	0
ENSG00000138942	RNF185	2	0	0	4	0	1	1	0	0	0	0	0
ENSG00000170577	SIX2	0	0	0	0	0	2	1	0	0	0	0	0
ENSG00000180035	ZNF48	0	0	0	0	0	2	1	0	0	0	0	0
ENSG00000130748	TMEM160	0	0	0	0	0	1	2	0	0	0	0	0
ENSG00000066117	SMARCD1	0	0	0	0	4	2	1	0	0	0	0	0
ENSG00000105750	ZNF85	0	0	0	0	0	1	1	0	0	0	0	0
ENSG00000100764	PSMC1	0	2	0	0	2	1	1	0	0	0	0	0
ENSG00000278023	RDM1	0	0	0	0	2	1	1	0	0	0	0	0
ENSG00000185504	FAAP100	2	0	0	0	2	2	1	0	0	0	0	0
ENSG00000167232	ZNF91	0	0	0	2	0	1	1	0	0	0	0	0
ENSG00000089775	ZBTB25	2	0	0	0	4	1	2	0	0	0	0	0
ENSG00000135108	FBXO21	2	0	0	0	2	1	1	0	0	0	0	0
ENSG00000102974	CTCF	0	0	0	2	0	1	1	0	0	0	0	0
ENSG00000126603	GLIS2	0	0	0	0	0	1	1	0	0	0	0	0
ENSG00000196670	ZFP62	0	0	0	0	2	2	1	0	0	0	0	0
ENSG00000078043	PIAS2	0	0	0	0	2	1	2	0	0	0	0	0
ENSG00000275895	U2AF1L5	0	0	0	0	4	1	1	0	0	0	0	0
ENSG00000153443	UBALD1	2	0	0	0	4	4	1	2	0	0	0	8
ENSG00000198960	ARMCX6	0	0	0	2	4	1	2	0	0	0	0	0
ENSG00000075188	NUP37	0	0	0	2	2	2	1	0	0	0	0	0
ENSG00000141380	SS18	0	0	0	8	14	3	1	0	0	0	0	0
ENSG00000160392	C19orf47	10	0	0	4	20	11	4	0	0	0	0	2
ENSG00000117228	GBP1	0	0	0	0	0	1	1	0	0	0	0	0
ENSG00000182871	COL18A1	0	0	0	0	0	3	1	0	0	0	0	0
ENSG00000119729	RHOQ	0	0	0	0	4	3	1	0	0	0	0	0
ENSG00000099308	MAST3	2	0	0	0	2	2	1	0	0	0	0	0
ENSG00000034693	PEX3	0	0	0	0	0	1	1	0	0	0	0	0
ENSG00000184613	NELL2	0	0	0	0	0	1	1	0	0	0	0	0
ENSG00000050344	NFE2L3	0	0	0	0	0	1	1	0	0	0	0	0
ENSG00000129951	PLPPR3	0	0	0	0	0	1	1	0	0	0	0	0
ENSG00000108813	DLX4	0	0	0	0	0	2	1	0	0	0	0	0
ENSG00000117614	SYF2	0	0	0	0	2	1	1	0	0	0	0	0
ENSG00000139644	TMBIM6	0	0	0	4	4	3	1	2	0	0	2	2
ENSG00000117569	PTBP2	2	0	0	0	0	1	2	0	0	0	0	0
ENSG00000178951	ZBTB7A	0	0	0	0	0	2	1	0	0	0	0	0
ENSG00000196950	SLC39A10	0	0	0	0	0	2	1	0	0	0	0	0
ENSG00000135457	TFCP2	0	0	0	0	2	2	1	0	0	0	0	0
ENSG00000185728	YTHDF3	0	0	0	2	4	2	1	0	0	0	0	0
ENSG00000171631	P2RY6	2	0	0	0	6	3	1	0	0	0	0	0
ENSG00000142207	URB1	0	0	0	0	0	1	1	0	0	0	0	0
ENSG00000112319	EYA4	2	0	0	0	2	2	1	0	0	0	0	0
ENSG00000170142	UBE2E1	0	0	0	0	2	3	1	0	0	0	0	0
ENSG00000132466	ANKRD17	0	0	0	0	2	2	1	0	0	0	2	2
ENSG00000100614	PPM1A	0	0	0	0	0	2	1	0	0	0	0	0
ENSG00000189046	ALKBH2	2	0	0	0	2	2	2	2	0	0	0	0
ENSG00000099385	BCL7C	0	0	0	0	0	2	2	0	0	0	0	2
ENSG00000104671	DCTN6	0	0	0	0	0	2	3	0	0	0	0	0
ENSG00000119655	NPC2	0	0	0	0	2	3	1	0	0	0	0	0
ENSG00000165512	ZNF22	0	0	0	0	0	1	1	0	0	0	0	0
ENSG00000138286	FAM149B1	2	0	0	0	0	2	1	0	0	0	0	0
ENSG00000178177	LCORL	0	0	0	0	0	1	2	0	0	0	0	0
ENSG00000160606	TLCD1	0	0	0	0	0	3	1	0	0	0	0	0
ENSG00000119508	NR4A3	0	0	0	0	2	2	1	0	0	0	0	0
ENSG00000167193	CRK	2	0	0	0	0	1	1	0	0	0	0	0
ENSG00000049759	NEDD4L	0	0	0	2	6	2	1	0	0	0	0	0
ENSG00000138593	SECISBP2L	0	0	0	0	2	1	1	4	0	0	0	0
ENSG00000102780	DGKH	0	0	0	0	0	1	1	0	0	0	0	0
ENSG00000142677	IL22RA1	0	0	0	0	0	1	1	0	0	0	0	0
ENSG00000119979	FAM45A	2	0	0	0	2	1	1	0	0	0	0	2
ENSG00000133027	PEMT	0	0	0	2	4	4	1	0	0	0	0	0
ENSG00000172006	ZNF554	0	0	0	0	0	1	1	0	0	0	0	0
ENSG00000266714	MYO15B	2	2	0	0	0	2	1	0	0	0	0	0
ENSG00000137710	RDX	0	0	0	0	0	1	1	0	0	0	0	0
ENSG00000134684	YARS	0	0	0	0	0	1	1	0	0	0	0	0
ENSG00000174282	ZBTB4	0	0	0	0	0	3	1	0	0	0	0	0
ENSG00000137992	DBT	0	0	0	0	0	1	1	0	0	0	0	0
ENSG00000105865	DUS4L	4	0	0	0	4	4	1	0	0	0	0	0
ENSG00000046647	GEMIN8	0	0	0	0	2	1	2	0	0	0	0	0
ENSG00000116221	MRPL37	0	0	0	0	0	1	3	0	0	0	2	0
ENSG00000160953	MUM1	0	0	0	0	4	2	1	0	0	0	0	0
ENSG00000196275	GTF2IRD2	0	0	0	0	0	1	1	0	0	0	0	0
ENSG00000105053	VRK3	0	0	0	4	6	4	4	0	0	0	0	0
ENSG00000136720	HS6ST1	0	0	0	0	0	1	1	0	0	0	0	0
ENSG00000132535	DLG4	0	0	0	0	2	2	1	0	0	0	0	0
ENSG00000204227	RING1	0	0	0	0	0	1	1	0	0	0	0	0
ENSG00000187325	TAF9B	0	0	0	0	0	1	1	0	0	0	0	0
ENSG00000100744	GSKIP	2	0	0	0	4	1	1	0	0	0	0	0
ENSG00000070729	CNGB1	0	0	0	0	0	1	1	0	0	0	0	0
ENSG00000100823	APEX1	3	0	0	0	0	7	1	0	0	0	4	0
ENSG00000123685	BATF3	0	0	0	0	0	1	1	0	0	0	0	0
ENSG00000105549	THEG	0	0	0	0	0	1	1	0	0	0	0	0
ENSG00000087302	C14orf166	2	0	0	0	6	2	1	0	0	0	0	0
ENSG00000120509	PDZD11	0	0	0	0	2	1	1	0	0	0	0	0
ENSG00000158887	MPZ	0	0	0	0	0	1	1	0	0	0	0	0
ENSG00000204576	PRR3	0	0	0	0	2	1	1	0	0	0	0	0
ENSG00000204308	RNF5	0	0	0	0	0	1	1	0	0	0	0	0
ENSG00000173581	CCDC106	2	0	0	0	0	2	1	0	0	0	0	0
ENSG00000184162	NR2C2AP	0	0	0	0	2	1	3	0	0	0	0	0
ENSG00000149435	GGTLC1	0	0	0	0	0	1	1	0	0	0	0	0
ENSG00000188554	NBR1	0	0	0	2	2	3	1	0	0	0	0	0
ENSG00000124171	PARD6B	0	0	0	0	0	1	1	0	0	0	0	0
ENSG00000090487	SPG21	0	0	0	2	8	2	1	0	0	0	0	0
ENSG00000111237	VPS29	2	0	0	2	12	4	1	0	0	0	0	4
ENSG00000163788	SNRK	0	0	0	0	2	1	1	0	0	0	0	0
ENSG00000165891	E2F7	0	0	0	0	4	1	3	0	0	0	0	0
ENSG00000165782	TMEM55B	0	0	0	0	0	2	1	0	0	0	0	0
ENSG00000085185	BCORL1	0	0	0	0	4	1	1	0	0	0	0	0
ENSG00000114019	AMOTL2	0	0	0	0	0	6	1	0	0	0	0	0
ENSG00000174106	LEMD3	0	0	0	0	0	1	1	0	0	0	0	0
ENSG00000213185	FAM24B	2	0	0	0	0	1	1	0	0	0	0	0
ENSG00000153187	HNRNPU	3	0	0	2	8	5	4	0	0	0	2	2
ENSG00000165949	IFI27	2	0	0	2	6	1	1	0	0	0	0	2
ENSG00000084774	CAD	2	0	0	0	4	3	1	0	0	0	0	0
ENSG00000142655	PEX14	0	0	0	0	0	1	1	0	0	0	0	0
ENSG00000155111	CDK19	0	0	0	0	0	1	1	0	0	0	0	0
ENSG00000145781	COMMD10	0	0	0	0	0	2	1	0	0	0	0	0
ENSG00000116120	FARSB	0	0	0	0	2	1	1	0	0	0	0	0
ENSG00000275052	PPP4R3B	0	0	0	0	4	1	1	0	0	0	0	0
ENSG00000233822	HIST1H2BN	0	0	0	0	0	2	1	0	0	0	0	0
ENSG00000178386	ZNF223	0	0	0	0	0	1	1	0	0	0	0	0
ENSG00000101247	NDUFAF5	2	0	0	0	4	1	1	0	0	0	0	0
ENSG00000166908	PIP4K2C	0	0	0	2	6	1	1	4	0	0	0	0
ENSG00000241404	EGFL8	4	2	0	0	6	6	1	0	0	0	0	2
ENSG00000101856	PGRMC1	0	0	0	0	2	1	1	0	0	0	0	0
ENSG00000020922	MRE11	0	0	0	0	4	3	1	0	0	0	0	0
ENSG00000242802	AP5Z1	0	4	0	0	0	1	1	0	0	0	0	0
ENSG00000117758	STX12	0	0	0	0	0	1	1	0	0	0	0	0
ENSG00000167302	TEPSIN	2	0	0	0	2	2	1	0	0	0	0	0
ENSG00000121966	CXCR4	0	0	0	0	0	1	1	0	0	0	0	0
ENSG00000133243	BTBD2	0	0	0	0	6	4	1	0	0	0	0	0
ENSG00000168803	ADAL	0	0	0	0	4	1	1	0	0	0	0	0
ENSG00000171100	MTM1	0	0	0	0	0	1	1	0	0	0	0	0
ENSG00000126945	HNRNPH2	0	0	0	0	4	3	1	0	0	0	0	0
ENSG00000170498	KISS1	0	0	0	0	0	1	1	0	0	0	0	0
ENSG00000168924	LETM1	0	0	0	0	0	1	1	0	0	0	0	0
ENSG00000163349	HIPK1	2	0	0	0	2	2	1	0	0	0	0	0
ENSG00000181938	GINS3	0	0	0	2	4	1	1	0	0	0	0	0
ENSG00000138795	LEF1	0	0	0	0	4	1	1	0	0	0	0	0
ENSG00000137266	SLC22A23	0	0	0	0	0	1	3	0	0	0	0	0
ENSG00000153832	FBXO36	0	0	0	0	0	1	1	0	0	0	0	0
[truncated: 8,947 more rows]

## Sheet: A3.AS_event
Gene ID	Gene Name	AE	IR	MIR	MSKIP	SKIP	TSS	TTS	XAE	XIR	XMIR	XMSKIP	XSKIP
ENSG00000182985	CADM1	0	0	0	2	4	1	1	0	0	0	0	0
ENSG00000106524	ANKMY2	0	0	0	0	0	1	1	0	0	0	0	0
ENSG00000119138	KLF9	0	0	0	0	0	1	1	0	0	0	0	0
ENSG00000136861	CDK5RAP2	0	0	0	4	6	2	1	0	0	0	0	0
ENSG00000178996	SNX18	0	0	0	0	0	1	1	0	0	0	0	0
ENSG00000129518	EAPP	0	0	0	0	0	2	1	0	0	0	0	0
ENSG00000183648	NDUFB1	0	0	0	0	2	2	1	0	0	0	0	0
ENSG00000164603	BMT2	0	0	0	0	0	1	1	0	0	0	0	0
ENSG00000185164	NOMO2	0	0	0	0	6	3	2	0	8	0	0	2
ENSG00000163913	IFT122	0	0	2	4	12	1	7	0	0	0	0	0
ENSG00000173068	BNC2	0	0	0	0	2	3	1	0	0	0	0	0
ENSG00000101882	NKAP	0	0	0	0	0	1	1	0	0	0	0	0
ENSG00000223501	VPS52	0	0	0	0	2	2	1	0	0	0	0	0
ENSG00000168827	GFM1	0	0	0	0	4	1	1	0	0	0	0	0
ENSG00000100802	C14orf93	0	4	0	0	4	2	1	2	4	0	0	8
ENSG00000153814	JAZF1	0	0	0	0	0	1	1	0	0	0	0	0
ENSG00000139921	TMX1	0	0	0	0	0	1	1	0	0	0	0	0
ENSG00000181817	LSM10	2	0	0	0	4	1	2	0	0	0	0	0
ENSG00000120709	FAM53C	5	0	0	0	0	2	1	0	0	0	0	0
ENSG00000106723	SPIN1	0	0	0	2	2	1	1	0	0	0	2	0
ENSG00000103966	EHD4	0	0	0	0	0	1	1	0	0	0	0	0
ENSG00000130312	MRPL34	0	0	0	0	2	3	1	0	0	0	0	0
ENSG00000089159	PXN	2	0	0	2	8	6	1	0	0	0	2	2
ENSG00000131737	KRT34	0	0	0	0	0	2	1	0	0	0	0	0
ENSG00000182973	CNOT10	0	0	0	0	6	2	1	0	0	0	0	0
ENSG00000141012	GALNS	0	0	0	0	0	2	1	0	0	0	0	0
ENSG00000138207	RBP4	0	0	0	0	0	4	1	0	0	0	0	0
ENSG00000132153	DHX30	0	0	0	0	4	4	1	0	0	0	0	0
ENSG00000141576	RNF157	0	0	0	0	2	1	3	0	0	0	0	0
ENSG00000120798	NR2C1	0	0	0	0	0	1	2	0	0	0	0	0
ENSG00000174456	C12orf76	0	0	0	0	2	1	3	0	0	0	0	0
ENSG00000124145	SDC4	0	0	0	0	0	1	2	0	0	0	0	0
ENSG00000111906	HDDC2	0	0	0	0	2	1	2	0	0	0	0	0
ENSG00000148290	SURF1	0	0	0	0	2	1	1	0	0	0	0	0
ENSG00000182600	C2orf82	2	0	0	8	10	6	2	0	0	0	2	4
ENSG00000196588	MKL1	2	0	0	0	4	3	2	0	0	0	0	0
ENSG00000169504	CLIC4	0	0	0	0	0	1	1	0	0	0	0	0
ENSG00000196365	LONP1	3	0	0	0	0	5	1	2	0	0	6	0
ENSG00000116852	KIF21B	0	0	0	0	4	1	2	0	0	0	0	0
ENSG00000163798	SLC4A1AP	0	0	0	0	0	1	1	0	0	0	0	0
ENSG00000122435	TRMT13	0	0	0	0	2	1	3	0	0	0	0	2
ENSG00000105698	USF2	2	6	0	0	2	2	2	2	2	0	2	0
ENSG00000145293	ENOPH1	0	0	0	0	2	3	1	0	0	0	0	0
ENSG00000018699	TTC27	0	0	0	0	0	2	1	0	0	0	0	0
ENSG00000124193	SRSF6	2	2	0	0	2	1	1	0	0	0	0	0
ENSG00000146576	C7orf26	0	0	0	0	0	1	2	0	0	0	0	0
ENSG00000013375	PGM3	0	0	0	2	4	2	1	0	0	0	0	2
ENSG00000132109	TRIM21	0	0	0	0	0	1	1	0	0	0	0	0
ENSG00000100320	RBFOX2	2	0	0	0	4	4	1	0	0	0	0	0
ENSG00000179295	PTPN11	2	0	0	0	0	1	5	0	0	0	0	0
ENSG00000159200	RCAN1	0	0	0	0	0	2	1	0	0	0	0	0
ENSG00000122417	ODF2L	0	0	0	0	4	1	3	0	0	0	0	0
ENSG00000145349	CAMK2D	2	0	0	0	0	1	2	0	0	0	0	0
ENSG00000178878	APOLD1	0	0	0	0	0	1	1	0	0	0	0	0
ENSG00000171401	KRT13	0	0	0	0	0	4	1	0	0	0	0	2
ENSG00000116560	SFPQ	0	0	0	0	0	1	3	0	0	0	0	0
ENSG00000122641	INHBA	0	0	0	0	0	1	1	0	0	0	0	0
ENSG00000153487	ING1	0	0	0	0	2	4	1	0	0	0	0	0
ENSG00000137207	YIPF3	9	0	0	0	6	2	3	0	0	0	0	2
ENSG00000122218	COPA	2	0	0	0	0	1	1	0	0	0	0	0
ENSG00000198574	SH2D1B	0	0	0	0	0	1	1	0	0	0	0	0
ENSG00000141560	FN3KRP	2	0	0	8	4	1	3	0	0	0	0	2
ENSG00000206172	HBA1	0	0	0	0	0	4	1	0	0	0	0	0
ENSG00000131174	COX7B	0	0	0	0	0	1	1	0	0	0	0	0
ENSG00000099337	KCNK6	0	0	0	0	0	1	1	0	0	0	0	0
ENSG00000033011	ALG1	2	0	0	0	2	4	1	0	0	0	0	0
ENSG00000141985	SH3GL1	0	0	0	0	2	4	1	2	0	0	0	2
ENSG00000186132	C2orf76	0	0	0	0	4	3	1	0	0	0	0	0
ENSG00000081307	UBA5	0	0	0	2	0	4	1	0	0	0	2	0
ENSG00000047634	SCML1	0	0	0	0	2	2	1	0	0	0	0	2
ENSG00000174370	C11orf45	0	0	0	0	0	2	1	0	0	0	0	0
ENSG00000204304	PBX2	0	2	0	0	2	1	1	0	0	0	0	0
ENSG00000213214	ARHGEF35	0	0	0	0	0	1	1	0	0	0	0	0
ENSG00000103319	EEF2K	2	0	0	0	0	1	1	0	0	0	0	0
ENSG00000188707	ZBED6CL	0	0	0	0	2	2	1	0	0	0	0	0
ENSG00000105063	PPP6R1	0	0	0	0	0	1	1	0	0	0	0	0
ENSG00000130700	GATA5	0	0	0	0	0	1	1	0	0	0	0	0
ENSG00000177873	ZNF619	0	0	0	2	6	2	1	0	0	0	0	0
ENSG00000113575	PPP2CA	2	0	0	0	10	7	1	4	0	0	0	4
ENSG00000183726	TMEM50A	0	0	0	0	4	1	1	0	0	0	0	0
ENSG00000129038	LOXL1	0	0	0	0	0	1	1	0	0	0	0	0
ENSG00000099992	TBC1D10A	2	0	0	0	4	1	1	0	0	0	0	0
ENSG00000183011	NAA38	2	0	0	0	0	5	1	0	0	0	0	0
ENSG00000155542	SETD9	0	0	0	0	2	2	1	0	0	0	0	0
ENSG00000168040	FADD	0	0	0	0	0	1	1	0	0	0	0	0
ENSG00000115762	PLEKHB2	2	0	0	8	6	1	1	2	0	0	6	2
ENSG00000130304	SLC27A1	0	2	0	0	2	1	1	0	0	0	0	0
ENSG00000164823	OSGIN2	0	0	0	0	0	2	1	0	0	0	0	0
ENSG00000165410	CFL2	3	0	0	0	0	4	1	0	0	0	0	0
ENSG00000165959	CLMN	0	0	0	0	0	1	1	0	0	0	0	0
ENSG00000112118	MCM3	0	0	0	0	4	1	1	0	0	0	0	0
ENSG00000167658	EEF2	0	0	0	0	0	1	1	0	0	0	2	0
ENSG00000120688	WBP4	0	0	0	0	0	1	1	0	0	0	0	0
ENSG00000166333	ILK	4	2	0	2	8	1	5	0	0	0	6	0
ENSG00000107537	PHYH	0	0	0	0	0	1	1	0	0	0	0	0
ENSG00000169548	ZNF280A	0	0	0	0	0	1	1	0	0	0	0	0
ENSG00000170855	TRIAP1	0	0	0	0	0	1	1	0	0	0	0	0
ENSG00000123739	PLA2G12A	0	0	0	0	4	2	1	0	0	0	0	0
ENSG00000197265	GTF2E2	0	0	0	0	0	1	1	0	0	0	0	0
ENSG00000204977	TRIM13	0	0	0	0	0	3	1	0	0	0	0	0
ENSG00000120875	DUSP4	0	0	0	0	0	2	1	0	0	0	0	0
ENSG00000198625	MDM4	0	0	0	0	4	1	2	0	0	0	6	0
ENSG00000185716	C16orf52	0	0	0	0	0	1	1	0	0	0	0	0
ENSG00000163874	ZC3H12A	2	0	0	0	0	3	1	0	0	0	0	0
ENSG00000122882	ECD	2	0	0	0	2	1	1	0	0	0	0	0
ENSG00000003756	RBM5	4	2	0	8	8	6	1	0	0	0	0	0
ENSG00000175390	EIF3F	0	0	0	0	2	1	1	0	0	0	0	0
ENSG00000152377	SPOCK1	0	0	0	0	0	4	1	0	0	0	0	0
ENSG00000001461	NIPAL3	0	0	0	0	2	1	2	0	0	0	0	0
ENSG00000137103	TMEM8B	0	0	0	0	0	1	1	0	0	0	0	0
ENSG00000125846	ZNF133	2	0	0	0	0	2	1	0	0	0	0	2
ENSG00000157870	FAM213B	6	0	0	0	2	1	2	0	0	0	0	10
ENSG00000198393	ZNF26	0	0	0	0	0	2	1	0	0	0	0	0
ENSG00000126107	HECTD3	0	0	0	0	0	1	1	0	0	0	0	0
ENSG00000101417	PXMP4	0	0	0	0	2	1	1	0	0	0	0	0
ENSG00000106852	LHX6	0	0	0	0	2	1	1	0	0	0	0	0
ENSG00000163950	SLBP	0	0	0	0	4	3	1	2	0	0	0	2
ENSG00000120992	LYPLA1	0	0	0	0	4	2	1	0	0	0	0	0
ENSG00000197136	PCNX3	2	6	0	4	2	2	1	0	0	0	0	0
ENSG00000065135	GNAI3	0	0	0	0	0	1	1	0	0	0	0	0
ENSG00000137073	UBAP2	0	0	0	2	8	3	1	0	0	0	0	0
ENSG00000187017	ESPN	4	0	0	0	2	3	3	0	2	0	0	0
ENSG00000163577	EIF5A2	2	0	0	0	0	1	1	0	0	0	0	0
ENSG00000125386	FAM193A	0	0	0	0	0	3	1	0	0	0	0	0
ENSG00000123106	CCDC91	0	0	0	2	0	2	1	0	0	0	0	0
ENSG00000150990	DHX37	0	0	0	0	0	1	2	0	0	0	0	0
ENSG00000079462	PAFAH1B3	3	0	0	0	0	3	1	0	0	0	0	0
ENSG00000163659	TIPARP	0	0	0	0	0	4	1	0	0	0	0	0
ENSG00000177868	SVBP	0	0	0	0	0	2	1	0	0	0	0	0
ENSG00000163607	GTPBP8	0	0	0	0	4	1	2	0	0	0	0	2
ENSG00000073712	FERMT2	0	0	0	0	0	2	1	0	0	0	0	0
ENSG00000125375	ATP5S	0	0	0	0	2	2	1	0	0	0	0	0
ENSG00000080815	PSEN1	4	0	0	0	2	6	1	0	0	0	0	2
ENSG00000243156	MICAL3	0	2	0	4	12	3	6	0	0	0	0	0
ENSG00000224659	GAGE12J	0	0	0	0	0	1	1	0	0	0	0	0
ENSG00000179241	LDLRAD3	0	0	0	0	2	1	1	0	0	0	0	0
ENSG00000172007	RAB33B	0	0	0	0	0	1	1	0	0	0	0	0
ENSG00000139436	GIT2	0	0	0	0	6	1	2	0	0	0	2	4
ENSG00000148672	GLUD1	0	0	0	0	0	1	1	0	0	0	0	0
ENSG00000137331	IER3	0	0	0	0	0	1	1	0	0	0	0	0
ENSG00000118655	DCLRE1B	0	0	0	0	2	1	1	0	0	0	0	0
ENSG00000144840	RABL3	2	0	0	0	8	1	1	0	0	0	0	0
ENSG00000177465	ACOT4	0	0	0	0	0	1	1	0	0	0	0	0
ENSG00000115380	EFEMP1	0	0	0	4	4	1	1	0	0	0	0	0
ENSG00000143436	MRPL9	3	0	0	0	4	1	4	2	0	0	2	2
ENSG00000168792	ABHD15	0	0	0	0	0	1	1	0	0	0	0	0
ENSG00000089057	SLC23A2	0	0	0	2	0	1	1	0	0	0	0	0
ENSG00000168394	TAP1	2	0	0	0	0	2	1	0	0	0	0	0
ENSG00000171943	SRGAP2C	0	0	0	2	0	1	1	0	0	0	0	0
ENSG00000129245	FXR2	0	0	0	0	0	1	1	0	0	0	0	0
ENSG00000188529	SRSF10	2	4	0	10	6	1	4	4	0	0	0	10
ENSG00000269858	EGLN2	0	0	0	0	6	10	2	0	0	0	0	0
ENSG00000101132	PFDN4	0	0	0	0	0	1	1	0	0	0	0	0
ENSG00000182544	MFSD5	0	0	0	0	0	2	1	0	0	0	0	0
ENSG00000144476	ACKR3	0	0	0	0	0	2	1	0	0	0	0	0
ENSG00000109084	TMEM97	0	0	0	0	2	2	1	0	0	0	0	0
ENSG00000117748	RPA2	0	0	0	0	0	2	1	0	0	0	0	0
ENSG00000111879	FAM184A	0	0	0	0	0	2	2	0	0	0	0	0
ENSG00000183150	GPR19	0	0	0	0	0	1	1	0	0	0	0	0
ENSG00000108961	RANGRF	0	0	0	0	2	1	2	0	0	0	0	0
ENSG00000220205	VAMP2	0	0	0	0	0	2	1	0	0	0	0	0
ENSG00000131368	MRPS25	2	0	0	0	4	1	3	0	0	0	0	4
ENSG00000065485	PDIA5	2	0	0	0	2	2	1	0	0	0	0	0
ENSG00000168939	SPRY3	0	0	0	0	0	1	1	0	0	0	0	0
ENSG00000110801	PSMD9	2	0	0	4	8	2	1	0	0	0	0	2
ENSG00000114796	KLHL24	0	0	0	0	4	2	1	0	0	0	0	4
ENSG00000111203	ITFG2	2	0	0	0	2	5	1	0	0	0	0	0
ENSG00000062598	ELMO2	4	2	0	0	4	1	2	0	0	0	0	4
ENSG00000102057	KCND1	0	0	0	0	0	1	1	0	0	0	0	0
ENSG00000205060	SLC35B4	0	0	0	0	0	1	2	0	0	0	0	0
ENSG00000196684	HSH2D	0	0	0	0	0	1	1	0	0	0	0	0
ENSG00000123684	LPGAT1	0	0	0	0	0	3	1	0	0	0	0	2
ENSG00000184470	TXNRD2	3	0	0	0	8	6	1	0	0	0	0	2
ENSG00000117472	TSPAN1	0	0	0	0	2	3	1	0	0	0	0	0
ENSG00000104714	ERICH1	0	0	0	0	0	1	3	0	0	0	0	0
ENSG00000143155	TIPRL	0	0	0	0	0	1	1	0	0	0	0	0
ENSG00000169251	NMD3	0	0	0	0	0	5	1	0	0	0	0	0
ENSG00000111670	GNPTAB	0	0	0	0	0	1	6	0	0	0	0	0
ENSG00000123569	H2BFWT	0	0	0	0	0	1	1	0	0	0	0	0
ENSG00000163507	KIAA1524	2	0	0	0	0	1	2	0	0	0	0	0
ENSG00000215790	SLC35E2	0	0	0	2	4	2	2	0	0	0	0	0
ENSG00000181007	ZFP82	0	0	0	0	0	1	1	0	0	0	0	0
ENSG00000164972	C9orf24	0	0	0	0	0	1	1	0	0	0	0	0
ENSG00000175183	CSRP2	0	0	0	0	2	2	1	0	0	0	0	0
ENSG00000011304	PTBP1	2	0	0	2	6	7	1	0	0	0	2	2
ENSG00000010404	IDS	0	0	0	0	4	1	4	0	0	0	0	0
ENSG00000139117	CPNE8	0	0	0	0	0	3	1	0	0	0	0	0
ENSG00000105677	TMEM147	0	0	0	2	0	2	1	0	0	0	0	0
ENSG00000198301	SDAD1	2	0	0	0	2	2	1	0	0	0	0	0
ENSG00000089177	KIF16B	0	0	0	0	0	1	1	0	0	0	0	0
ENSG00000031698	SARS	0	0	0	0	2	1	1	0	0	0	0	0
ENSG00000203791	AC068896.1	2	0	0	0	4	3	1	0	0	0	0	0
ENSG00000147679	UTP23	0	0	0	0	0	1	2	0	0	0	0	0
ENSG00000102032	RENBP	2	0	0	0	0	1	1	0	0	0	0	0
ENSG00000104723	TUSC3	0	0	0	2	6	1	3	0	0	0	0	0
ENSG00000163931	TKT	4	2	0	0	8	1	2	2	0	0	0	6
ENSG00000138459	SLC35A5	0	0	0	0	0	2	1	0	0	0	0	0
ENSG00000078687	TNRC6C	0	0	0	0	0	1	1	0	0	0	0	0
ENSG00000131459	GFPT2	0	0	0	0	2	2	1	0	0	0	0	0
ENSG00000155189	AGPAT5	0	0	0	0	0	1	1	0	0	0	0	0
ENSG00000254999	BRK1	0	0	0	0	2	1	1	0	0	0	0	0
ENSG00000139496	NUP58	0	0	0	2	4	1	2	0	0	0	0	0
ENSG00000164466	SFXN1	2	0	0	0	0	3	1	0	0	0	0	0
ENSG00000170631	ZNF16	0	0	0	0	2	1	1	0	0	0	0	0
ENSG00000176845	METRNL	0	0	0	0	0	3	1	0	0	0	0	0
ENSG00000135679	MDM2	2	0	0	12	8	2	3	0	0	0	22	2
ENSG00000120519	SLC10A7	0	0	0	0	4	1	2	0	0	0	0	0
ENSG00000076944	STXBP2	2	0	0	4	16	6	1	0	0	0	0	0
ENSG00000130529	TRPM4	0	0	0	2	2	1	1	0	0	0	0	0
ENSG00000167968	DNASE1L2	4	4	0	0	0	4	1	2	0	0	4	0
ENSG00000131242	RAB11FIP4	0	0	0	0	0	2	1	0	0	0	0	0
ENSG00000160439	RDH13	4	2	0	0	2	2	1	0	0	0	0	0
ENSG00000088205	DDX18	2	0	0	0	0	1	1	0	0	0	0	0
ENSG00000181744	C3orf58	0	0	0	0	0	1	1	0	0	0	0	0
ENSG00000100288	CHKB	0	2	0	0	0	1	1	0	0	0	0	0
ENSG00000163605	PPP4R2	0	0	0	0	4	3	1	0	0	0	0	0
ENSG00000140263	SORD	2	0	0	0	4	2	1	0	0	0	0	0
ENSG00000136518	ACTL6A	0	0	0	0	2	3	1	0	0	0	0	0
ENSG00000181418	DDN	0	0	0	0	0	1	1	0	0	0	0	0
ENSG00000107954	NEURL1	0	0	0	0	0	3	1	0	0	0	0	0
ENSG00000064313	TAF2	0	0	0	0	4	1	2	0	0	0	0	0
ENSG00000087274	ADD1	2	2	0	0	8	1	1	0	2	0	0	0
ENSG00000135678	CPM	0	0	0	0	2	3	1	0	0	0	0	0
ENSG00000137100	DCTN3	2	0	0	0	2	1	4	0	0	0	0	4
ENSG00000129116	PALLD	0	0	0	0	4	3	1	0	0	0	0	0
ENSG00000100425	BRD1	2	0	0	0	0	2	1	0	0	0	0	0
ENSG00000087086	FTL	0	0	0	0	0	1	1	0	0	0	0	0
ENSG00000013563	DNASE1L1	4	0	0	6	6	4	1	0	0	0	0	2
ENSG00000198182	ZNF607	0	0	0	0	0	2	1	0	0	0	0	0
ENSG00000102241	HTATSF1	2	0	0	0	0	2	1	0	0	0	0	0
ENSG00000119431	HDHD3	2	0	0	0	0	1	1	0	0	0	0	0
ENSG00000104361	NIPAL2	0	0	0	0	0	1	1	0	0	0	0	0
ENSG00000071246	VASH1	0	0	0	0	0	1	1	0	0	0	0	0
ENSG00000164022	AIMP1	0	0	0	0	0	3	1	0	0	0	0	0
ENSG00000087301	TXNDC16	0	0	0	0	0	1	1	0	0	0	0	0
ENSG00000117362	APH1A	2	0	0	0	4	1	2	0	0	0	0	0
ENSG00000197372	ZNF675	0	0	0	0	0	1	3	0	0	0	0	0
ENSG00000165480	SKA3	0	0	0	4	4	2	1	0	0	0	2	2
ENSG00000213676	ATF6B	2	0	0	0	0	2	1	0	0	0	0	0
ENSG00000169855	ROBO1	4	0	0	0	2	1	1	0	0	0	0	0
ENSG00000085491	SLC25A24	0	0	0	0	0	2	1	0	0	0	0	0
ENSG00000112200	ZNF451	2	0	0	0	0	1	5	0	0	0	0	0
ENSG00000134056	MRPS36	0	0	0	0	0	3	1	0	0	0	0	0
ENSG00000175048	ZDHHC14	2	0	0	0	0	1	2	0	0	0	0	0
ENSG00000156172	C8orf37	0	0	0	0	0	1	1	0	0	0	0	0
ENSG00000176209	SMIM19	0	0	0	0	0	4	1	0	0	0	0	0
ENSG00000131788	PIAS3	0	0	0	0	0	2	1	0	0	0	0	0
ENSG00000100731	PCNX1	0	0	0	0	0	1	1	0	0	0	0	0
ENSG00000010072	SPRTN	0	0	0	0	2	1	1	0	0	0	0	0
ENSG00000100316	RPL3	2	0	0	0	0	3	1	0	0	0	0	0
ENSG00000175334	BANF1	0	0	0	0	2	4	1	0	0	0	0	2
ENSG00000104381	GDAP1	2	0	0	0	0	1	1	0	0	0	0	0
ENSG00000164778	EN2	0	0	0	0	0	1	1	0	0	0	0	0
ENSG00000104472	CHRAC1	0	0	0	0	2	2	1	0	0	0	0	0
ENSG00000204540	PSORS1C1	0	0	0	0	0	2	1	0	0	0	0	0
ENSG00000101224	CDC25B	2	0	0	0	4	2	1	0	0	0	0	0
ENSG00000180011	ZADH2	0	0	0	0	0	2	1	0	0	0	0	0
ENSG00000179546	HTR1D	0	0	0	0	0	1	1	0	0	0	0	0
ENSG00000099290	WASHC2A	0	0	0	2	8	1	2	0	0	0	0	0
ENSG00000104899	AMH	0	0	0	0	0	3	1	0	0	2	0	0
ENSG00000164073	MFSD8	0	0	0	0	0	1	1	0	0	0	0	0
ENSG00000125447	GGA3	2	2	0	0	6	1	1	0	0	0	0	0
ENSG00000089009	RPL6	0	0	0	0	0	7	1	0	0	0	0	0
ENSG00000163875	MEAF6	0	0	0	2	4	1	3	0	0	0	2	2
ENSG00000175040	CHST2	0	0	0	0	0	1	1	0	0	0	0	0
ENSG00000143476	DTL	0	0	0	0	2	1	1	0	0	0	0	0
ENSG00000011523	CEP68	2	0	0	0	0	2	1	0	0	0	0	0
ENSG00000136273	HUS1	0	0	0	0	0	2	1	0	0	0	0	0
ENSG00000141905	NFIC	0	0	0	2	6	2	1	0	0	0	0	0
ENSG00000165898	ISCA2	0	0	0	0	2	2	1	2	0	0	0	2
ENSG00000181035	SLC25A42	0	0	0	0	0	1	1	0	0	0	0	0
ENSG00000185252	ZNF74	0	0	0	8	4	2	1	0	0	0	6	2
ENSG00000143303	RRNAD1	2	0	0	0	8	4	1	0	0	0	0	0
ENSG00000119383	PTPA	2	0	0	2	6	11	1	0	0	0	0	2
ENSG00000211643	IGLV5-52	4	4	0	0	0	2	1	0	0	0	0	0
ENSG00000154723	ATP5J	0	0	0	0	2	5	1	0	0	0	0	0
ENSG00000130204	TOMM40	2	0	0	0	0	2	1	0	0	0	0	0
ENSG00000110013	SIAE	0	0	0	0	0	1	1	0	0	0	0	0
ENSG00000033800	PIAS1	0	0	0	0	0	1	1	0	0	0	0	0
ENSG00000120784	ZFP30	0	0	0	0	0	1	1	0	0	0	0	0
ENSG00000111678	C12orf57	3	0	0	0	0	1	2	0	0	0	0	0
ENSG00000006194	ZNF263	0	0	0	8	8	1	2	0	0	0	0	0
ENSG00000105323	HNRNPUL1	0	0	0	0	4	10	1	0	0	0	0	0
ENSG00000114439	BBX	0	0	0	0	2	3	1	0	0	0	0	0
ENSG00000011021	CLCN6	2	0	0	0	4	2	1	0	0	0	0	0
ENSG00000005339	CREBBP	0	0	0	0	4	1	3	0	0	0	0	0
ENSG00000085978	ATG16L1	0	0	0	4	4	2	1	4	0	0	0	0
ENSG00000127022	CANX	0	0	0	2	4	5	1	2	0	0	2	8
ENSG00000159079	C21orf59	2	0	0	0	2	1	5	0	0	0	0	0
ENSG00000167863	ATP5H	0	0	0	0	2	1	1	0	0	0	0	0
ENSG00000197122	SRC	0	0	0	0	0	4	1	0	0	0	0	0
ENSG00000166507	NDST2	2	0	0	0	0	5	1	0	2	0	0	2
ENSG00000070614	NDST1	0	0	0	4	2	5	1	0	0	0	0	0
ENSG00000125818	PSMF1	0	0	0	0	2	2	1	0	0	0	0	0
ENSG00000176714	CCDC121	0	0	0	0	0	1	1	0	0	0	0	0
ENSG00000110492	MDK	0	0	0	0	2	3	1	0	0	0	0	0
ENSG00000159445	THEM4	0	0	0	0	4	1	3	0	0	0	0	0
ENSG00000079482	OPHN1	0	0	0	0	0	1	2	0	0	0	0	0
ENSG00000226124	FTCDNL1	0	0	0	0	0	1	1	0	0	0	0	0
ENSG00000204084	INPP5B	0	0	0	0	0	2	1	0	0	0	0	0
ENSG00000109332	UBE2D3	2	0	0	0	4	9	1	2	0	0	0	2
ENSG00000137054	POLR1E	0	0	0	0	0	2	1	0	0	0	0	0
ENSG00000077232	DNAJC10	0	0	0	0	2	1	1	0	0	0	0	0
ENSG00000172943	PHF8	0	0	0	0	2	2	2	0	0	0	0	0
ENSG00000132000	PODNL1	0	0	0	0	0	1	1	0	0	0	0	0
ENSG00000125246	CLYBL	0	0	0	0	2	1	1	0	0	0	0	0
ENSG00000042317	SPATA7	2	0	0	0	0	1	1	0	0	0	0	0
ENSG00000010626	LRRC23	0	0	0	6	8	2	1	0	0	0	0	0
ENSG00000273749	CYFIP1	2	0	0	0	0	4	1	0	0	0	0	0
ENSG00000111731	C2CD5	0	0	0	0	2	1	2	0	0	0	0	0
ENSG00000178397	FAM220A	0	0	0	0	0	1	1	0	0	0	0	0
ENSG00000150712	MTMR12	0	0	0	2	6	1	1	0	0	0	0	0
ENSG00000101888	NXT2	0	0	0	0	0	2	1	0	0	0	0	0
ENSG00000165724	ZMYND19	0	0	0	0	0	1	1	0	0	0	0	0
ENSG00000147883	CDKN2B	0	0	0	0	0	2	1	0	0	0	0	0
ENSG00000167508	MVD	0	0	0	0	4	1	4	0	0	0	0	0
ENSG00000280071	FP565260.6	0	0	0	0	4	1	2	0	0	0	0	0
ENSG00000108239	TBC1D12	0	0	0	0	0	1	1	0	0	0	0	0
ENSG00000088888	MAVS	0	0	0	0	2	3	1	0	0	0	0	0
ENSG00000223572	CKMT1A	11	0	0	0	4	6	1	0	0	0	0	0
ENSG00000147124	ZNF41	2	0	0	0	0	1	1	0	0	0	0	0
ENSG00000116990	MYCL	0	0	0	0	0	1	2	0	0	0	0	0
ENSG00000168876	ANKRD49	2	0	0	0	0	3	1	0	0	0	0	0
ENSG00000077235	GTF3C1	2	0	0	2	0	1	1	2	0	0	2	0
ENSG00000079308	TNS1	0	0	0	0	4	8	1	0	0	0	0	0
ENSG00000135549	PKIB	0	0	0	0	2	2	1	0	0	0	0	0
ENSG00000112759	SLC29A1	2	0	0	0	6	4	1	0	0	0	0	6
ENSG00000169813	HNRNPF	0	0	0	0	0	5	1	0	0	0	0	0
ENSG00000006606	CCL26	0	0	0	0	0	2	1	0	0	0	0	0
ENSG00000164219	PGGT1B	0	0	0	0	0	1	1	0	0	0	0	0
ENSG00000160221	C21orf33	0	0	0	0	2	1	4	0	0	0	0	0
ENSG00000112640	PPP2R5D	5	0	0	2	2	2	1	6	0	0	6	0
ENSG00000117640	MTFR1L	5	0	0	4	12	5	1	0	0	0	0	0
ENSG00000213390	ARHGAP19	2	0	0	0	2	1	1	0	0	0	0	0
ENSG00000176834	VSIG10	0	0	0	0	6	1	1	0	0	0	0	0
ENSG00000082781	ITGB5	0	0	0	4	4	6	1	0	0	0	0	0
ENSG00000204314	PRRT1	0	0	0	0	0	2	1	0	0	0	0	0
ENSG00000198951	NAGA	0	0	0	0	0	1	1	0	0	0	0	0
ENSG00000085760	MTIF2	0	0	0	0	2	4	1	0	0	0	0	0
ENSG00000111716	LDHB	0	0	0	0	0	3	1	0	0	0	0	0
ENSG00000162695	SLC30A7	0	0	0	0	0	1	3	0	0	0	0	0
ENSG00000171960	PPIH	2	0	0	0	2	4	1	0	0	0	0	0
ENSG00000167384	ZNF180	0	0	0	0	2	2	1	0	0	0	0	0
ENSG00000144354	CDCA7	0	2	0	2	4	1	1	0	0	0	0	0
ENSG00000175832	ETV4	0	0	0	0	8	4	1	0	0	0	0	2
ENSG00000053108	FSTL4	0	0	0	0	0	2	1	0	0	0	0	0
ENSG00000081760	AACS	0	0	0	0	2	1	1	0	0	0	0	0
ENSG00000138399	FASTKD1	0	0	0	0	4	1	1	0	0	0	0	0
ENSG00000094631	HDAC6	0	0	0	2	0	8	1	0	0	0	0	0
ENSG00000280670	CCDC163	2	0	0	0	6	1	1	0	0	0	0	0
ENSG00000138190	EXOC6	0	0	0	0	2	1	1	0	0	0	0	0
ENSG00000117650	NEK2	0	0	0	0	0	1	4	0	0	0	0	0
ENSG00000109133	TMEM33	0	0	0	0	2	4	1	0	0	0	0	0
ENSG00000148572	NRBF2	0	0	0	0	2	1	1	0	0	0	0	0
ENSG00000198586	TLK1	0	0	0	0	0	1	1	0	0	0	0	0
ENSG00000237651	C2orf74	0	0	0	2	4	1	1	0	0	0	0	0
ENSG00000114742	WDR48	0	0	0	0	0	2	1	0	0	0	0	0
ENSG00000112096	SOD2	2	0	0	0	4	5	1	0	0	0	0	2
ENSG00000162616	DNAJB4	0	0	0	0	0	2	1	0	0	0	0	0
ENSG00000108622	ICAM2	0	2	0	0	0	2	1	0	0	0	0	0
ENSG00000122378	FAM213A	2	0	0	0	0	2	1	0	0	0	0	0
ENSG00000173535	TNFRSF10C	0	0	0	0	2	1	1	0	0	0	0	0
ENSG00000198168	SVIP	0	0	0	0	0	1	1	0	0	0	0	0
ENSG00000049883	PTCD2	0	0	0	2	2	1	1	0	0	0	0	0
ENSG00000140553	UNC45A	0	0	0	0	0	2	1	0	0	0	0	0
ENSG00000106546	AHR	0	0	0	0	0	1	1	0	0	0	0	0
ENSG00000145214	DGKQ	0	0	0	0	2	1	1	0	0	0	0	0
ENSG00000102003	SYP	0	0	0	0	0	1	1	0	0	0	0	0
ENSG00000129187	DCTD	2	0	0	6	12	5	1	0	0	0	4	6
ENSG00000107317	PTGDS	0	0	0	0	0	1	1	0	0	0	0	0
ENSG00000100151	PICK1	0	0	0	0	2	4	2	0	0	0	0	0
ENSG00000153922	CHD1	0	0	0	0	0	1	1	0	0	0	0	0
ENSG00000123384	LRP1	0	0	0	0	0	1	3	0	0	0	0	0
ENSG00000150867	PIP4K2A	0	0	0	0	0	1	1	0	0	0	0	0
ENSG00000163633	C4orf36	0	0	0	0	0	2	1	0	0	0	0	0
ENSG00000151461	UPF2	0	0	0	0	0	1	1	0	0	0	0	0
ENSG00000066136	NFYC	0	0	0	0	12	6	3	0	0	0	0	10
ENSG00000127824	TUBA4A	0	0	0	2	0	6	1	0	0	0	0	0
ENSG00000085449	WDFY1	0	0	0	0	0	1	1	0	0	0	0	0
ENSG00000116985	BMP8B	0	0	0	0	0	1	2	0	0	0	0	0
ENSG00000166136	NDUFB8	2	0	0	0	4	2	1	0	0	0	0	0
ENSG00000170775	GPR37	0	0	0	0	0	1	1	0	0	0	0	0
ENSG00000105699	LSR	0	0	0	8	10	3	1	0	0	0	0	0
ENSG00000198695	MT-CYB	0	0	0	0	0	1	2	0	0	0	2	0
ENSG00000185101	ANO9	0	0	0	0	0	1	1	0	0	0	0	0
ENSG00000072274	TFRC	0	0	0	0	4	2	1	0	0	0	0	0
ENSG00000165629	ATP5C1	0	0	0	0	2	1	1	0	0	0	0	0
ENSG00000186501	TMEM222	0	0	0	0	4	1	3	0	0	0	0	0
ENSG00000106636	YKT6	0	0	0	2	6	1	1	0	0	0	0	0
ENSG00000214510	SPINK13	0	0	0	0	0	4	1	0	0	0	0	0
ENSG00000135506	OS9	4	0	0	0	6	1	3	0	0	0	18	2
ENSG00000143256	PFDN2	0	0	0	0	0	1	1	0	0	0	0	0
ENSG00000177469	CAVIN1	0	0	0	0	0	1	2	0	0	0	0	0
ENSG00000108061	SHOC2	0	0	0	0	2	1	1	0	0	0	0	0
ENSG00000118523	CTGF	0	0	0	0	0	1	1	0	0	0	0	0
ENSG00000109861	CTSC	0	0	0	0	0	2	1	0	0	0	0	0
ENSG00000104228	TRIM35	0	0	0	0	4	1	2	0	0	0	0	0
ENSG00000125633	CCDC93	0	0	0	0	0	1	1	0	0	0	0	0
ENSG00000002330	BAD	0	0	0	2	4	4	1	0	0	0	0	0
ENSG00000180776	ZDHHC20	0	0	0	0	4	1	2	0	0	0	0	2
ENSG00000105849	TWISTNB	0	0	0	0	0	1	1	0	0	0	0	0
ENSG00000157106	SMG1	0	0	0	0	0	4	1	0	0	0	0	0
ENSG00000205765	C5orf51	0	0	0	0	0	1	1	0	0	0	0	0
ENSG00000186198	SLC51B	0	0	0	0	0	1	1	0	0	0	0	0
ENSG00000163938	GNL3	2	0	0	0	0	1	1	0	0	0	0	0
ENSG00000136754	ABI1	0	0	0	4	8	1	1	0	0	0	0	0
ENSG00000174231	PRPF8	0	0	0	0	4	1	2	0	0	0	0	0
ENSG00000139719	VPS33A	0	0	0	0	14	5	2	0	0	0	0	6
ENSG00000138175	ARL3	0	0	0	0	0	1	1	0	0	0	0	0
ENSG00000189298	ZKSCAN3	0	0	0	0	2	1	1	0	0	0	0	0
ENSG00000196116	TDRD7	0	0	0	0	0	1	1	0	0	0	0	0
ENSG00000122756	CNTFR	0	0	0	0	0	2	1	0	0	0	0	0
ENSG00000135148	TRAFD1	2	0	0	0	2	2	1	2	0	0	0	0
ENSG00000115524	SF3B1	0	0	0	0	0	2	1	0	0	0	0	0
ENSG00000137767	SQOR	0	0	0	0	0	2	1	0	0	0	0	0
ENSG00000116771	AGMAT	0	0	0	0	0	1	1	0	0	0	0	0
ENSG00000064115	TM7SF3	0	0	0	12	14	3	1	0	0	0	0	0
ENSG00000106631	MYL7	0	0	0	0	0	1	1	0	0	0	0	0
ENSG00000162729	IGSF8	0	0	0	0	0	1	2	0	0	0	0	0
ENSG00000250571	GLI4	2	0	0	0	0	2	3	0	0	0	0	4
ENSG00000117479	SLC19A2	0	0	0	0	2	1	1	0	0	0	0	0
ENSG00000049618	ARID1B	0	0	0	0	6	1	3	0	0	0	0	0
ENSG00000101413	RPRD1B	0	0	0	0	4	1	2	0	0	0	0	0
ENSG00000182208	MOB2	0	0	0	0	0	2	1	0	0	0	0	0
ENSG00000010810	FYN	0	0	0	0	8	5	1	0	0	0	0	0
ENSG00000008710	PKD1	11	12	2	2	14	6	2	0	2	2	4	4
ENSG00000197142	ACSL5	0	0	0	0	2	3	1	0	0	0	0	0
ENSG00000072840	CRMP1	0	0	0	0	0	1	2	0	0	0	0	0
ENSG00000106009	BRAT1	0	0	0	0	2	1	1	0	0	0	0	0
ENSG00000163161	ERCC3	2	0	0	0	0	3	1	0	0	0	0	0
ENSG00000133315	MACROD1	0	0	0	0	0	1	1	0	0	0	0	0
ENSG00000128274	A4GALT	2	0	0	0	0	5	1	0	0	0	0	0
ENSG00000176438	SYNE3	2	0	0	0	0	1	2	0	0	0	0	0
ENSG00000136280	CCM2	0	0	0	2	6	4	1	0	0	0	0	0
ENSG00000168140	VASN	0	0	0	0	0	1	1	0	0	0	0	0
ENSG00000165650	PDZD8	0	0	0	0	0	1	1	0	0	0	0	0
ENSG00000161513	FDXR	10	0	0	0	4	3	1	2	0	0	0	0
ENSG00000165506	DNAAF2	0	0	0	0	2	1	1	0	0	0	0	0
ENSG00000086102	NFX1	0	0	0	0	0	2	1	0	0	0	0	0
ENSG00000204866	IGFL2	0	0	0	0	0	2	1	0	0	0	0	0
ENSG00000120063	GNA13	0	0	0	0	0	1	1	0	0	0	0	0
ENSG00000126254	RBM42	3	0	0	0	6	1	1	0	0	0	12	8
ENSG00000100580	TMED8	0	0	0	0	0	1	1	0	0	0	0	0
ENSG00000100865	CINP	0	0	0	0	2	1	1	0	0	0	0	0
ENSG00000188368	PRR19	0	0	0	0	0	3	1	0	0	0	0	0
ENSG00000171310	CHST11	0	0	0	0	0	3	1	0	0	0	0	0
ENSG00000118200	CAMSAP2	2	0	0	0	0	1	1	0	0	0	0	0
ENSG00000039560	RAI14	2	0	0	0	0	1	1	0	0	0	0	0
ENSG00000162636	FAM102B	0	0	0	0	0	1	1	0	0	0	0	0
ENSG00000173511	VEGFB	2	0	0	0	0	1	1	0	0	0	0	0
ENSG00000159231	CBR3	0	0	0	0	0	1	1	0	0	0	0	0
ENSG00000037474	NSUN2	0	0	0	0	6	1	1	0	0	0	0	0
ENSG00000135114	OASL	0	0	0	0	4	1	2	0	0	0	0	0
ENSG00000136152	COG3	0	0	0	0	0	1	3	0	0	0	0	0
ENSG00000169242	EFNA1	0	0	0	0	2	1	1	0	0	0	0	0
ENSG00000168795	ZBTB5	0	0	0	0	0	1	1	0	0	0	0	0
ENSG00000124151	NCOA3	2	0	0	0	0	2	1	2	0	0	0	0
ENSG00000184939	ZFP90	2	0	0	0	0	5	1	0	0	0	0	0
ENSG00000143382	ADAMTSL4	2	6	4	0	2	2	2	0	2	2	0	0
ENSG00000133111	RFXAP	0	0	0	0	0	1	1	0	0	0	0	0
ENSG00000073536	NLE1	2	0	0	0	6	1	1	0	0	0	0	0
ENSG00000108788	MLX	0	0	0	0	2	2	1	0	0	0	0	0
ENSG00000148396	SEC16A	2	2	0	2	8	3	1	0	2	0	0	0
ENSG00000171621	SPSB1	0	0	0	0	0	2	1	0	0	0	0	0
ENSG00000100243	CYB5R3	0	0	0	0	0	4	1	0	0	0	0	0
ENSG00000104835	SARS2	2	0	0	0	2	1	1	0	0	0	0	0
ENSG00000185418	TARSL2	0	0	0	0	0	1	1	0	0	0	0	0
ENSG00000109586	GALNT7	0	0	0	0	0	1	1	0	0	0	0	0
ENSG00000101104	PABPC1L	2	0	0	2	6	1	2	0	0	0	0	2
ENSG00000173120	KDM2A	2	0	0	0	2	3	1	0	0	0	0	0
ENSG00000175105	ZNF654	0	0	0	0	0	1	1	0	0	0	0	0
ENSG00000145545	SRD5A1	0	0	0	4	6	1	1	0	0	0	0	0
ENSG00000185567	AHNAK2	0	0	0	0	0	4	1	0	0	0	0	4
ENSG00000170584	NUDCD2	2	0	0	0	0	1	1	0	0	0	0	0
ENSG00000135541	AHI1	0	0	0	0	4	1	4	0	0	0	0	0
ENSG00000197959	DNM3	0	0	0	0	0	1	1	0	0	0	0	0
ENSG00000102312	PORCN	2	0	0	4	8	2	1	0	0	0	0	0
ENSG00000163636	PSMD6	2	0	0	0	6	2	1	0	0	0	0	4
ENSG00000214046	SMIM7	2	0	0	6	12	5	5	2	0	0	0	0
ENSG00000052749	RRP12	0	0	0	0	0	1	2	0	0	0	0	0
ENSG00000187257	RSBN1L	0	0	0	0	0	1	1	0	0	0	0	0
ENSG00000076201	PTPN23	2	0	0	0	4	1	1	0	0	0	0	0
ENSG00000141540	TTYH2	0	0	0	0	0	3	1	0	0	0	0	0
ENSG00000107643	MAPK8	0	0	0	2	8	1	2	0	0	0	0	4
ENSG00000169857	AVEN	0	0	0	0	0	1	1	0	0	0	0	0
ENSG00000130772	MED18	0	0	0	0	0	1	1	0	0	0	0	0
ENSG00000099797	TECR	5	0	0	0	4	3	1	0	0	0	0	0
ENSG00000272333	KMT2B	0	0	0	0	0	1	1	0	0	0	0	0
ENSG00000125971	DYNLRB1	2	0	0	0	0	2	1	0	0	0	0	0
ENSG00000053770	AP5M1	0	0	0	0	2	2	1	0	0	0	0	0
ENSG00000243509	TNFRSF6B	4	0	0	0	0	3	1	0	0	0	0	0
ENSG00000167005	NUDT21	0	0	0	0	0	1	1	0	0	0	0	0
ENSG00000108509	CAMTA2	5	0	0	0	8	2	1	0	0	0	0	6
ENSG00000105793	GTPBP10	0	0	0	4	6	1	1	0	0	0	0	0
ENSG00000167996	FTH1	2	0	0	0	2	5	2	4	0	0	0	4
ENSG00000088970	KIZ	2	0	0	0	2	1	1	0	0	0	0	0
ENSG00000070731	ST6GALNAC2	0	0	0	2	8	1	1	0	0	0	0	0
ENSG00000149313	AASDHPPT	0	0	0	0	2	1	1	0	0	0	0	0
ENSG00000141076	UTP4	4	0	0	4	4	4	1	0	0	0	0	2
ENSG00000172123	SLFN12	0	0	0	0	0	1	1	0	0	0	0	0
ENSG00000128487	SPECC1	0	0	0	0	4	3	2	0	0	0	0	4
ENSG00000135373	EHF	0	0	0	0	0	1	1	0	0	0	0	0
ENSG00000178927	C17orf62	0	0	0	14	14	4	2	0	0	0	10	8
ENSG00000162032	SPSB3	0	0	0	0	0	1	1	0	0	0	0	0
ENSG00000074356	NCBP3	0	0	0	0	2	1	2	0	0	0	0	0
ENSG00000214756	METTL12	0	0	0	0	0	2	1	0	0	0	0	0
ENSG00000117222	RBBP5	2	0	0	0	0	1	1	0	0	0	0	0
ENSG00000154370	TRIM11	0	0	0	2	4	2	2	0	0	0	0	0
ENSG00000105278	ZFR2	0	0	0	0	0	1	1	0	0	0	0	0
ENSG00000185697	MYBL1	0	0	0	0	2	1	1	0	0	0	0	0
ENSG00000147874	HAUS6	0	0	0	0	0	1	2	0	0	0	0	0
ENSG00000106261	ZKSCAN1	2	2	0	4	0	3	1	0	2	0	0	0
ENSG00000164897	TMUB1	5	4	2	6	6	9	1	0	2	0	0	4
ENSG00000116685	KIAA2013	0	0	0	0	0	1	2	0	0	0	0	0
ENSG00000107833	NPM3	0	0	0	0	0	1	1	0	0	0	0	0
ENSG00000100612	DHRS7	0	0	0	0	2	2	1	0	0	0	0	0
ENSG00000063660	GPC1	2	0	0	0	0	3	1	0	0	0	0	0
ENSG00000183049	CAMK1D	0	0	0	0	0	1	1	0	0	0	0	0
ENSG00000034053	APBA2	0	0	0	0	0	1	1	0	0	0	0	0
ENSG00000144589	STK11IP	2	0	0	0	0	1	3	0	0	0	0	0
ENSG00000170439	METTL7B	0	0	0	0	0	1	1	0	0	0	0	0
ENSG00000198517	MAFK	0	0	0	0	0	4	1	0	0	0	0	0
ENSG00000206527	HACD2	0	0	0	0	0	1	2	0	0	0	0	0
ENSG00000102996	MMP15	0	0	0	0	0	1	1	0	0	0	0	0
ENSG00000172340	SUCLG2	0	0	0	2	0	1	1	0	0	0	0	0
ENSG00000143614	GATAD2B	0	0	0	0	0	3	1	0	0	0	0	0
ENSG00000100422	CERK	0	0	0	0	0	1	1	0	0	0	0	0
ENSG00000158480	SPATA2	0	0	0	0	0	2	1	0	0	0	0	0
ENSG00000138756	BMP2K	0	0	0	0	0	1	1	0	0	0	0	0
ENSG00000131374	TBC1D5	0	0	0	0	4	2	1	0	0	0	0	0
ENSG00000185436	IFNLR1	0	0	0	0	2	1	2	0	0	0	0	0
ENSG00000168496	FEN1	0	0	0	0	0	2	1	0	0	0	0	0
ENSG00000130766	SESN2	0	0	0	0	0	1	1	0	0	0	0	0
ENSG00000115520	COQ10B	0	0	0	0	0	2	1	0	0	0	0	0
ENSG00000001036	FUCA2	0	0	0	0	0	1	2	0	0	0	0	0
ENSG00000167862	MRPL58	2	0	0	0	2	1	2	0	0	0	0	0
ENSG00000178222	RNF212	0	0	0	16	12	1	4	0	0	0	0	0
ENSG00000100228	RAB36	0	0	0	0	2	1	1	0	0	0	0	0
ENSG00000172572	PDE3A	0	0	0	0	0	1	1	0	0	0	0	0
ENSG00000107862	GBF1	2	0	0	0	0	1	1	0	0	0	0	0
ENSG00000108848	LUC7L3	0	0	0	2	8	2	1	0	0	0	0	2
ENSG00000165671	NSD1	0	2	0	0	0	5	1	0	0	0	0	0
ENSG00000010539	ZNF200	0	0	0	0	0	4	1	0	0	0	0	0
ENSG00000182606	TRAK1	0	0	0	0	2	6	1	0	0	0	0	0
ENSG00000168785	TSPAN5	2	0	0	0	0	1	1	0	0	0	0	0
ENSG00000164654	MIOS	0	0	0	4	4	3	1	0	0	0	4	6
ENSG00000148803	FUOM	0	0	0	0	2	2	1	0	0	0	0	0
ENSG00000140961	OSGIN1	0	0	0	0	0	3	1	0	0	0	0	0
ENSG00000078124	ACER3	0	0	0	0	8	1	1	0	0	0	0	0
ENSG00000157625	TAB3	0	0	0	0	2	1	1	0	0	0	0	0
ENSG00000145685	LHFPL2	0	0	0	0	4	2	1	0	0	0	0	0
ENSG00000149212	SESN3	0	0	0	0	0	1	2	0	0	0	0	0
ENSG00000142230	SAE1	0	0	0	6	8	3	1	0	0	0	0	2
ENSG00000185100	ADSSL1	3	0	0	0	0	3	1	0	0	0	0	0
ENSG00000185298	CCDC137	0	0	0	0	2	2	1	0	0	0	0	2
ENSG00000136044	APPL2	2	0	0	0	2	2	1	0	0	0	0	0
ENSG00000090924	PLEKHG2	0	0	0	2	4	3	1	0	0	0	0	0
ENSG00000163743	RCHY1	4	0	0	0	4	3	1	2	0	0	0	2
ENSG00000135314	KHDC1	0	0	0	0	0	3	4	0	0	0	0	0
ENSG00000102580	DNAJC3	0	0	0	0	0	1	1	0	0	0	0	0
ENSG00000023902	PLEKHO1	0	0	0	2	0	1	1	0	0	0	0	0
ENSG00000170677	SOCS6	0	0	0	0	0	1	1	0	0	0	0	0
ENSG00000160445	ZER1	0	0	0	0	0	3	1	0	0	0	0	0
ENSG00000165887	ANKRD2	0	0	0	0	2	1	1	0	0	0	0	0
ENSG00000167394	ZNF668	2	0	0	0	2	3	1	0	0	0	0	0
ENSG00000183741	CBX6	0	0	0	0	0	1	2	0	0	0	0	0
ENSG00000170088	TMEM192	0	0	0	0	2	1	1	0	0	0	0	0
ENSG00000152240	HAUS1	3	0	0	4	4	1	2	0	0	0	4	0
ENSG00000138386	NAB1	2	0	0	4	2	2	1	0	0	0	0	2
ENSG00000196700	ZNF512B	2	2	0	0	2	2	1	2	0	0	0	2
ENSG00000196505	GDAP2	0	0	0	0	0	1	2	0	0	0	0	0
ENSG00000005156	LIG3	4	0	0	0	0	2	1	0	0	0	0	0
ENSG00000145220	LYAR	0	0	0	0	0	1	1	0	0	0	0	0
ENSG00000108679	LGALS3BP	4	0	0	2	12	3	1	0	2	0	6	10
ENSG00000169398	PTK2	2	0	0	2	22	10	2	4	0	0	2	2
ENSG00000105325	FZR1	2	2	0	0	0	1	1	0	0	0	0	0
ENSG00000163867	ZMYM6	0	0	0	0	0	1	2	0	0	0	0	0
ENSG00000157191	NECAP2	0	0	0	2	10	2	1	0	0	0	0	2
ENSG00000125827	TMX4	0	0	0	0	0	1	1	0	0	0	0	2
ENSG00000183684	ALYREF	0	0	0	0	0	1	1	0	0	0	0	0
ENSG00000006625	GGCT	0	0	0	8	14	2	2	0	0	0	0	0
ENSG00000162714	ZNF496	0	0	0	0	2	1	1	0	0	0	0	0
ENSG00000183617	MRPL54	0	0	0	0	0	1	1	0	0	0	0	0
ENSG00000100596	SPTLC2	0	0	0	0	0	1	2	0	0	0	0	0
ENSG00000065882	TBC1D1	0	0	0	0	2	2	1	0	0	0	0	0
ENSG00000187498	COL4A1	0	0	0	0	0	2	1	0	0	0	0	0
ENSG00000097021	ACOT7	0	0	0	0	0	5	1	0	0	0	0	0
ENSG00000105186	ANKRD27	0	0	0	0	4	1	5	0	0	0	0	2
ENSG00000186063	AIDA	0	0	0	0	0	1	1	0	0	0	0	0
ENSG00000072121	ZFYVE26	0	0	0	0	0	1	3	0	0	0	0	0
ENSG00000001629	ANKIB1	0	0	0	0	2	1	1	0	0	0	0	0
ENSG00000184307	ZDHHC23	0	0	0	0	0	2	1	0	0	0	0	0
ENSG00000095261	PSMD5	0	0	0	0	2	1	2	0	0	0	0	0
ENSG00000267680	ZNF224	0	0	0	0	0	6	1	0	0	0	0	0
ENSG00000078487	ZCWPW1	0	0	0	0	2	1	1	0	0	0	0	0
ENSG00000175029	CTBP2	2	0	0	0	2	5	1	0	0	0	0	0
ENSG00000103876	FAH	2	0	0	0	0	4	1	0	0	0	0	0
ENSG00000137449	CPEB2	0	0	0	0	2	1	1	0	0	0	0	0
ENSG00000129991	TNNI3	0	0	0	0	0	1	2	0	0	0	0	0
ENSG00000006453	BAIAP2L1	0	0	0	0	0	1	1	0	0	0	0	0
ENSG00000115652	UXS1	2	0	0	0	2	4	1	0	0	0	0	4
ENSG00000003393	ALS2	0	0	0	0	2	1	2	0	0	0	0	0
ENSG00000115267	IFIH1	0	0	0	0	0	1	2	0	0	0	0	0
ENSG00000198467	TPM2	0	0	0	0	0	1	4	0	0	0	0	0
ENSG00000256591	AP003108.2	2	0	0	12	10	1	3	0	0	0	0	0
ENSG00000106771	TMEM245	2	0	0	0	0	1	1	0	0	0	0	0
ENSG00000156384	SFR1	0	0	0	0	0	2	1	0	0	0	0	0
ENSG00000132846	ZBED3	0	0	0	0	2	1	1	0	0	0	0	0
ENSG00000090339	ICAM1	0	0	0	0	0	1	2	0	2	0	2	0
ENSG00000113649	TCERG1	0	0	0	0	6	2	1	0	0	0	0	0
ENSG00000137764	MAP2K5	0	0	0	2	4	1	2	0	0	0	0	0
ENSG00000137504	CREBZF	0	0	0	0	2	3	3	0	0	0	0	0
ENSG00000184489	PTP4A3	0	0	0	0	2	1	1	0	0	0	0	0
ENSG00000125148	MT2A	0	0	0	0	0	1	1	0	0	0	0	0
ENSG00000165637	VDAC2	0	0	0	0	2	5	1	0	0	0	0	0
ENSG00000148154	UGCG	0	0	0	0	0	1	1	0	0	0	0	0
ENSG00000181163	NPM1	2	0	0	0	6	1	2	0	0	0	0	0
ENSG00000063169	BICRA	0	0	0	0	0	3	1	0	0	0	0	0
ENSG00000078967	UBE2D4	2	0	0	6	4	1	1	0	0	0	0	2
ENSG00000007376	RPUSD1	5	0	0	0	8	3	1	0	0	0	0	4
ENSG00000109103	UNC119	0	0	0	0	0	1	2	0	0	0	0	0
ENSG00000134202	GSTM3	0	0	0	0	2	1	1	0	0	0	0	0
ENSG00000261052	SULT1A3	2	0	0	2	0	2	2	0	0	0	0	0
ENSG00000147905	ZCCHC7	0	0	0	0	0	1	1	0	0	0	0	0
ENSG00000144736	SHQ1	2	0	0	0	4	1	1	0	0	0	0	0
ENSG00000112655	PTK7	0	0	0	4	4	3	1	0	0	0	0	0
ENSG00000206560	ANKRD28	0	0	0	0	2	3	1	0	0	0	0	0
ENSG00000143420	ENSA	3	0	0	0	4	2	1	0	0	0	0	12
ENSG00000164402	2024-09-08	0	0	0	0	0	1	2	0	0	0	0	0
ENSG00000266173	STRADA	4	0	0	6	12	3	3	2	0	0	4	8
ENSG00000142655	PEX14	0	0	0	0	0	1	3	0	0	0	0	0
ENSG00000169126	ARMC4	0	0	0	0	2	2	1	0	0	0	0	0
ENSG00000111671	SPSB2	0	0	0	0	0	1	2	0	0	0	0	0
ENSG00000138443	ABI2	0	0	0	0	8	4	1	0	0	0	4	0
ENSG00000137492	THAP12	0	0	0	0	2	1	1	0	0	0	0	0
ENSG00000198042	MAK16	0	0	0	0	2	1	1	0	0	0	0	0
ENSG00000115641	FHL2	0	0	0	2	8	5	1	0	0	0	0	6
ENSG00000164002	EXO5	0	0	0	4	4	3	1	0	0	0	8	6
ENSG00000178700	DHFR2	0	0	0	0	0	2	1	0	0	0	0	0
ENSG00000168152	THAP9	0	0	0	0	0	1	1	0	0	0	0	0
ENSG00000141295	SCRN2	6	0	0	0	2	2	1	0	0	0	0	2
ENSG00000131778	CHD1L	0	0	0	2	0	1	1	0	0	0	0	0
ENSG00000134070	IRAK2	0	0	0	0	2	1	1	0	0	0	0	0
ENSG00000124788	ATXN1	0	0	0	0	2	1	2	0	0	0	0	0
ENSG00000005189	REXO5	2	0	0	4	6	6	1	0	0	0	0	6
ENSG00000150403	TMCO3	2	0	0	0	4	1	5	0	0	0	6	0
ENSG00000154222	CC2D1B	6	0	0	0	0	1	2	0	0	0	0	0
ENSG00000099995	SF3A1	0	0	0	2	0	2	1	0	0	0	2	2
ENSG00000155097	ATP6V1C1	0	0	0	0	0	2	1	0	0	0	0	0
ENSG00000107821	KAZALD1	4	0	0	0	2	2	1	0	0	0	0	2
ENSG00000171475	WIPF2	2	0	0	6	2	3	1	0	0	0	2	0
ENSG00000124614	RPS10	0	0	0	0	4	4	1	0	0	0	0	0
ENSG00000075856	SART3	4	0	0	0	4	3	1	0	0	0	0	0
ENSG00000148399	DPH7	0	6	0	2	8	1	1	0	0	0	0	0
ENSG00000198753	PLXNB3	2	0	0	0	0	2	1	0	0	0	0	0
ENSG00000064651	SLC12A2	0	0	0	0	0	1	1	0	0	0	0	0
ENSG00000070423	RNF126	3	0	0	0	0	1	1	0	0	0	0	0
ENSG00000167799	NUDT8	0	0	0	0	0	1	2	0	0	0	0	0
ENSG00000121005	CRISPLD1	0	0	0	0	0	1	1	0	0	0	0	0
ENSG00000032742	IFT88	0	0	0	0	0	1	1	0	0	0	0	0
ENSG00000130707	ASS1	0	0	0	0	4	2	1	0	0	0	0	2
ENSG00000139372	TDG	0	0	0	2	4	1	1	0	0	0	0	0
ENSG00000143294	PRCC	0	0	0	2	4	1	1	0	0	0	0	0
ENSG00000162959	MEMO1	0	0	0	0	2	4	1	0	0	0	0	0
ENSG00000140463	BBS4	0	0	0	0	2	2	1	0	0	0	0	0
ENSG00000023572	GLRX2	0	0	0	0	0	2	1	0	0	0	0	0
ENSG00000133997	MED6	2	0	0	0	4	1	1	0	0	0	0	0
ENSG00000198198	SZT2	2	0	0	0	0	1	3	0	0	0	0	0
ENSG00000054148	MAMDC4	5	0	0	0	0	5	1	6	0	0	6	4
ENSG00000198346	ZNF813	0	0	0	0	0	1	1	0	0	0	0	0
ENSG00000168259	DNAJC7	0	0	0	2	8	5	1	0	0	0	0	0
ENSG00000152422	XRCC4	0	0	0	0	0	1	2	0	0	0	0	0
ENSG00000185379	RAD51D	2	0	0	8	16	9	1	0	0	0	0	0
ENSG00000094880	CDC23	0	0	0	0	4	1	4	0	0	0	0	2
ENSG00000165669	FAM204A	0	0	0	0	4	2	1	0	0	0	0	0
ENSG00000138166	DUSP5	0	0	0	0	0	1	1	0	0	0	0	0
ENSG00000080986	NDC80	0	0	0	0	0	1	3	0	0	0	0	0
ENSG00000113851	CRBN	0	0	0	0	2	1	2	0	0	0	0	0
ENSG00000070950	RAD18	2	0	0	4	0	1	5	0	0	0	0	0
ENSG00000109113	RAB34	7	0	0	12	10	3	1	2	0	0	16	8
ENSG00000171865	RNASEH1	0	0	0	0	2	4	1	0	0	0	0	2
ENSG00000106541	AGR2	0	0	0	0	0	1	1	0	0	0	0	0
ENSG00000197321	SVIL	0	0	0	0	0	2	1	0	0	0	0	0
ENSG00000076067	RBMS2	0	0	0	8	12	2	1	0	0	0	0	2
ENSG00000273559	CWC25	2	0	0	0	2	2	2	0	0	0	0	0
ENSG00000132256	TRIM5	0	0	0	0	4	1	3	0	0	0	0	0
ENSG00000174136	RGMB	0	0	0	0	0	1	1	0	0	0	0	0
ENSG00000175711	B3GNTL1	2	0	0	0	0	2	1	0	0	0	0	0
ENSG00000197724	PHF2	0	0	0	0	0	1	1	0	0	0	0	0
ENSG00000163933	RFT1	0	0	0	0	2	1	1	0	0	0	0	0
ENSG00000170745	KCNS3	0	0	0	0	0	2	1	0	0	0	0	0
ENSG00000065833	ME1	0	0	0	0	0	1	1	0	0	0	0	0
ENSG00000164695	CHMP4C	0	0	0	0	0	1	1	0	0	0	0	0
ENSG00000152990	ADGRA3	0	0	0	0	0	1	2	0	0	0	0	0
ENSG00000177076	ACER2	0	0	0	0	0	1	1	0	0	0	0	0
ENSG00000108439	PNPO	2	0	0	2	8	3	1	0	0	0	0	2
ENSG00000165632	TAF3	0	0	0	0	0	1	1	0	0	0	0	0
ENSG00000142875	PRKACB	0	0	0	0	0	4	1	0	0	0	0	0
ENSG00000164031	DNAJB14	0	0	0	0	0	1	2	0	0	0	0	0
ENSG00000197860	SGTB	2	0	0	0	0	2	1	0	0	0	0	0
ENSG00000106571	GLI3	0	0	0	0	0	1	2	0	0	0	0	0
ENSG00000224051	CPTP	0	0	0	0	0	2	1	0	0	0	0	0
ENSG00000151718	WWC2	0	0	0	0	0	2	1	0	0	0	0	0
ENSG00000132170	PPARG	0	0	0	0	6	5	1	0	0	0	0	0
ENSG00000065911	MTHFD2	0	0	0	10	12	1	1	0	0	0	0	0
ENSG00000101493	ZNF516	0	0	0	0	0	1	1	0	0	0	0	0
ENSG00000143228	NUF2	0	0	0	0	2	2	1	0	0	0	0	0
ENSG00000100442	FKBP3	0	0	0	0	0	1	1	0	0	0	0	0
ENSG00000134597	RBMX2	0	0	0	0	0	1	1	0	0	0	0	0
ENSG00000164089	ETNPPL	0	0	0	0	4	3	1	0	0	0	0	4
ENSG00000080839	RBL1	2	0	0	0	2	1	2	0	0	0	0	2
ENSG00000141543	EIF4A3	0	2	0	0	2	2	1	0	2	0	0	0
ENSG00000100697	DICER1	0	0	0	0	4	1	3	0	0	0	0	0
ENSG00000099624	ATP5D	0	0	0	0	0	1	3	0	0	0	0	0
ENSG00000172037	LAMB2	0	4	0	0	0	1	1	0	0	0	0	0
ENSG00000136603	SKIL	0	0	0	0	0	1	1	0	0	0	0	0
ENSG00000258311	AC009779.3	2	0	0	0	6	2	1	0	0	0	0	0
ENSG00000166855	CLPX	0	0	0	0	0	1	1	0	0	0	0	0
ENSG00000166411	IDH3A	2	0	0	0	6	3	1	0	0	0	0	2
ENSG00000106367	AP1S1	0	0	0	0	0	2	1	0	0	0	0	0
ENSG00000092964	DPYSL2	0	0	0	0	0	3	1	0	0	0	0	0
ENSG00000182150	ERCC6L2	0	0	0	0	0	1	1	0	0	0	0	0
ENSG00000106077	ABHD11	6	4	2	2	8	1	2	0	0	0	0	2
ENSG00000147059	SPIN2A	0	0	0	0	0	1	1	0	0	0	0	0
ENSG00000123600	METTL8	0	0	0	0	0	2	1	0	0	0	0	0
ENSG00000137509	PRCP	0	0	0	0	2	4	1	0	0	0	0	2
ENSG00000161970	RPL26	2	0	0	0	2	4	2	2	0	0	0	0
ENSG00000104907	TRMT1	4	0	0	8	4	3	3	0	0	0	4	8
ENSG00000205423	CNEP1R1	0	0	0	0	2	3	1	0	0	0	0	0
ENSG00000124120	TTPAL	2	0	0	0	2	1	1	0	0	0	0	0
ENSG00000104611	SH2D4A	0	0	0	0	4	3	1	0	0	0	0	0
ENSG00000163171	CDC42EP3	0	0	0	0	0	4	1	0	0	0	0	0
ENSG00000127663	KDM4B	0	0	0	0	4	2	1	0	0	0	0	0
ENSG00000115159	GPD2	0	2	0	0	0	3	1	0	0	0	0	0
ENSG00000136100	VPS36	0	0	0	0	0	2	1	0	0	0	0	0
ENSG00000105607	GCDH	0	0	0	0	2	2	2	0	0	0	0	0
ENSG00000196337	CGB7	0	0	0	0	0	1	1	0	0	0	0	0
ENSG00000181924	COA4	0	0	0	0	2	2	1	0	0	0	0	0
ENSG00000116254	CHD5	0	0	0	0	2	1	1	0	0	0	0	0
ENSG00000100109	TFIP11	2	0	0	0	2	1	1	0	0	0	0	2
ENSG00000131591	C1orf159	7	4	0	0	6	3	1	0	2	0	0	2
ENSG00000186814	ZSCAN30	0	0	0	0	0	1	1	0	0	0	0	0
ENSG00000162415	ZSWIM5	0	0	0	0	0	1	1	0	0	0	0	0
ENSG00000158711	ELK4	0	0	0	0	0	2	1	0	0	0	0	0
ENSG00000177189	RPS6KA3	2	0	0	4	4	1	2	0	0	0	0	2
ENSG00000122557	HERPUD2	2	0	0	2	4	1	1	0	0	0	0	0
ENSG00000163521	GLB1L	3	0	0	0	0	1	3	0	0	0	0	0
ENSG00000110435	PDHX	0	0	0	2	2	1	3	0	0	0	0	0
ENSG00000167105	TMEM92	0	0	0	0	0	1	1	0	0	0	0	0
ENSG00000105393	BABAM1	5	0	0	4	2	3	1	2	0	0	2	0
ENSG00000152078	TMEM56	0	0	0	0	0	1	1	0	0	0	0	0
ENSG00000273899	NOL12	0	0	0	0	0	1	1	0	0	0	0	0
ENSG00000138617	PARP16	0	0	0	0	2	1	2	0	0	0	0	0
ENSG00000108963	OVCA2	2	0	0	0	0	5	1	0	0	0	0	0
ENSG00000077713	SLC25A43	2	0	0	0	0	1	1	0	0	0	0	0
ENSG00000170889	RPS9	0	0	0	2	4	9	2	0	0	0	0	2
ENSG00000170242	USP47	0	0	0	2	4	1	1	0	0	0	0	0
ENSG00000163378	EOGT	2	0	0	0	0	1	1	0	0	0	0	0
ENSG00000160293	VAV2	0	0	0	0	2	1	1	0	0	0	0	0
ENSG00000068438	FTSJ1	0	2	0	0	2	1	1	0	0	0	0	0
ENSG00000155438	NIFK	2	0	0	0	0	1	1	0	0	0	0	0
ENSG00000166689	PLEKHA7	0	0	0	0	2	3	1	0	0	0	0	0
ENSG00000154917	RAB6B	0	0	0	0	2	2	1	0	0	0	0	0
ENSG00000111145	ELK3	0	0	0	0	0	2	1	0	2	0	0	0
ENSG00000157741	UBN2	0	0	0	0	0	1	1	0	0	0	0	0
ENSG00000070190	DAPP1	0	0	0	0	0	1	1	0	0	0	0	0
ENSG00000266964	FXYD1	0	0	0	0	0	1	1	0	0	0	0	0
ENSG00000161813	LARP4	4	0	0	2	8	2	1	0	0	0	0	0
ENSG00000174903	RAB1B	0	0	0	0	2	1	1	0	0	0	0	0
ENSG00000114779	ABHD14B	4	2	0	2	12	7	2	0	0	0	2	4
ENSG00000081913	PHLPP1	0	0	0	0	2	1	1	0	0	0	0	0
ENSG00000159459	UBR1	0	0	0	0	2	1	2	0	0	0	0	0
ENSG00000182552	RWDD4	0	0	0	2	0	1	1	0	0	0	0	0
ENSG00000170315	UBB	0	0	0	0	0	6	1	0	0	0	0	0
ENSG00000142089	IFITM3	0	0	0	0	2	2	1	0	0	0	0	0
ENSG00000035928	RFC1	0	0	0	4	0	1	2	0	0	0	0	0
ENSG00000125730	C3	0	0	0	0	0	1	2	0	0	0	0	0
ENSG00000185722	ANKFY1	0	0	0	0	2	1	1	0	0	0	0	0
ENSG00000205629	LCMT1	0	0	0	2	4	2	1	0	0	0	0	0
ENSG00000188112	C6orf132	0	0	0	0	0	1	2	0	0	0	0	0
ENSG00000099256	PRTFDC1	0	0	0	0	2	1	2	0	0	0	0	0
ENSG00000111261	MANSC1	0	2	0	0	0	1	1	0	0	0	0	0
ENSG00000165152	TMEM246	0	0	0	0	0	1	1	0	0	0	0	0
ENSG00000112531	QKI	2	0	0	0	2	2	3	0	0	0	0	0
ENSG00000091622	PITPNM3	0	0	0	0	2	1	1	0	0	0	0	0
ENSG00000127329	PTPRB	0	0	0	0	0	1	2	0	0	0	0	0
ENSG00000152518	ZFP36L2	0	0	0	0	0	1	1	0	0	0	0	0
ENSG00000109046	WSB1	2	0	0	6	2	1	4	0	0	0	0	0
ENSG00000148730	EIF4EBP2	0	0	0	0	0	1	1	0	0	0	0	0
ENSG00000175606	TMEM70	2	0	0	0	2	1	1	0	0	0	0	2
ENSG00000164077	MON1A	0	0	0	0	4	1	1	0	0	0	0	0
ENSG00000128298	BAIAP2L2	0	0	2	2	4	2	2	0	0	0	0	0
ENSG00000144959	NCEH1	2	0	0	0	4	1	1	0	0	0	0	0
ENSG00000273611	ZNHIT3	0	0	0	4	2	1	2	0	0	0	0	2
ENSG00000132970	WASF3	0	0	0	0	0	2	1	0	0	0	0	0
ENSG00000146733	PSPH	4	0	0	2	8	3	1	2	0	0	4	8
ENSG00000138107	ACTR1A	0	0	0	0	2	1	1	0	0	0	0	0
ENSG00000144048	DUSP11	0	0	0	0	0	1	2	0	0	0	0	0
ENSG00000138439	FAM117B	0	0	0	0	0	1	1	0	0	0	0	0
ENSG00000166710	B2M	0	2	0	0	0	2	1	0	0	0	0	2
ENSG00000166788	SAAL1	2	0	0	4	6	1	1	0	0	0	0	0
ENSG00000196118	CCDC189	4	2	0	8	4	3	3	0	0	0	0	0
ENSG00000217128	AC008695.1	0	0	0	0	0	1	3	0	0	0	0	0
ENSG00000148120	C9orf3	0	0	0	2	2	6	1	0	0	0	0	0
ENSG00000142188	TMEM50B	0	0	0	0	2	1	1	0	0	0	0	0
ENSG00000004059	ARF5	0	0	0	0	0	1	2	0	0	0	0	0
ENSG00000099194	SCD	0	0	0	0	0	1	1	0	0	0	0	0
ENSG00000197147	LRRC8B	0	0	0	0	0	1	1	0	0	0	0	0
ENSG00000137825	ITPKA	0	0	0	0	0	1	1	0	0	0	0	0
ENSG00000173546	CSPG4	0	0	0	0	0	1	1	0	0	0	0	0
ENSG00000213699	SLC35F6	0	0	0	0	4	1	1	0	0	0	0	0
ENSG00000049860	HEXB	0	0	0	0	2	3	1	0	0	0	0	0
ENSG00000157216	SSBP3	0	0	0	0	4	1	2	0	0	0	0	0
ENSG00000185973	TMLHE	0	0	0	0	0	1	2	0	0	0	0	0
ENSG00000160570	DEDD2	2	0	0	0	4	3	1	0	0	0	0	2
ENSG00000087365	SF3B2	0	0	0	0	4	1	1	0	0	0	0	0
ENSG00000095139	ARCN1	0	0	0	2	4	1	1	0	0	0	0	0
ENSG00000133131	MORC4	2	0	0	0	0	1	1	0	0	0	0	0
ENSG00000156469	MTERF3	0	0	0	0	4	1	1	0	0	0	0	0
ENSG00000087460	GNAS	0	0	0	0	6	7	1	0	0	0	8	4
ENSG00000184619	KRBA2	0	0	0	0	0	1	1	0	0	0	0	0
ENSG00000106400	ZNHIT1	0	0	0	0	0	1	1	0	0	0	0	0
ENSG00000198860	TSEN15	2	0	0	0	4	1	2	0	0	0	0	0
ENSG00000197885	NKIRAS1	0	0	0	0	4	2	1	0	0	0	0	0
ENSG00000184502	GAST	0	0	0	0	0	1	1	0	0	0	0	0
ENSG00000077254	USP33	2	0	0	0	4	2	1	0	0	0	0	0
ENSG00000112210	RAB23	0	0	0	0	0	1	1	0	0	0	0	0
ENSG00000139725	RHOF	0	0	0	0	0	2	2	0	0	0	0	0
ENSG00000261236	BOP1	0	0	0	0	2	1	1	0	0	0	0	0
ENSG00000053900	ANAPC4	0	0	0	0	0	1	1	0	0	0	0	0
ENSG00000124935	SCGB1D2	0	0	0	0	0	1	1	0	0	0	0	0
ENSG00000242252	BGLAP	4	0	0	6	8	2	1	0	0	0	2	0
ENSG00000167196	FBXO22	0	0	0	6	6	5	1	0	0	0	0	0
ENSG00000135940	COX5B	0	0	0	0	0	1	1	0	0	0	0	0
ENSG00000125870	SNRPB2	0	0	0	0	0	2	1	0	0	0	0	0
ENSG00000033867	SLC4A7	0	0	0	0	4	1	1	0	0	0	0	0
ENSG00000114812	VIPR1	2	0	0	4	8	1	2	0	0	0	0	0
ENSG00000100068	LRP5L	0	0	0	0	0	1	2	0	0	0	0	0
ENSG00000154328	NEIL2	0	0	0	2	6	2	1	0	0	0	0	2
ENSG00000100412	ACO2	2	0	0	0	0	1	1	0	0	0	0	0
ENSG00000163512	AZI2	0	0	0	0	0	1	3	0	0	0	0	0
ENSG00000105671	DDX49	4	0	0	4	6	1	1	0	0	0	0	0
ENSG00000160932	LY6E	5	0	0	0	8	1	4	0	0	0	0	16
ENSG00000133789	SWAP70	0	0	0	0	2	3	1	0	0	0	2	0
ENSG00000160602	NEK8	0	2	0	0	0	2	1	0	0	0	0	0
ENSG00000054611	TBC1D22A	0	0	0	0	0	2	1	0	0	0	0	0
ENSG00000115008	IL1A	0	0	0	0	0	1	1	0	0	0	0	0
ENSG00000214530	STARD10	3	0	0	0	0	2	2	0	0	0	0	0
ENSG00000146963	LUC7L2	0	0	0	0	2	2	1	0	0	0	0	0
ENSG00000091592	NLRP1	6	2	0	2	10	1	4	0	0	0	0	0
ENSG00000092470	WDR76	2	0	0	0	0	2	1	2	0	0	0	0
ENSG00000000419	DPM1	2	0	0	0	4	1	1	0	0	0	0	0
ENSG00000172315	TP53RK	0	0	0	0	0	2	1	0	0	0	0	0
ENSG00000136848	DAB2IP	2	2	0	0	2	7	1	0	0	0	0	0
ENSG00000185551	NR2F2	0	0	0	0	0	4	1	0	0	0	0	0
ENSG00000124207	CSE1L	0	0	0	0	2	1	2	0	0	0	0	0
ENSG00000146242	TPBG	0	0	0	0	0	2	1	0	0	0	0	0
ENSG00000132773	TOE1	2	0	0	0	0	3	1	0	0	0	0	0
ENSG00000173267	SNCG	2	0	0	0	0	1	1	0	0	0	0	0
ENSG00000112996	MRPS30	0	0	0	0	0	1	1	0	0	0	0	0
ENSG00000152952	PLOD2	0	0	0	0	2	2	1	0	0	0	0	0
ENSG00000198837	DENND4B	2	0	2	2	4	3	1	0	2	0	0	0
ENSG00000172331	BPGM	0	0	0	0	0	1	1	0	0	0	0	0
ENSG00000054690	PLEKHH1	0	0	0	0	0	1	1	0	0	0	0	0
ENSG00000110031	LPXN	0	0	0	0	0	1	1	0	0	0	0	0
ENSG00000086758	HUWE1	4	0	0	0	6	2	2	0	0	0	0	0
ENSG00000159202	UBE2Z	0	0	0	2	2	2	1	0	0	0	0	0
ENSG00000141506	PIK3R5	0	0	0	0	0	1	1	0	0	0	0	0
ENSG00000166250	CLMP	0	0	0	0	0	1	1	0	0	0	0	0
ENSG00000186205	2024-03-01	2	0	0	0	0	1	4	0	0	0	0	0
ENSG00000198492	YTHDF2	0	0	0	0	0	1	1	0	0	0	0	0
ENSG00000213928	IRF9	8	0	0	0	4	5	3	0	0	0	0	2
ENSG00000086827	ZW10	0	0	0	0	0	1	1	0	0	0	0	0
ENSG00000069956	MAPK6	0	0	0	0	0	1	1	0	0	0	0	0
ENSG00000120533	ENY2	3	0	0	0	0	2	1	0	0	0	0	0
ENSG00000004866	ST7	2	0	0	8	14	5	1	0	0	0	2	2
ENSG00000126456	IRF3	8	0	0	10	24	6	1	2	0	0	8	16
ENSG00000081026	MAGI3	0	0	0	0	0	1	1	0	0	0	0	0
ENSG00000091039	OSBPL8	0	0	0	0	2	1	1	0	0	0	0	2
ENSG00000197461	PDGFA	0	0	0	0	4	3	1	0	0	0	0	0
ENSG00000104129	DNAJC17	4	0	0	0	0	1	3	0	0	0	0	0
ENSG00000143387	CTSK	0	0	0	0	0	1	1	0	0	0	0	0
ENSG00000132305	IMMT	2	0	0	0	8	2	1	0	0	0	2	4
ENSG00000183655	KLHL25	0	0	0	0	0	1	1	0	0	0	0	0
ENSG00000148400	NOTCH1	0	0	0	0	0	1	1	0	0	0	0	0
ENSG00000172046	USP19	4	0	0	0	4	4	1	0	0	0	0	0
ENSG00000101290	CDS2	0	0	0	0	0	1	1	0	0	0	0	0
ENSG00000166963	MAP1A	0	0	0	0	0	1	1	0	0	0	0	0
ENSG00000160284	SPATC1L	0	0	0	0	0	1	1	0	0	0	0	0
ENSG00000135473	PAN2	11	0	0	26	18	7	2	5	0	0	4	14
ENSG00000086712	TXLNG	0	0	0	0	0	1	1	0	0	0	0	0
ENSG00000197746	PSAP	0	0	0	0	2	1	1	0	0	0	4	2
ENSG00000198513	ATL1	0	0	0	0	2	3	1	0	0	0	0	0
ENSG00000072135	PTPN18	2	2	0	4	2	1	1	0	0	0	0	0
ENSG00000242028	HYPK	0	0	0	0	2	5	1	0	0	0	0	0
ENSG00000013561	RNF14	0	0	0	2	8	4	1	0	0	0	0	0
ENSG00000127666	TICAM1	0	0	0	0	0	1	1	0	0	0	0	0
ENSG00000102054	RBBP7	4	0	0	0	0	3	1	0	0	0	0	0
ENSG00000128626	MRPS12	0	0	0	0	0	3	1	0	0	0	0	0
ENSG00000120437	ACAT2	0	0	0	0	0	1	1	0	0	0	0	0
ENSG00000170043	TRAPPC1	0	0	0	0	2	2	1	0	0	0	0	0
ENSG00000183283	DAZAP2	4	0	0	0	8	3	1	0	0	0	0	0
ENSG00000134265	NAPG	0	0	0	0	0	1	1	0	0	0	0	0
ENSG00000173137	ADCK5	0	2	0	0	2	1	1	0	0	0	0	0
ENSG00000005893	LAMP2	0	0	0	0	2	1	2	0	0	0	0	0
ENSG00000163975	MELTF	0	0	0	0	0	1	4	0	0	0	0	0
ENSG00000205795	CYS1	0	0	0	0	0	1	1	0	0	0	0	0
ENSG00000089123	TASP1	0	0	0	0	0	1	3	0	0	0	0	0
ENSG00000066827	ZFAT	0	0	0	2	2	2	1	0	0	0	0	0
ENSG00000182195	LDOC1	0	0	0	0	0	1	1	0	0	0	0	0
ENSG00000186153	WWOX	0	0	0	0	0	1	4	0	0	0	0	0
ENSG00000070501	POLB	0	0	0	0	8	2	1	0	0	0	0	0
ENSG00000161860	SYCE2	0	0	0	0	0	1	1	0	0	0	0	0
ENSG00000143158	MPC2	0	0	0	0	0	2	1	0	0	0	0	0
ENSG00000092841	MYL6	6	0	0	0	6	2	3	4	0	0	0	2
ENSG00000136715	SAP130	0	0	0	0	2	3	1	0	0	0	0	0
ENSG00000085721	RRN3	0	0	0	0	2	1	2	0	0	0	0	0
ENSG00000143816	WNT9A	0	0	0	0	0	1	1	0	0	0	0	0
ENSG00000167881	SRP68	0	0	0	0	2	2	1	0	0	0	0	2
ENSG00000187624	C17orf97	0	0	0	0	0	1	1	0	0	0	0	0
ENSG00000164548	TRA2A	5	6	0	2	12	1	2	0	0	0	0	2
ENSG00000244734	HBB	0	0	0	0	0	1	1	0	0	0	0	0
ENSG00000122483	CCDC18	0	0	0	0	0	1	1	0	0	0	0	0
ENSG00000169715	MT1E	0	0	0	0	2	1	2	0	0	0	0	0
ENSG00000062822	POLD1	6	0	0	0	6	1	2	0	0	0	0	4
ENSG00000143507	DUSP10	0	0	0	0	0	1	1	0	0	0	0	0
ENSG00000143013	LMO4	0	0	0	0	0	2	1	0	0	0	0	0
ENSG00000116661	FBXO2	0	0	0	0	0	2	1	0	0	0	0	0
ENSG00000151849	CENPJ	2	2	0	0	2	1	2	0	0	0	0	0
ENSG00000188191	PRKAR1B	0	0	0	0	0	4	1	0	0	0	0	0
ENSG00000176092	CRYBG2	0	0	0	0	4	1	1	0	0	0	0	0
ENSG00000116741	RGS2	0	0	0	0	0	1	1	0	0	0	0	0
ENSG00000155099	TMEM55A	0	0	0	0	2	1	3	0	0	0	0	0
ENSG00000103175	WFDC1	0	0	0	0	2	1	2	0	0	0	0	2
ENSG00000185420	SMYD3	0	0	0	0	0	2	1	0	0	0	0	0
ENSG00000166170	BAG5	0	0	0	0	0	2	1	0	0	0	0	0
ENSG00000165983	PTER	0	0	0	0	2	1	1	0	0	0	0	0
ENSG00000198018	ENTPD7	0	0	0	0	0	1	1	0	0	0	0	0
ENSG00000132612	VPS4A	2	0	0	0	4	4	1	0	0	0	0	0
ENSG00000180098	TRNAU1AP	6	0	0	0	12	7	1	0	0	0	0	0
ENSG00000150510	FAM124A	0	0	0	0	0	1	1	0	0	0	0	0
ENSG00000113916	BCL6	0	0	0	0	2	3	1	0	0	0	0	0
ENSG00000103510	KAT8	0	0	0	0	0	1	1	0	0	0	0	0
ENSG00000165322	ARHGAP12	0	0	0	0	2	3	1	0	0	0	0	0
ENSG00000174851	YIF1A	0	0	0	2	8	1	3	0	0	0	0	0
ENSG00000166266	CUL5	0	0	0	0	0	1	1	0	0	0	0	0
ENSG00000100504	PYGL	0	0	0	0	2	1	2	0	0	0	0	0
ENSG00000211456	SACM1L	2	0	0	0	4	2	1	0	0	0	0	0
ENSG00000165655	ZNF503	0	0	0	0	0	1	1	0	0	0	0	0
ENSG00000198805	PNP	0	0	0	0	0	3	1	0	0	0	0	0
ENSG00000009335	UBE3C	0	0	0	4	2	1	2	0	0	0	0	0
ENSG00000184178	SCFD2	0	0	0	0	0	1	2	0	0	0	0	0
ENSG00000142065	ZFP14	0	0	0	0	0	1	1	0	0	0	0	0
ENSG00000117877	CD3EAP	0	0	0	0	0	3	1	0	0	0	0	0
ENSG00000060339	CCAR1	2	0	0	2	4	3	1	0	0	0	2	2
ENSG00000163794	UCN	0	0	0	0	0	1	1	0	0	0	0	0
ENSG00000197045	GMFB	0	0	0	0	2	1	2	0	0	0	0	0
ENSG00000184967	NOC4L	0	0	0	0	0	1	1	0	0	0	0	0
ENSG00000197780	TAF13	0	0	0	0	0	1	1	0	0	0	0	0
ENSG00000139344	AMDHD1	0	0	0	0	0	1	1	0	0	0	0	0
ENSG00000077152	UBE2T	0	0	0	0	0	1	1	0	0	0	0	0
ENSG00000157873	TNFRSF14	0	0	0	0	0	4	1	0	0	0	0	0
ENSG00000184209	SNRNP35	0	0	0	0	0	2	1	0	0	0	0	0
ENSG00000181638	AC138696.1	0	0	0	0	0	3	1	0	0	0	0	0
ENSG00000172086	KRCC1	0	0	0	0	0	1	1	0	0	0	0	0
ENSG00000164068	RNF123	4	0	0	0	2	3	1	0	0	0	0	0
ENSG00000167264	DUS2	0	0	0	2	4	2	1	0	0	0	0	2
ENSG00000172183	ISG20	2	0	0	0	0	2	1	0	0	0	0	0
ENSG00000185480	PARPBP	0	0	0	4	8	1	3	0	0	0	0	2
ENSG00000023171	GRAMD1B	0	0	0	0	0	6	1	0	0	0	0	0
ENSG00000126804	ZBTB1	0	0	0	0	0	2	1	0	0	0	0	0
ENSG00000178026	LRRC75B	2	0	0	0	6	1	1	0	0	0	0	0
ENSG00000133488	SEC14L4	2	0	0	0	0	1	2	0	0	0	0	0
ENSG00000224712	NPIPA3	0	0	0	0	0	1	1	0	0	0	0	0
ENSG00000110514	MADD	4	0	0	2	12	6	1	0	0	0	0	0
ENSG00000069248	NUP133	0	0	0	0	0	1	2	0	0	0	0	0
ENSG00000188522	FAM83G	0	0	0	0	0	1	2	0	0	0	0	0
ENSG00000164039	BDH2	0	0	0	0	2	1	1	0	0	0	0	0
ENSG00000162869	PPP1R21	2	0	0	0	0	1	1	0	0	0	0	0
ENSG00000088930	XRN2	0	0	0	0	0	1	1	0	0	0	0	0
ENSG00000111832	RWDD1	0	0	0	2	4	1	1	0	0	0	0	0
ENSG00000171241	SHCBP1	0	0	0	0	2	1	1	0	0	0	0	0
ENSG00000116574	RHOU	0	0	0	0	0	1	1	0	0	0	0	0
ENSG00000152223	EPG5	0	0	0	0	0	1	1	0	0	0	0	0
ENSG00000163382	NAXE	2	0	0	0	0	1	4	0	0	0	0	0
ENSG00000221909	FAM200A	0	0	0	0	0	1	1	0	0	0	0	0
ENSG00000128564	VGF	0	0	0	0	0	1	1	0	0	0	0	0
ENSG00000178078	STAP2	3	2	0	0	4	1	1	0	0	0	0	0
ENSG00000100147	CCDC134	0	0	0	2	0	1	1	0	0	0	0	0
ENSG00000131016	AKAP12	0	0	0	0	0	2	1	0	0	0	0	0
ENSG00000135480	KRT7	0	0	0	0	0	2	1	0	0	0	0	0
ENSG00000169905	TOR1AIP2	0	0	0	0	6	1	3	0	0	0	0	0
ENSG00000172977	KAT5	2	0	0	0	2	3	1	0	0	0	0	2
ENSG00000061987	MON2	0	0	0	0	6	1	1	0	0	0	0	0
ENSG00000124762	CDKN1A	0	0	0	0	2	3	1	0	0	0	0	2
ENSG00000125691	RPL23	0	0	0	0	0	3	1	0	0	0	2	2
ENSG00000205659	LIN52	2	0	0	0	2	1	2	0	0	0	0	0
ENSG00000198040	ZNF84	0	0	0	0	0	1	1	0	0	0	0	0
ENSG00000155115	GTF3C6	0	0	0	0	0	1	1	0	0	0	0	0
ENSG00000239887	C1orf226	2	0	0	0	0	2	1	0	0	0	0	0
ENSG00000135390	ATP5G2	2	0	0	0	0	3	1	0	0	0	0	0
ENSG00000148019	CEP78	0	0	0	0	2	2	1	0	0	0	0	0
ENSG00000175564	UCP3	0	0	0	0	0	1	1	0	0	0	0	0
ENSG00000067066	SP100	2	0	0	0	6	2	1	0	0	0	0	0
ENSG00000124160	NCOA5	2	0	0	0	2	1	1	0	0	0	0	0
ENSG00000087008	ACOX3	0	0	0	0	2	2	1	0	0	0	0	0
ENSG00000173638	SLC19A1	0	0	0	0	0	4	1	0	0	0	0	0
ENSG00000104964	AES	0	0	0	2	0	2	1	2	0	0	0	0
ENSG00000187098	MITF	4	0	0	0	0	5	1	0	0	0	0	0
ENSG00000166106	ADAMTS15	0	0	0	0	0	1	1	0	0	0	0	0
ENSG00000164934	DCAF13	0	0	0	0	2	1	1	0	0	0	0	0
ENSG00000125037	EMC3	0	0	0	0	2	1	2	0	0	0	0	0
ENSG00000159259	CHAF1B	0	0	0	0	0	1	2	0	0	0	0	0
ENSG00000215041	NEURL4	4	0	0	0	2	2	2	0	0	0	0	0
ENSG00000015532	XYLT2	0	0	0	0	2	2	1	0	0	0	0	0
ENSG00000160211	G6PD	2	0	0	0	0	2	1	0	0	0	0	0
ENSG00000169957	ZNF768	0	0	0	0	0	2	1	0	0	0	0	0
ENSG00000183891	TTC32	0	0	0	0	0	2	1	0	0	0	0	0
ENSG00000141101	NOB1	2	0	0	0	2	1	1	0	0	0	0	0
ENSG00000109180	OCIAD1	3	0	0	2	8	6	1	0	0	0	8	0
ENSG00000131759	RARA	0	0	0	0	0	5	1	0	0	0	0	0
ENSG00000106603	COA1	2	0	0	6	6	4	1	0	0	0	0	0
ENSG00000198585	NUDT16	0	0	0	0	0	1	1	0	0	0	0	0
ENSG00000111642	CHD4	4	2	0	0	0	1	1	0	2	0	0	0
ENSG00000102218	RP2	0	0	0	0	0	1	1	0	0	0	0	0
ENSG00000196743	GM2A	0	0	0	0	0	1	1	0	0	0	0	0
ENSG00000005100	DHX33	0	0	0	0	2	3	1	0	0	0	0	0
ENSG00000167088	SNRPD1	2	0	0	0	2	1	1	0	0	0	0	2
ENSG00000055917	PUM2	0	0	0	2	4	3	1	0	0	0	0	0
ENSG00000175787	ZNF169	0	0	0	0	0	1	1	0	0	0	0	0
ENSG00000140479	PCSK6	0	0	0	0	6	4	2	0	0	0	0	0
ENSG00000184524	CEND1	0	0	0	0	0	1	1	0	0	0	0	0
ENSG00000034713	GABARAPL2	0	0	0	0	2	1	2	0	0	0	0	0
ENSG00000116670	MAD2L2	2	2	0	0	0	3	1	2	2	0	0	0
ENSG00000005022	SLC25A5	0	0	0	0	0	1	1	0	0	0	0	0
ENSG00000109083	IFT20	2	0	0	2	8	1	4	0	0	0	0	2
ENSG00000117133	RPF1	0	0	0	0	0	1	1	0	0	0	0	0
ENSG00000219435	CATSPERZ	0	0	0	0	0	2	1	0	0	0	0	0
ENSG00000143153	ATP1B1	0	0	0	0	0	1	1	0	0	0	0	0
ENSG00000115756	HPCAL1	0	0	0	0	4	3	1	0	0	0	0	0
ENSG00000148248	SURF4	2	0	0	0	4	1	2	2	0	0	0	4
ENSG00000177971	IMP3	0	0	0	0	0	1	1	0	0	0	0	0
ENSG00000166971	AKTIP	0	0	0	0	0	6	1	0	0	0	0	0
ENSG00000177225	GATD1	4	2	0	2	8	2	4	2	2	0	2	8
ENSG00000102908	NFAT5	0	0	0	0	4	1	1	0	0	0	0	0
ENSG00000136854	STXBP1	0	0	0	0	10	2	2	0	0	0	0	4
ENSG00000122971	ACADS	0	0	0	0	0	1	1	0	0	0	0	0
ENSG00000150455	TIRAP	2	0	0	2	8	2	1	0	0	0	0	0
ENSG00000129480	DTD2	2	0	0	0	2	4	2	0	0	0	0	0
ENSG00000131375	CAPN7	0	0	0	0	4	1	1	0	0	0	0	0
ENSG00000079337	RAPGEF3	0	0	0	0	2	1	2	0	0	0	0	0
ENSG00000130255	RPL36	2	2	0	24	16	5	5	0	0	0	0	6
ENSG00000131238	PPT1	0	0	0	6	4	3	1	0	0	0	2	2
ENSG00000143543	JTB	0	2	0	0	0	3	1	2	0	0	0	2
ENSG00000125257	ABCC4	0	0	0	0	2	1	2	0	0	0	0	0
ENSG00000068878	PSME4	0	0	0	0	2	2	1	0	0	0	0	0
ENSG00000119004	CYP20A1	0	0	0	0	4	1	1	0	0	0	0	0
ENSG00000119636	BBOF1	0	0	0	0	0	1	3	0	0	0	0	0
ENSG00000183762	KREMEN1	2	0	0	0	0	1	1	0	0	0	0	0
ENSG00000132122	SPATA6	2	0	0	0	0	1	1	0	0	0	0	0
ENSG00000197111	PCBP2	5	0	0	2	12	9	2	0	0	0	0	0
ENSG00000074582	BCS1L	4	0	0	6	8	5	2	0	0	0	0	0
ENSG00000111605	CPSF6	0	0	0	0	2	1	1	2	0	0	8	2
ENSG00000204592	HLA-E	0	0	0	0	0	1	1	0	0	0	0	0
ENSG00000179627	ZBTB42	0	0	0	0	0	1	2	0	0	0	0	0
ENSG00000179431	FJX1	0	0	0	0	0	1	1	0	0	0	0	0
ENSG00000124216	SNAI1	0	0	0	0	0	1	1	0	0	0	0	0
ENSG00000129317	PUS7L	2	0	0	0	0	2	1	0	0	0	0	0
ENSG00000255529	POLR2M	0	0	0	0	0	2	1	0	0	0	0	0
ENSG00000025800	KPNA6	2	0	0	0	2	2	1	0	0	0	0	2
ENSG00000158321	AUTS2	2	0	0	0	2	4	1	0	0	0	0	2
ENSG00000106351	AGFG2	0	0	0	2	2	1	1	0	0	0	0	0
ENSG00000145736	GTF2H2	0	0	0	0	4	2	1	0	0	0	2	2
ENSG00000143061	IGSF3	0	0	0	0	2	1	1	0	0	0	0	0
ENSG00000073417	PDE8A	0	0	0	0	2	1	1	0	0	0	0	0
ENSG00000169016	E2F6	2	0	0	6	6	1	1	0	0	0	0	4
ENSG00000156345	CDK20	2	0	0	2	4	1	2	0	0	0	0	0
ENSG00000203950	RTL8A	0	0	0	0	0	1	1	0	0	0	0	0
ENSG00000169964	TMEM42	0	0	0	0	4	4	1	0	0	0	0	2
ENSG00000169991	IFFO2	0	0	0	0	4	1	1	0	0	0	0	0
ENSG00000161547	SRSF2	2	4	2	0	2	2	1	0	2	0	0	0
ENSG00000064703	DDX20	0	0	0	0	0	1	1	0	0	0	0	0
ENSG00000107263	RAPGEF1	0	0	0	0	4	3	1	0	0	0	0	0
ENSG00000130741	EIF2S3	0	0	0	0	0	1	1	0	0	0	0	0
ENSG00000172339	ALG14	0	0	0	0	0	1	1	0	0	0	0	0
ENSG00000078142	PIK3C3	0	0	0	0	0	1	1	0	0	0	0	0
ENSG00000168461	RAB31	0	0	0	2	2	1	1	0	0	0	0	0
ENSG00000153029	MR1	2	0	0	0	2	2	1	0	0	0	0	0
ENSG00000116809	ZBTB17	0	0	0	0	2	1	1	0	0	0	0	0
ENSG00000189376	C8orf76	0	0	0	0	0	1	2	0	0	0	0	0
ENSG00000197747	S100A10	0	0	0	0	0	1	1	0	0	0	0	0
ENSG00000172493	AFF1	0	0	0	0	0	3	1	0	0	0	2	0
ENSG00000171135	JAGN1	0	0	0	0	0	1	1	0	0	0	0	0
ENSG00000137145	DENND4C	0	0	0	0	0	1	1	0	0	0	0	0
ENSG00000145284	SCD5	0	0	0	0	0	1	2	0	0	0	0	0
ENSG00000146410	MTFR2	0	0	0	0	2	2	1	0	0	0	0	0
ENSG00000092203	TOX4	4	0	0	2	6	1	1	0	0	0	0	2
ENSG00000109381	ELF2	2	0	0	0	2	3	1	0	0	0	0	0
ENSG00000134107	BHLHE40	0	0	0	0	0	1	1	0	0	0	0	0
ENSG00000144485	HES6	2	0	0	0	2	2	2	2	0	0	0	0
ENSG00000146826	C7orf43	5	0	0	0	4	3	1	0	0	0	0	2
ENSG00000122711	SPINK4	0	0	0	0	0	1	1	0	0	0	0	0
ENSG00000110871	COQ5	0	0	0	4	8	2	1	0	0	0	0	0
ENSG00000035403	VCL	0	0	0	0	4	1	1	0	0	0	0	0
ENSG00000154727	GABPA	0	0	0	0	0	2	1	0	0	0	0	0
ENSG00000184831	APOO	0	0	0	0	6	2	2	0	0	0	0	0
ENSG00000089289	IGBP1	0	0	0	0	0	2	1	0	0	0	0	0
ENSG00000138801	PAPSS1	0	0	0	0	0	1	1	0	0	0	0	0
ENSG00000144366	GULP1	0	0	0	0	0	1	1	0	0	0	0	0
ENSG00000179091	CYC1	0	0	0	0	0	1	1	0	0	0	0	0
ENSG00000215114	UBXN2B	0	0	0	0	6	1	3	0	0	0	0	0
ENSG00000105643	ARRDC2	0	0	0	0	0	3	1	0	0	0	0	0
ENSG00000101474	APMAP	0	0	0	0	2	1	1	0	0	0	0	0
ENSG00000213029	SPHAR	2	0	0	2	0	1	1	0	0	0	0	0
ENSG00000185386	MAPK11	0	2	0	0	0	1	3	0	0	0	0	0
ENSG00000126768	TIMM17B	3	2	0	0	6	2	1	0	2	0	0	0
ENSG00000124831	LRRFIP1	0	0	0	4	4	1	1	0	0	0	0	0
ENSG00000036672	USP2	0	0	0	0	0	2	1	0	0	0	0	0
ENSG00000008394	MGST1	2	0	0	0	2	5	1	0	0	0	0	2
ENSG00000196422	PPP1R26	0	0	0	0	2	4	1	0	0	0	0	0
ENSG00000067365	METTL22	2	0	0	0	2	1	2	0	0	0	0	0
ENSG00000088808	PPP1R13B	0	0	0	0	0	1	1	0	0	0	0	0
ENSG00000185043	CIB1	2	0	0	0	0	1	1	0	0	0	0	0
ENSG00000123607	TTC21B	0	0	0	0	0	1	1	0	0	0	0	0
ENSG00000068654	POLR1A	2	0	0	0	0	1	1	0	0	0	0	0
ENSG00000156875	MFSD14A	0	0	0	2	12	2	3	0	0	0	0	0
ENSG00000153046	CDYL	2	0	0	0	0	3	1	0	0	0	0	0
ENSG00000138867	GUCD1	0	0	0	0	4	2	1	0	0	0	0	4
ENSG00000111348	ARHGDIB	0	0	0	0	0	3	1	0	0	0	0	0
ENSG00000176407	KCMF1	0	0	0	0	2	3	1	0	0	0	0	0
ENSG00000009307	CSDE1	0	2	0	6	10	2	1	4	0	0	0	4
ENSG00000180318	ALX1	0	0	0	0	0	1	1	0	0	0	0	0
ENSG00000112787	FBRSL1	2	2	0	0	2	4	1	0	0	0	0	0
ENSG00000168066	SF1	3	0	0	0	6	7	1	2	0	0	0	0
ENSG00000198668	CALM1	2	0	0	0	4	4	1	0	0	0	0	4
ENSG00000125841	NRSN2	0	0	0	0	2	3	2	0	0	0	0	0
ENSG00000100479	POLE2	0	2	0	0	4	1	4	0	0	0	0	0
ENSG00000178741	COX5A	0	0	0	2	6	2	1	0	0	0	0	0
ENSG00000169738	DCXR	3	0	0	0	4	2	1	0	0	0	0	4
ENSG00000114395	CYB561D2	2	0	0	0	2	2	1	0	0	0	0	0
ENSG00000180953	ST20-MTHFS	2	0	0	0	4	6	1	0	0	0	0	2
ENSG00000005700	IBTK	4	0	0	0	2	3	1	0	0	0	0	0
ENSG00000054523	KIF1B	0	0	0	0	2	1	3	0	0	0	0	0
ENSG00000282939	AC245088.2	0	0	0	0	0	1	1	0	0	0	0	0
ENSG00000128918	ALDH1A2	0	0	0	0	0	2	1	0	0	0	0	0
ENSG00000118197	DDX59	0	0	0	0	0	2	2	0	0	0	0	0
ENSG00000122257	RBBP6	0	0	0	4	2	2	1	0	0	0	0	0
ENSG00000100092	SH3BP1	0	0	0	0	2	1	1	0	0	0	0	0
ENSG00000146678	IGFBP1	0	0	0	0	0	1	1	0	0	0	0	0
ENSG00000262246	CORO7	7	0	0	6	6	8	3	0	0	0	0	4
ENSG00000132326	PER2	0	0	0	0	0	3	1	0	0	0	0	0
ENSG00000005187	ACSM3	0	0	0	0	0	1	1	0	0	0	0	0
ENSG00000102226	USP11	0	0	0	0	0	3	1	0	0	0	0	0
ENSG00000074657	ZNF532	0	0	0	0	4	3	1	0	0	0	0	0
ENSG00000204172	AGAP9	0	0	0	0	0	2	1	0	0	0	0	0
ENSG00000213337	ANKRD39	2	2	0	0	0	1	3	0	0	0	0	0
ENSG00000129625	REEP5	0	0	0	4	6	2	1	0	0	0	0	0
ENSG00000160049	DFFA	2	0	0	0	2	1	3	0	0	0	0	0
ENSG00000041353	RAB27B	0	0	0	0	0	1	1	0	0	0	0	0
ENSG00000140931	CMTM3	0	0	0	0	0	1	2	0	0	0	0	0
ENSG00000244509	AL022318.4	2	0	0	0	2	1	5	0	0	0	0	2
ENSG00000144867	SRPRB	0	0	0	0	0	1	1	0	0	0	0	0
ENSG00000111276	CDKN1B	0	0	0	0	0	1	2	0	0	0	0	2
ENSG00000084676	NCOA1	0	0	0	0	6	1	2	0	0	0	0	4
ENSG00000130751	NPAS1	4	0	0	6	0	2	1	0	0	0	0	0
ENSG00000119242	CCDC92	0	0	0	0	2	1	1	0	0	0	0	0
ENSG00000151779	NBAS	0	0	0	2	2	1	2	0	0	0	0	0
ENSG00000152455	SUV39H2	2	0	0	0	2	2	1	0	0	0	0	2
ENSG00000115084	SLC35F5	0	0	0	0	0	2	2	0	0	0	0	0
ENSG00000198752	CDC42BPB	0	0	0	0	2	1	2	0	0	0	0	0
ENSG00000104331	IMPAD1	0	0	0	0	2	1	1	0	0	0	0	0
ENSG00000012963	UBR7	2	0	0	2	6	3	1	0	0	0	0	2
ENSG00000103067	ESRP2	2	0	0	0	0	1	1	0	0	0	0	0
ENSG00000153147	SMARCA5	0	0	0	0	0	1	1	0	0	0	0	0
ENSG00000100099	HPS4	2	2	2	0	4	3	1	0	0	0	0	2
ENSG00000243749	TMEM35B	0	0	0	0	0	1	1	0	0	0	0	0
ENSG00000113163	COL4A3BP	0	0	0	0	2	1	3	0	0	0	0	0
ENSG00000108175	ZMIZ1	2	0	0	0	2	1	1	0	0	0	0	0
ENSG00000138688	KIAA1109	0	0	0	0	0	1	1	0	0	0	0	0
ENSG00000143643	TTC13	0	0	0	6	4	2	2	0	0	0	0	0
ENSG00000164944	KIAA1429	0	0	0	0	0	1	2	0	0	0	0	0
ENSG00000157514	TSC22D3	2	0	0	0	0	6	1	0	0	0	0	0
ENSG00000178764	ZHX2	0	0	0	0	0	1	1	0	0	0	0	0
ENSG00000109171	SLAIN2	0	0	0	0	2	1	1	0	0	0	0	0
ENSG00000111674	ENO2	2	0	0	2	0	2	1	0	0	0	0	0
ENSG00000136231	IGF2BP3	0	0	0	4	6	1	1	0	0	0	0	0
ENSG00000103196	CRISPLD2	0	0	0	0	2	2	1	0	0	0	0	0
ENSG00000182827	ACBD3	0	0	0	0	0	1	1	0	0	0	0	0
ENSG00000143222	UFC1	0	0	0	0	0	1	1	0	0	0	0	0
ENSG00000186364	NUDT17	0	0	0	0	0	1	1	0	0	0	0	0
ENSG00000161682	FAM171A2	0	0	0	0	2	1	1	0	0	0	0	0
ENSG00000059122	FLYWCH1	0	0	0	0	6	5	1	0	0	0	0	2
ENSG00000173898	SPTBN2	0	0	0	0	2	2	2	0	0	0	2	0
ENSG00000177105	RHOG	0	0	0	0	0	3	1	0	0	0	0	0
ENSG00000079616	KIF22	2	0	0	0	2	1	1	0	0	0	0	0
ENSG00000118096	IFT46	0	0	0	0	4	1	1	0	0	0	0	0
ENSG00000170100	ZNF778	0	0	0	0	4	1	3	0	0	0	0	0
ENSG00000161036	LRWD1	4	0	0	0	0	2	2	2	0	0	0	0
ENSG00000092199	HNRNPC	2	0	0	8	14	4	1	9	0	0	0	8
ENSG00000151893	CACUL1	0	0	0	0	0	1	1	0	0	0	0	0
ENSG00000197386	HTT	0	0	0	0	0	1	1	0	0	0	0	0
ENSG00000198382	UVRAG	0	0	0	0	0	2	1	0	0	0	0	0
ENSG00000069869	NEDD4	0	0	0	0	0	1	1	0	0	0	0	0
ENSG00000168288	MMADHC	0	0	0	0	2	1	1	0	0	0	0	0
ENSG00000141971	MVB12A	0	2	0	0	4	3	1	2	2	0	0	0
ENSG00000263956	NBPF11	0	0	0	0	2	4	1	0	0	0	0	0
ENSG00000130731	METTL26	4	0	0	16	18	1	1	0	0	0	4	6
ENSG00000198873	GRK5	0	0	0	0	0	1	1	0	0	0	0	0
ENSG00000146833	TRIM4	0	0	0	0	2	1	1	0	0	0	0	0
ENSG00000214827	MTCP1	0	0	0	2	4	4	1	0	0	0	2	0
ENSG00000186193	SAPCD2	0	0	0	0	0	1	2	0	0	0	0	0
ENSG00000145782	ATG12	0	0	0	4	6	2	1	0	0	0	0	4
ENSG00000187630	DHRS4L2	0	0	0	8	8	5	1	0	0	0	0	0
ENSG00000077942	FBLN1	2	0	0	0	4	3	2	0	0	0	0	0
ENSG00000116288	PARK7	0	0	0	0	2	4	1	0	0	0	0	0
ENSG00000119922	IFIT2	0	0	0	0	0	1	1	0	0	0	0	0
ENSG00000108219	TSPAN14	0	0	0	8	4	2	1	0	0	0	0	0
ENSG00000261221	ZNF865	0	0	0	0	0	1	1	0	0	0	0	0
ENSG00000150938	CRIM1	0	0	0	0	2	1	3	0	0	0	0	0
ENSG00000172273	HINFP	0	2	0	0	0	2	1	0	0	0	0	0
ENSG00000145996	CDKAL1	0	0	0	0	2	1	2	0	0	0	0	0
ENSG00000099860	GADD45B	0	0	0	0	0	3	1	0	0	0	0	0
ENSG00000154274	C4orf19	0	0	0	0	0	2	1	0	0	0	0	0
ENSG00000162441	LZIC	0	0	0	0	0	2	2	0	0	0	0	0
ENSG00000120725	SIL1	0	0	0	2	14	2	2	0	0	0	2	0
ENSG00000157693	TMEM268	2	0	0	0	0	1	1	0	0	0	0	0
ENSG00000105568	PPP2R1A	0	0	0	0	2	2	1	0	0	0	0	2
ENSG00000163626	COX18	0	0	0	0	2	1	1	0	0	0	0	0
ENSG00000115944	COX7A2L	0	0	0	0	0	2	1	0	0	0	0	0
ENSG00000110080	ST3GAL4	2	0	0	0	4	7	1	0	0	0	0	0
ENSG00000137414	FAM8A1	0	0	0	0	0	1	1	0	0	0	0	0
ENSG00000168936	TMEM129	0	0	0	0	2	1	2	0	0	0	0	0
ENSG00000136874	STX17	0	0	0	0	2	2	1	0	0	0	0	0
ENSG00000196459	TRAPPC2	0	0	0	2	6	1	2	0	0	0	0	2
ENSG00000117410	ATP6V0B	2	0	0	0	4	4	1	0	0	0	0	8
ENSG00000078902	TOLLIP	0	0	0	4	4	2	1	0	0	0	0	0
ENSG00000124299	PEPD	0	0	0	4	2	1	2	0	0	0	0	0
ENSG00000070476	ZXDC	0	0	0	0	0	1	2	0	0	0	0	0
ENSG00000103037	SETD6	5	0	0	6	0	3	1	0	0	0	0	0
ENSG00000153207	AHCTF1	0	0	0	0	2	1	1	0	0	0	0	0
ENSG00000198157	HMGN5	0	0	0	2	4	1	1	0	0	0	0	0
ENSG00000153250	RBMS1	0	0	0	0	0	2	1	0	0	0	0	0
ENSG00000134109	EDEM1	0	0	0	0	0	2	1	0	0	0	0	0
ENSG00000189410	SH2D5	0	0	0	0	0	2	1	0	0	0	0	0
ENSG00000133961	NUMB	0	0	0	4	10	2	1	0	0	0	0	0
ENSG00000140829	DHX38	4	0	0	0	0	2	2	0	0	0	4	0
ENSG00000107581	EIF3A	0	0	0	0	0	1	2	0	0	0	0	0
ENSG00000101220	C20orf27	2	0	0	0	2	2	1	0	0	0	0	0
ENSG00000128059	PPAT	2	0	0	0	0	1	1	0	0	0	0	0
ENSG00000107099	DOCK8	0	0	0	0	0	3	1	0	0	0	0	0
ENSG00000170634	ACYP2	0	0	0	0	4	2	1	0	0	0	0	0
ENSG00000188092	GPR89B	2	0	0	0	2	1	1	0	0	0	0	2
ENSG00000171612	SLC25A33	0	0	0	0	0	1	1	0	0	0	0	0
ENSG00000102081	FMR1	3	0	0	2	8	2	5	0	0	0	0	4
ENSG00000257103	LSM14A	0	0	0	0	6	1	1	0	0	0	0	0
ENSG00000165775	FUNDC2	0	0	0	0	2	1	1	0	0	0	0	0
ENSG00000204568	MRPS18B	0	0	0	0	0	1	1	0	0	0	0	0
ENSG00000018510	AGPS	0	0	0	0	0	1	1	0	0	0	2	0
ENSG00000054356	PTPRN	0	0	0	0	4	1	1	0	0	0	0	0
ENSG00000144741	SLC25A26	0	0	0	0	6	1	1	0	0	0	0	0
ENSG00000196428	TSC22D2	0	0	0	2	4	1	1	0	0	0	0	0
ENSG00000123131	PRDX4	2	0	0	0	6	3	1	0	0	0	0	0
ENSG00000119227	PIGZ	0	0	0	0	0	1	1	0	0	0	0	0
ENSG00000163050	COQ8A	2	0	0	0	0	1	1	0	0	0	0	0
ENSG00000158691	ZSCAN12	0	0	0	0	0	3	1	0	0	0	0	0
ENSG00000101365	IDH3B	4	0	0	0	4	1	3	0	0	0	0	0
ENSG00000138028	CGREF1	0	0	0	0	0	1	2	0	0	0	0	0
ENSG00000140320	BAHD1	0	0	0	0	0	2	1	0	0	0	0	0
ENSG00000120526	NUDCD1	0	0	0	0	2	1	1	0	0	0	0	0
ENSG00000275410	HNF1B	2	0	0	2	4	1	1	0	0	0	0	0
ENSG00000120647	CCDC77	0	0	0	0	4	3	1	0	0	0	2	0
ENSG00000166831	RBPMS2	0	0	0	0	0	1	1	0	0	0	0	0
ENSG00000108797	CNTNAP1	2	0	0	0	0	1	1	0	0	0	0	0
ENSG00000132010	ZNF20	0	0	0	0	0	1	1	0	0	0	0	0
ENSG00000147224	PRPS1	0	0	0	2	2	2	1	0	0	0	0	0
ENSG00000163517	HDAC11	0	0	0	10	6	3	1	0	0	0	0	0
ENSG00000088387	DOCK9	0	0	0	0	2	1	1	0	0	0	0	0
ENSG00000062725	APPBP2	0	0	0	0	2	1	1	0	0	0	0	0
ENSG00000174669	SLC29A2	6	0	0	0	2	1	1	0	0	0	0	2
ENSG00000160688	FLAD1	2	2	0	0	4	2	1	0	0	0	0	0
ENSG00000138347	MYPN	0	0	0	2	4	3	1	0	0	0	0	0
ENSG00000150401	DCUN1D2	0	0	0	0	4	4	1	0	0	0	0	0
ENSG00000075618	FSCN1	0	0	0	0	0	4	1	0	0	0	0	0
ENSG00000174109	C16orf91	0	0	0	0	0	1	1	0	0	0	0	0
ENSG00000065413	ANKRD44	0	0	0	0	0	1	1	0	0	0	0	0
ENSG00000103326	CAPN15	0	0	0	0	2	2	1	0	0	0	0	2
ENSG00000165732	DDX21	0	0	0	0	0	2	1	0	0	0	0	0
ENSG00000137106	GRHPR	0	0	0	0	0	2	1	0	0	0	0	0
ENSG00000064042	LIMCH1	0	0	0	4	8	7	1	0	0	0	0	0
ENSG00000115738	ID2	0	0	0	0	0	1	1	0	0	0	0	0
ENSG00000163728	TTC14	0	0	0	0	0	2	1	0	0	0	0	0
ENSG00000160209	PDXK	0	0	0	0	2	2	1	0	0	0	0	0
ENSG00000163993	S100P	0	0	0	0	0	1	1	0	0	0	0	0
ENSG00000100162	CENPM	2	0	0	0	2	3	1	0	0	0	0	0
ENSG00000132570	PCBD2	0	0	0	0	2	1	1	0	0	0	0	0
ENSG00000134146	DPH6	0	0	0	0	0	1	1	0	0	0	0	0
ENSG00000198746	GPATCH3	0	0	0	0	0	1	1	0	0	0	0	0
ENSG00000102967	DHODH	0	0	0	2	0	2	1	0	0	0	0	0
ENSG00000146909	NOM1	0	0	0	0	0	1	1	0	0	0	0	0
ENSG00000109390	NDUFC1	0	0	0	0	4	3	1	0	0	0	0	2
ENSG00000149100	EIF3M	3	2	0	10	8	1	1	0	0	0	0	0
ENSG00000135698	MPHOSPH6	0	0	0	0	0	1	2	0	0	0	0	0
ENSG00000163001	CFAP36	0	0	0	0	0	1	2	0	0	0	0	0
ENSG00000106733	NMRK1	0	0	0	0	0	1	1	0	0	0	0	0
ENSG00000035681	NSMAF	0	0	0	0	2	2	1	0	0	0	0	0
ENSG00000147121	KRBOX4	2	0	0	0	2	1	3	0	0	0	0	6
ENSG00000156017	CARNMT1	0	0	0	0	0	2	1	0	0	0	0	0
ENSG00000100983	GSS	0	0	0	2	0	1	1	0	0	0	0	0
ENSG00000165644	COMTD1	0	0	0	0	0	2	1	0	0	0	0	0
ENSG00000242498	ARPIN	0	0	0	2	8	3	1	0	0	0	0	0
ENSG00000131015	ULBP2	0	0	0	0	0	1	1	0	0	0	0	0
ENSG00000142798	HSPG2	0	0	0	0	0	1	2	0	0	0	0	0
ENSG00000153107	ANAPC1	0	0	0	0	4	3	1	0	0	0	0	0
ENSG00000038295	TLL1	0	0	0	0	0	1	2	0	0	0	0	0
ENSG00000116906	GNPAT	2	0	0	0	2	1	1	0	0	0	0	0
ENSG00000119321	FKBP15	0	0	0	0	0	1	2	0	0	0	0	0
ENSG00000155380	SLC16A1	0	0	0	0	0	4	1	0	0	0	0	0
ENSG00000099953	MMP11	0	0	0	0	0	1	1	0	0	0	0	0
ENSG00000110697	PITPNM1	0	2	0	0	0	3	1	0	0	0	0	0
ENSG00000021776	AQR	0	0	0	0	0	1	1	0	0	0	0	0
ENSG00000176920	FUT2	0	0	0	0	0	1	1	0	0	0	0	0
ENSG00000213563	C8orf82	0	0	0	0	4	2	1	0	0	0	0	0
ENSG00000134453	RBM17	0	0	0	0	0	2	1	0	0	0	0	0
ENSG00000257365	FNTB	0	0	0	2	12	3	3	0	0	0	0	0
ENSG00000116984	MTR	0	0	0	0	0	1	1	0	0	0	0	0
ENSG00000064545	TMEM161A	8	0	0	4	8	3	1	2	0	0	0	4
ENSG00000198910	L1CAM	0	0	0	0	10	2	1	0	0	0	0	0
ENSG00000142686	C1orf216	0	0	0	0	2	1	2	0	0	0	0	0
ENSG00000143033	MTF2	0	2	0	4	2	1	1	0	0	0	0	0
ENSG00000196504	PRPF40A	0	0	0	2	2	2	1	0	0	0	0	0
ENSG00000113838	TBCCD1	0	0	0	0	2	2	1	0	0	0	0	0
ENSG00000169100	SLC25A6	0	0	0	0	0	1	1	0	0	0	0	0
ENSG00000121680	PEX16	0	0	0	2	2	4	1	0	0	0	0	0
ENSG00000148606	POLR3A	0	0	0	0	2	1	1	0	0	0	0	0
ENSG00000167363	FN3K	0	0	0	0	0	1	1	0	0	0	0	0
ENSG00000173442	EHBP1L1	2	0	0	0	0	2	1	0	2	0	0	2
ENSG00000171940	ZNF217	0	0	0	0	2	1	1	0	0	0	0	0
ENSG00000104818	CGB2	0	0	0	0	0	1	1	0	0	0	0	0
ENSG00000105048	TNNT1	2	0	0	0	2	3	1	0	0	0	0	0
ENSG00000121775	TMEM39B	0	0	0	2	0	1	1	0	0	0	0	0
ENSG00000169598	DFFB	2	0	0	0	2	1	1	0	0	0	0	0
ENSG00000163499	CRYBA2	0	0	0	0	0	1	1	0	0	0	0	0
ENSG00000127955	GNAI1	0	0	0	0	0	1	1	0	0	0	0	0
ENSG00000102096	PIM2	0	0	0	0	0	1	1	0	0	0	0	0
ENSG00000159842	ABR	2	0	0	0	2	8	1	0	0	0	2	0
ENSG00000205084	TMEM231	2	0	0	0	0	1	1	0	0	0	0	0
ENSG00000105556	MIER2	0	0	0	0	2	3	1	0	0	0	0	0
ENSG00000124243	BCAS4	0	0	0	2	4	2	1	0	0	0	0	0
ENSG00000116701	NCF2	0	0	0	2	0	1	1	0	0	0	0	0
ENSG00000149658	YTHDF1	0	0	0	0	2	1	1	0	0	0	0	0
ENSG00000167165	UGT1A6	0	0	0	0	0	2	1	0	0	0	0	0
ENSG00000204316	MRPL38	0	0	0	0	0	1	1	0	0	0	0	0
ENSG00000126870	WDR60	0	0	0	0	0	1	1	0	0	0	0	0
ENSG00000105583	WDR83OS	4	0	0	0	0	2	2	0	0	0	0	0
ENSG00000126709	IFI6	3	0	0	0	0	1	1	0	0	0	0	0
ENSG00000156531	PHF6	0	0	0	0	2	1	1	0	0	0	0	0
ENSG00000181027	FKRP	4	0	0	0	8	4	1	0	0	0	0	4
ENSG00000172375	C2CD2L	0	0	0	0	0	1	2	0	0	0	0	0
ENSG00000104880	ARHGEF18	4	0	0	0	0	2	1	0	0	0	0	0
ENSG00000136930	PSMB7	0	0	0	0	0	1	1	0	0	0	0	0
ENSG00000111358	GTF2H3	2	0	0	2	10	3	2	0	0	0	0	0
ENSG00000084073	ZMPSTE24	0	0	0	0	0	1	1	0	0	0	0	0
ENSG00000082898	XPO1	0	0	0	2	4	6	1	0	0	0	0	0
ENSG00000164855	PSMG3	2	0	0	0	4	3	1	0	0	0	0	0
ENSG00000198930	CSAG1	3	0	0	0	4	1	2	0	0	0	0	0
ENSG00000163714	U2SURP	0	0	0	0	4	1	1	0	0	0	0	0
ENSG00000182899	RPL35A	2	0	0	0	2	3	1	0	0	0	0	2
ENSG00000001460	STPG1	0	0	0	0	2	3	1	0	0	0	0	0
ENSG00000205476	CCDC85C	0	0	0	0	2	4	1	0	0	0	0	0
ENSG00000186666	BCDIN3D	0	0	0	0	0	1	1	0	0	0	0	0
ENSG00000137494	ANKRD42	2	0	0	0	0	2	1	0	0	0	0	0
ENSG00000183323	CCDC125	2	2	0	0	0	2	1	0	0	0	0	0
ENSG00000149761	NUDT22	0	0	0	2	4	3	1	0	0	0	0	0
ENSG00000156787	TBC1D31	0	0	0	4	6	1	2	0	0	0	0	0
ENSG00000111364	DDX55	2	0	0	2	2	2	1	0	0	0	0	0
ENSG00000131143	COX4I1	5	0	0	0	2	2	1	0	0	0	0	2
ENSG00000103494	RPGRIP1L	0	0	0	0	2	2	1	0	0	0	0	4
ENSG00000021574	SPAST	0	0	0	0	2	1	1	0	0	0	0	0
ENSG00000126461	SCAF1	0	0	0	0	0	3	1	0	0	0	0	0
ENSG00000096717	SIRT1	0	0	0	0	0	2	1	0	0	0	0	0
ENSG00000198918	RPL39	0	0	0	0	0	1	1	0	0	0	0	0
ENSG00000130640	TUBGCP2	2	0	0	0	2	2	1	0	0	0	0	2
ENSG00000197362	ZNF786	0	0	0	0	2	1	1	0	0	0	0	0
ENSG00000113389	NPR3	0	0	0	0	0	3	2	0	0	0	0	0
ENSG00000136319	TTC5	2	0	0	0	0	2	1	0	0	0	0	0
ENSG00000169951	ZNF764	0	0	0	0	0	1	2	0	0	0	0	0
ENSG00000167004	PDIA3	0	0	0	2	2	1	1	0	0	0	0	0
ENSG00000120333	MRPS14	0	0	0	0	0	2	1	0	0	0	0	0
ENSG00000122741	DCAF10	0	0	0	0	4	1	1	0	0	0	0	0
ENSG00000188010	MORN2	2	0	0	0	0	3	1	0	0	0	0	0
ENSG00000198862	LTN1	0	0	0	0	0	1	1	0	0	0	0	0
ENSG00000205571	SMN2	0	0	0	0	8	1	3	0	0	0	0	0
ENSG00000145945	FAM50B	0	0	0	0	0	1	1	0	0	0	0	0
ENSG00000183092	BEGAIN	0	0	0	0	2	7	1	0	0	0	0	0
ENSG00000145907	G3BP1	2	0	0	2	6	4	1	2	0	0	0	0
ENSG00000118513	MYB	0	0	0	0	2	1	1	0	0	0	0	0
ENSG00000106459	NRF1	0	0	0	0	6	2	1	0	0	0	0	4
ENSG00000089597	GANAB	0	0	0	6	4	1	1	0	0	0	0	2
ENSG00000144362	PHOSPHO2	0	0	0	0	0	2	1	0	0	0	0	0
ENSG00000099783	HNRNPM	2	2	0	4	6	1	2	0	0	0	0	2
ENSG00000143479	DYRK3	0	0	0	0	2	2	1	0	0	0	0	0
ENSG00000141013	GAS8	3	0	0	0	2	2	1	0	0	0	0	0
ENSG00000172878	METAP1D	0	0	0	0	0	1	1	0	0	0	0	0
ENSG00000102879	CORO1A	0	0	0	0	0	1	1	0	0	0	0	0
ENSG00000107745	MICU1	2	0	0	0	0	1	1	0	0	0	0	0
ENSG00000182670	TTC3	0	0	0	0	2	1	1	0	0	0	0	0
ENSG00000128989	ARPP19	0	0	0	2	10	4	1	0	0	0	2	8
ENSG00000169679	BUB1	0	0	0	0	0	1	1	0	0	0	0	0
ENSG00000100330	MTMR3	0	0	0	0	8	3	1	0	0	0	0	0
ENSG00000163840	DTX3L	0	0	0	0	2	1	1	0	0	0	0	0
ENSG00000140948	ZCCHC14	0	0	0	0	0	1	3	0	0	0	0	0
ENSG00000116212	LRRC42	0	0	0	0	4	1	1	0	0	0	0	0
ENSG00000078061	ARAF	0	0	0	0	0	1	2	0	0	0	0	0
ENSG00000173166	RAPH1	0	0	0	2	8	2	2	0	0	0	0	0
ENSG00000174306	ZHX3	2	0	0	0	2	5	1	0	0	0	0	2
ENSG00000179361	ARID3B	0	0	0	2	0	1	1	0	0	0	0	0
ENSG00000099625	CBARP	4	0	0	0	0	1	2	0	0	0	0	0
ENSG00000112306	RPS12	0	0	0	0	0	1	1	0	0	0	0	0
ENSG00000002919	SNX11	4	0	0	2	2	14	1	2	4	0	4	0
ENSG00000167792	NDUFV1	6	0	0	2	12	4	1	2	0	0	0	14
ENSG00000075539	FRYL	0	0	0	0	0	2	2	0	0	0	0	0
ENSG00000173486	FKBP2	0	0	0	0	0	3	1	0	0	0	0	0
ENSG00000171169	NAIF1	0	0	0	0	0	1	2	0	0	0	0	0
ENSG00000146223	RPL7L1	0	0	0	0	2	1	1	0	0	0	0	0
ENSG00000162413	KLHL21	0	0	0	0	0	1	2	0	0	0	0	0
ENSG00000138658	ZGRF1	0	0	0	0	0	1	1	0	0	0	0	0
ENSG00000075131	TIPIN	0	0	0	0	2	5	1	0	0	0	0	0
ENSG00000164134	NAA15	0	0	0	0	0	1	1	0	0	0	0	0
ENSG00000123374	CDK2	0	0	0	0	4	2	1	0	0	0	0	0
ENSG00000161021	MAML1	0	0	0	0	0	1	1	0	0	0	0	0
ENSG00000254852	NPIPA2	0	0	0	0	0	1	1	0	0	0	0	0
ENSG00000198689	SLC9A6	2	0	0	0	0	3	1	0	0	0	0	0
ENSG00000197933	ZNF823	0	0	0	0	0	1	1	0	0	0	0	0
ENSG00000145088	EAF2	0	0	0	0	2	1	1	0	0	0	0	0
ENSG00000160271	RALGDS	4	0	0	0	2	2	1	0	0	0	0	0
ENSG00000106105	GARS	0	0	0	0	2	1	2	0	0	0	0	0
ENSG00000119541	VPS4B	0	0	0	0	0	1	1	0	0	0	0	0
ENSG00000139998	RAB15	2	0	0	0	0	2	1	0	0	0	0	0
ENSG00000111962	UST	0	0	0	0	0	1	1	0	0	0	0	0
ENSG00000142765	SYTL1	2	0	0	0	2	2	1	0	0	0	0	0
ENSG00000149596	JPH2	0	0	0	0	0	1	2	0	0	0	0	0
ENSG00000012822	CALCOCO1	2	0	0	0	4	1	2	0	0	0	0	2
ENSG00000241973	PI4KA	0	0	0	0	0	1	1	0	0	0	0	0
ENSG00000143578	CREB3L4	2	2	0	0	0	4	1	0	2	0	0	0
ENSG00000127507	ADGRE2	2	0	0	2	10	1	4	0	0	0	0	0
ENSG00000135821	GLUL	0	0	0	0	2	3	1	0	0	0	0	0
ENSG00000047410	TPR	0	0	0	0	0	1	1	0	0	0	0	0
ENSG00000100393	EP300	0	0	0	0	2	1	1	0	0	0	0	0
ENSG00000040275	SPDL1	2	0	0	0	4	1	3	0	0	0	0	0
ENSG00000168237	DNAH1	0	0	0	0	6	2	1	0	0	0	0	0
ENSG00000147804	SLC39A4	2	0	0	2	4	8	2	0	0	0	0	2
ENSG00000144233	AMMECR1L	0	0	0	2	0	2	1	0	0	0	0	0
ENSG00000186111	PIP5K1C	0	0	0	0	2	1	1	0	0	0	0	0
ENSG00000090013	BLVRB	0	0	0	0	2	1	1	0	0	0	0	0
ENSG00000176171	BNIP3	0	0	0	0	0	1	3	0	0	0	0	0
ENSG00000105662	CRTC1	0	0	0	4	4	1	1	0	0	0	0	0
ENSG00000112312	GMNN	0	0	0	0	0	5	1	0	0	0	0	0
ENSG00000110107	PRPF19	0	0	0	0	2	1	3	0	0	0	4	0
ENSG00000139160	ETFBKMT	0	0	0	0	0	1	1	0	0	0	0	0
ENSG00000118689	FOXO3	0	0	0	0	0	2	1	0	0	0	0	0
ENSG00000061938	TNK2	0	0	0	0	12	7	2	0	0	0	0	0
ENSG00000120963	ZNF706	2	0	0	2	6	4	2	0	0	0	0	0
ENSG00000148950	IMMP1L	0	0	0	6	4	1	2	0	0	0	0	0
ENSG00000143079	CTTNBP2NL	0	0	0	0	0	2	1	0	0	0	0	0
ENSG00000102897	LYRM1	0	0	0	0	8	3	1	0	0	0	0	0
ENSG00000150593	PDCD4	2	0	0	0	2	1	1	0	0	0	0	2
ENSG00000119969	HELLS	0	2	0	0	0	2	1	0	0	0	0	0
ENSG00000169714	CNBP	5	0	0	0	0	1	2	2	0	0	0	0
ENSG00000232859	LYRM9	0	0	0	0	0	3	1	0	0	0	0	0
ENSG00000176399	DMRTA1	0	0	0	0	0	1	1	0	0	0	0	0
ENSG00000233493	TMEM238	0	0	0	0	0	1	2	0	0	0	0	0
ENSG00000214943	GPR33	0	0	0	0	0	1	1	0	0	0	0	0
ENSG00000198742	SMURF1	0	0	0	0	4	1	1	0	0	0	0	0
ENSG00000166260	COX11	3	0	0	0	0	1	4	0	0	0	0	0
ENSG00000138382	METTL5	2	0	0	4	4	4	1	0	0	0	2	0
ENSG00000125798	FOXA2	0	0	0	0	0	1	1	0	0	0	0	0
ENSG00000163703	CRELD1	0	0	0	0	0	3	1	0	0	0	0	0
ENSG00000156313	RPGR	0	0	0	0	0	1	1	0	0	0	0	0
ENSG00000088876	ZNF343	0	0	0	2	2	3	1	0	0	0	0	0
ENSG00000072401	UBE2D1	0	0	0	0	2	1	1	0	0	0	0	0
ENSG00000163069	SGCB	0	0	0	0	2	1	1	0	0	0	0	0
ENSG00000186787	SPIN2B	0	0	0	0	0	1	3	0	0	0	0	0
ENSG00000119705	SLIRP	2	0	0	0	2	1	4	0	0	0	0	0
ENSG00000108671	PSMD11	2	0	0	0	2	2	1	0	0	0	0	0
ENSG00000162757	C1orf74	0	0	0	0	0	1	1	0	0	0	0	0
ENSG00000225940	C5orf67	0	0	0	0	0	1	1	0	0	0	0	0
ENSG00000141699	RETREG3	0	0	0	6	4	1	1	0	0	0	0	0
ENSG00000167280	ENGASE	2	0	0	0	0	1	1	0	0	0	0	0
ENSG00000108786	HSD17B1	0	0	0	0	0	1	1	0	0	0	0	0
ENSG00000055130	CUL1	0	0	0	0	0	2	1	0	0	0	0	0
ENSG00000184900	SUMO3	4	0	0	0	0	1	1	0	0	0	0	0
ENSG00000114790	ARHGEF26	0	0	0	0	0	1	2	0	0	0	0	0
ENSG00000073921	PICALM	4	0	0	12	14	5	2	0	0	0	0	0
ENSG00000101773	RBBP8	0	0	0	0	2	2	1	0	0	0	0	0
ENSG00000113638	TTC33	0	0	0	0	0	1	2	0	0	0	0	0
ENSG00000174744	BRMS1	0	0	0	0	2	2	1	0	0	0	0	2
ENSG00000196517	SLC6A9	2	2	0	2	2	3	1	0	0	0	0	0
ENSG00000174233	ADCY6	0	0	0	0	2	1	1	0	0	0	0	0
ENSG00000143977	SNRPG	0	0	0	0	2	4	1	0	0	0	0	2
ENSG00000184857	TMEM186	0	0	0	0	0	1	1	0	0	0	0	0
ENSG00000114650	SCAP	0	0	0	10	2	3	1	0	0	0	0	0
ENSG00000101049	SGK2	0	0	0	0	0	3	1	0	0	0	0	0
ENSG00000146707	POMZP3	2	2	0	2	2	1	2	0	0	0	0	0
ENSG00000121749	TBC1D15	0	0	0	2	6	1	2	0	0	0	0	0
ENSG00000135119	RNFT2	0	0	0	0	0	1	3	0	0	0	0	0
ENSG00000126243	LRFN3	0	0	0	0	0	1	1	0	0	0	0	0
ENSG00000065308	TRAM2	0	0	0	0	0	1	1	0	0	0	0	0
ENSG00000183508	FAM46C	0	0	0	0	0	1	1	0	0	0	0	0
ENSG00000055147	FAM114A2	0	0	0	0	2	3	1	0	0	0	0	4
ENSG00000050130	JKAMP	3	0	0	0	8	2	1	2	0	0	0	2
ENSG00000169660	HEXDC	2	2	0	0	0	1	1	0	0	0	0	0
ENSG00000214717	ZBED1	0	0	0	2	6	3	1	0	0	0	0	0
ENSG00000101337	TM9SF4	2	0	0	0	4	2	1	0	0	0	0	4
ENSG00000135597	REPS1	0	0	0	6	8	1	2	0	0	0	0	0
ENSG00000149591	TAGLN	0	0	0	0	0	3	1	0	0	0	0	0
ENSG00000141294	LRRC46	0	0	0	0	0	1	1	0	0	0	0	0
ENSG00000065526	SPEN	0	0	0	0	0	2	1	0	0	0	0	0
ENSG00000140945	CDH13	0	0	0	0	2	1	2	0	0	0	0	0
ENSG00000170190	SLC16A5	2	0	0	0	0	4	1	0	0	0	0	0
ENSG00000102409	BEX4	0	0	0	0	0	1	1	0	0	0	0	0
ENSG00000265808	SEC22B	0	0	0	0	0	1	2	0	0	0	0	0
ENSG00000015133	CCDC88C	0	0	0	0	2	2	1	0	0	0	0	0
ENSG00000101347	SAMHD1	0	0	0	0	0	1	1	0	0	0	0	0
ENSG00000103353	UBFD1	0	0	0	0	0	1	2	0	0	0	0	0
ENSG00000148634	HERC4	0	0	0	0	6	4	1	0	0	0	0	0
ENSG00000117298	ECE1	0	0	0	0	2	6	1	0	0	0	0	0
ENSG00000239389	PCDHA13	0	0	0	0	0	3	1	0	0	0	0	0
ENSG00000126246	IGFLR1	2	0	0	0	0	1	2	0	0	0	0	0
ENSG00000196247	ZNF107	0	0	0	0	6	3	2	0	0	0	0	0
ENSG00000158636	EMSY	0	0	0	0	8	2	1	0	0	0	0	0
ENSG00000175087	PDIK1L	0	0	0	0	0	1	1	0	0	0	0	0
ENSG00000198478	SH3BGRL2	0	0	0	0	0	1	1	0	0	0	0	0
ENSG00000142684	ZNF593	0	0	0	0	0	1	1	0	0	0	0	0
ENSG00000184517	ZFP1	0	0	0	0	2	1	1	0	0	0	0	0
ENSG00000198298	ZNF485	0	0	0	0	0	2	1	0	0	0	0	0
ENSG00000123908	AGO2	0	0	0	0	4	2	1	0	0	0	0	0
ENSG00000110066	KMT5B	0	0	0	0	6	3	1	0	0	0	0	0
ENSG00000196793	ZNF239	0	0	0	2	4	2	1	0	0	0	0	0
ENSG00000099282	TSPAN15	0	0	0	0	0	1	1	0	0	0	0	0
ENSG00000146858	ZC3HAV1L	0	0	0	0	0	1	3	0	0	0	0	0
ENSG00000105072	C19orf44	2	0	0	0	6	2	1	0	0	0	0	2
ENSG00000027075	PRKCH	0	0	0	0	0	5	1	0	0	0	0	0
ENSG00000129103	SUMF2	2	0	0	12	18	1	2	0	0	0	0	0
ENSG00000135842	FAM129A	0	0	0	0	0	1	2	0	0	0	0	0
ENSG00000197892	KIF13B	0	0	0	2	2	1	2	0	0	0	0	0
ENSG00000189306	SERHL2	0	0	0	0	4	1	1	0	0	0	0	0
ENSG00000172785	CBWD1	0	0	0	0	2	2	2	0	0	0	0	0
ENSG00000012124	CD22	0	0	0	0	0	1	1	0	0	0	0	0
ENSG00000180104	EXOC3	0	0	0	0	0	5	1	2	2	0	0	0
ENSG00000115339	GALNT3	0	0	0	0	0	3	1	0	0	0	0	2
ENSG00000151151	IPMK	0	0	0	0	0	1	1	0	0	0	0	0
ENSG00000163040	CCDC74A	0	0	0	0	0	2	1	0	0	0	0	0
ENSG00000083444	PLOD1	0	0	0	0	2	1	1	0	0	0	0	0
ENSG00000198909	MAP3K3	2	0	0	4	4	1	1	0	0	0	0	0
ENSG00000169239	CA5B	0	0	0	0	0	1	1	0	0	0	0	0
ENSG00000102796	DHRS12	0	0	0	0	2	1	2	0	0	0	0	0
ENSG00000173542	MOB1B	0	0	0	0	0	1	1	0	0	0	0	0
ENSG00000132823	OSER1	0	0	0	0	0	1	1	0	0	0	0	0
ENSG00000106538	RARRES2	0	0	0	0	0	1	1	0	0	0	0	0
ENSG00000143379	SETDB1	2	0	0	0	2	4	1	0	0	0	0	0
ENSG00000148840	PPRC1	0	0	0	2	0	1	1	0	0	0	0	0
ENSG00000120158	RCL1	0	0	0	0	2	1	2	0	0	0	0	0
ENSG00000213024	NUP62	2	0	0	6	14	5	1	2	0	0	0	6
ENSG00000106211	HSPB1	0	0	0	0	0	3	1	0	0	0	0	0
ENSG00000166575	TMEM135	0	0	0	0	2	2	1	0	0	0	2	0
ENSG00000166685	COG1	2	0	0	0	2	1	2	0	0	0	0	0
ENSG00000124006	OBSL1	0	0	0	0	2	1	2	0	0	0	0	0
ENSG00000001631	KRIT1	2	0	0	2	6	4	1	2	0	0	8	12
ENSG00000196584	XRCC2	0	0	0	0	2	1	2	0	0	0	0	0
ENSG00000139263	LRIG3	0	0	0	0	0	1	2	0	0	0	0	0
ENSG00000047597	XK	0	0	0	0	0	1	1	0	0	0	0	0
ENSG00000062716	VMP1	0	0	0	4	10	2	1	0	0	0	2	0
ENSG00000253797	UTP14C	0	0	0	4	2	2	1	0	0	0	0	0
ENSG00000146281	PM20D2	0	0	0	0	0	1	1	0	0	0	0	0
ENSG00000164543	STK17A	0	0	0	0	0	1	1	0	0	0	0	0
ENSG00000188064	WNT7B	0	0	0	0	0	3	1	0	0	0	0	0
ENSG00000060138	YBX3	0	0	0	0	2	1	2	0	0	0	0	0
ENSG00000119487	MAPKAP1	2	0	0	4	14	3	2	0	0	0	0	0
ENSG00000176533	GNG7	0	0	0	0	0	1	1	0	0	0	0	0
ENSG00000158796	DEDD	2	0	0	0	0	2	1	0	0	0	0	0
ENSG00000002822	MAD1L1	3	0	0	8	10	7	1	0	0	0	0	0
ENSG00000196591	HDAC2	0	0	0	0	0	1	1	0	0	0	0	0
ENSG00000159176	CSRP1	2	0	0	0	0	3	1	4	0	0	4	0
ENSG00000143367	TUFT1	0	0	0	0	4	1	1	0	0	0	0	0
ENSG00000054116	TRAPPC3	2	0	0	6	2	3	1	0	0	0	4	0
ENSG00000160446	ZDHHC12	2	0	0	0	0	1	2	0	0	0	0	0
ENSG00000171813	PWWP2B	2	0	0	0	0	1	1	0	0	0	0	0
ENSG00000050393	MCUR1	0	0	0	0	0	1	2	0	0	0	0	0
ENSG00000175455	CCDC14	2	0	0	4	4	3	1	0	2	0	0	0
ENSG00000140280	LYSMD2	2	0	0	0	0	2	1	0	0	0	0	0
ENSG00000087253	LPCAT2	0	0	0	0	0	1	2	0	0	0	0	0
ENSG00000153066	TXNDC11	0	0	0	2	6	2	1	0	0	0	0	0
ENSG00000012048	BRCA1	4	0	0	6	6	7	1	0	0	0	6	2
ENSG00000115325	DOK1	0	0	0	0	2	2	1	0	0	0	0	0
ENSG00000115421	PAPOLG	0	0	0	0	2	1	1	0	0	0	0	0
ENSG00000160352	ZNF714	0	0	0	0	2	1	4	0	0	0	0	0
ENSG00000025434	NR1H3	6	2	0	4	6	4	1	0	0	0	0	0
ENSG00000177731	FLII	2	0	0	0	6	4	3	0	0	0	6	0
ENSG00000088826	SMOX	0	2	0	0	2	2	1	0	0	0	0	0
ENSG00000071051	NCK2	0	0	0	0	2	3	1	0	0	0	0	0
ENSG00000117602	RCAN3	0	0	0	0	2	2	1	0	0	0	0	0
ENSG00000166261	ZNF202	3	0	0	6	10	1	1	0	0	0	0	0
ENSG00000133398	MED10	0	0	0	0	0	1	1	0	0	0	0	0
ENSG00000141448	GATA6	0	0	0	0	0	2	1	0	0	0	0	0
ENSG00000198056	PRIM1	7	0	0	2	12	6	1	2	0	0	0	4
ENSG00000198482	ZNF808	0	0	0	0	4	2	1	0	0	0	0	2
ENSG00000161243	FBXO27	0	0	0	0	0	2	1	0	0	0	0	0
ENSG00000095015	MAP3K1	0	0	0	0	0	1	1	0	0	0	0	0
ENSG00000113522	AC116366.3	0	0	0	2	0	1	1	0	0	0	0	0
ENSG00000197712	FAM114A1	0	0	0	2	4	1	2	0	0	0	0	0
ENSG00000215784	FAM72D	0	0	0	0	0	1	1	0	0	0	0	0
ENSG00000137500	CCDC90B	0	2	0	6	6	4	1	0	0	0	4	4
ENSG00000136643	RPS6KC1	0	0	0	2	8	1	1	0	0	0	0	0
ENSG00000189164	ZNF527	2	0	0	0	0	1	2	0	0	0	0	0
ENSG00000029363	BCLAF1	2	2	0	0	4	1	1	0	0	0	0	0
ENSG00000047644	WWC3	0	0	0	0	0	1	1	0	0	0	0	0
ENSG00000087088	BAX	0	0	0	2	10	1	1	0	0	0	0	0
ENSG00000092208	GEMIN2	0	0	0	0	6	2	1	0	0	0	0	0
ENSG00000102543	CDADC1	2	0	0	0	0	2	1	0	0	0	0	0
ENSG00000151746	BICD1	0	0	0	0	0	1	3	0	0	0	0	0
ENSG00000196453	ZNF777	0	0	0	0	0	2	1	0	0	0	0	0
ENSG00000123472	ATPAF1	0	0	0	2	2	3	1	0	0	0	0	0
ENSG00000113580	NR3C1	0	0	0	0	0	3	1	0	0	0	0	0
ENSG00000117395	EBNA1BP2	0	0	0	0	0	1	1	0	0	0	0	0
ENSG00000114923	SLC4A3	2	0	0	0	0	1	1	0	0	0	0	0
ENSG00000197385	ZNF860	0	0	0	0	0	1	1	0	0	0	0	0
ENSG00000249115	HAUS5	0	4	2	0	2	2	1	0	2	0	0	0
ENSG00000099785	2024-03-02	2	0	0	0	6	2	1	0	0	0	0	0
ENSG00000109920	FNBP4	2	6	2	0	6	2	1	0	0	0	0	0
ENSG00000154118	JPH3	0	0	0	0	0	1	3	0	0	0	0	0
ENSG00000006715	VPS41	0	0	0	0	2	3	1	0	0	0	0	0
ENSG00000112357	PEX7	0	0	0	0	0	1	2	0	0	0	0	0
ENSG00000139631	CSAD	0	0	0	2	0	1	2	0	0	0	0	0
ENSG00000124562	SNRPC	0	0	0	0	2	2	1	0	0	0	0	0
ENSG00000197971	MBP	0	0	0	0	0	1	1	0	0	0	0	0
ENSG00000169756	LIMS1	0	0	0	0	2	5	1	0	0	0	0	0
ENSG00000188739	RBM34	0	0	0	0	4	1	1	0	0	0	0	0
ENSG00000173660	UQCRH	2	0	0	0	2	1	1	0	0	0	0	2
ENSG00000133641	C12orf29	0	0	0	2	6	2	1	0	0	0	0	2
ENSG00000163932	PRKCD	0	0	0	0	4	1	1	0	0	0	0	0
ENSG00000123933	MXD4	0	0	0	0	2	1	1	0	0	0	0	0
ENSG00000101194	SLC17A9	2	4	0	0	2	2	1	0	0	0	0	0
ENSG00000124102	PI3	0	0	0	0	0	1	1	0	0	0	0	0
ENSG00000197217	ENTPD4	6	0	0	0	4	2	4	0	0	0	0	0
ENSG00000133247	KMT5C	0	0	0	0	2	3	1	0	0	0	0	0
ENSG00000106526	ACTR3C	0	0	0	0	0	1	1	0	0	0	0	0
ENSG00000165300	SLITRK5	0	0	0	0	0	2	1	0	0	0	0	0
ENSG00000101391	CDK5RAP1	2	0	0	6	4	1	1	0	0	0	0	0
ENSG00000140382	HMG20A	2	0	0	0	2	2	1	2	0	0	0	2
ENSG00000197162	ZNF785	0	0	0	0	0	1	1	0	0	0	0	0
ENSG00000113552	GNPDA1	2	0	0	0	2	2	1	4	0	0	0	2
ENSG00000174437	ATP2A2	0	0	0	0	2	2	1	0	0	0	0	0
ENSG00000125779	PANK2	2	0	0	0	2	4	1	0	0	0	0	0
ENSG00000107560	RAB11FIP2	0	0	0	0	0	1	1	0	0	0	0	0
ENSG00000147383	NSDHL	0	0	0	0	2	1	1	0	0	0	0	0
ENSG00000089022	MAPKAPK5	0	0	0	2	0	1	1	0	0	0	0	0
ENSG00000101421	CHMP4B	0	0	0	0	0	1	1	0	0	0	0	0
ENSG00000080845	DLGAP4	0	0	0	0	2	2	1	0	0	0	0	0
ENSG00000117632	STMN1	0	0	0	0	0	5	1	0	0	0	0	0
ENSG00000059378	PARP12	2	0	0	6	6	3	1	0	0	0	0	0
ENSG00000278259	MYO19	2	0	0	2	6	4	1	0	0	0	2	2
ENSG00000160233	LRRC3	0	0	0	0	0	1	1	0	0	0	0	0
ENSG00000184708	EIF4ENIF1	2	0	0	0	0	3	1	0	0	0	0	0
ENSG00000130540	SULT4A1	0	0	0	0	4	1	1	0	0	0	0	0
ENSG00000143622	RIT1	0	0	0	0	2	3	1	0	0	0	0	0
ENSG00000146674	IGFBP3	0	0	0	0	0	3	2	0	0	0	0	0
ENSG00000079332	SAR1A	0	0	0	2	4	2	2	0	0	0	0	0
ENSG00000120656	TAF12	0	0	0	0	0	2	1	0	0	0	0	0
ENSG00000188095	MESP2	0	0	0	0	0	1	1	0	0	0	0	0
ENSG00000198380	GFPT1	0	0	0	0	0	1	1	0	0	0	0	0
ENSG00000160767	FAM189B	0	0	0	10	4	1	3	0	0	0	2	0
ENSG00000166123	GPT2	0	0	0	0	0	2	1	0	0	0	0	0
ENSG00000119772	DNMT3A	0	0	0	0	0	2	1	0	0	0	0	0
ENSG00000120458	MSANTD2	4	0	0	0	0	1	1	0	0	0	0	0
ENSG00000167701	GPT	0	0	0	0	0	1	1	0	0	0	0	0
ENSG00000158941	CCAR2	4	2	0	2	10	15	1	0	0	0	0	0
ENSG00000142657	PGD	2	0	0	4	2	2	1	0	0	0	0	0
ENSG00000154957	ZNF18	0	0	0	0	4	1	1	0	0	0	0	0
ENSG00000103150	MLYCD	0	0	0	0	0	1	1	0	0	0	0	0
ENSG00000107789	MINPP1	0	0	0	2	0	1	1	0	0	0	0	0
ENSG00000162745	OLFML2B	0	0	0	0	0	1	1	0	0	0	0	0
ENSG00000135404	CD63	2	0	0	0	0	7	1	0	0	0	0	0
ENSG00000126883	NUP214	4	0	0	2	6	4	3	0	0	0	0	0
ENSG00000161204	ABCF3	4	2	0	0	0	1	1	0	0	0	0	0
ENSG00000141293	SKAP1	0	0	0	0	0	1	2	0	0	0	0	0
ENSG00000005436	GCFC2	2	0	0	0	0	2	1	0	0	0	0	0
ENSG00000127990	SGCE	0	0	0	2	8	1	2	0	0	0	0	0
ENSG00000171617	ENC1	0	0	0	0	0	1	1	0	0	0	0	0
ENSG00000156136	DCK	0	0	0	0	2	2	1	0	0	0	0	0
ENSG00000167644	C19orf33	4	0	0	0	2	7	2	0	0	0	0	0
ENSG00000137936	BCAR3	0	0	0	0	0	4	1	0	0	0	0	0
ENSG00000168538	TRAPPC11	0	0	0	0	0	3	1	0	0	0	0	0
ENSG00000204611	ZNF616	0	0	0	0	2	2	1	0	0	0	0	0
ENSG00000158710	TAGLN2	0	0	0	0	0	4	1	0	0	0	0	0
ENSG00000138642	HERC6	2	0	0	0	0	1	1	0	0	0	0	0
ENSG00000068366	ACSL4	0	0	0	0	0	1	1	0	0	0	0	2
ENSG00000099940	SNAP29	0	0	0	0	0	1	1	0	0	0	0	0
ENSG00000167460	TPM4	0	0	0	0	0	8	3	2	0	0	0	2
ENSG00000088899	LZTS3	2	2	0	0	0	1	1	0	0	0	0	0
ENSG00000180611	MB21D2	0	0	0	0	0	1	1	0	0	0	0	0
ENSG00000144036	EXOC6B	0	0	0	0	0	1	2	0	0	0	0	0
ENSG00000115307	AUP1	2	0	0	0	0	1	1	0	0	0	0	0
ENSG00000160957	RECQL4	8	4	2	0	2	2	6	0	4	2	0	0
ENSG00000104812	GYS1	0	0	0	0	2	1	1	0	0	0	0	0
ENSG00000164751	PEX2	0	0	0	0	2	2	1	0	0	0	0	0
ENSG00000176142	TMEM39A	4	0	0	4	4	1	3	0	0	0	0	0
ENSG00000204315	FKBPL	0	0	0	0	0	2	1	0	0	0	0	0
ENSG00000079393	DUSP13	0	0	0	2	0	1	1	0	0	0	0	0
ENSG00000157110	RBPMS	0	0	0	0	6	6	4	0	0	0	0	0
ENSG00000275835	TUBGCP5	0	0	0	0	0	1	2	0	0	0	0	0
ENSG00000068308	OTUD5	2	0	0	0	0	3	1	0	0	0	0	0
ENSG00000175274	TP53I11	0	0	0	0	2	2	1	0	0	0	0	0
ENSG00000166377	ATP9B	2	0	0	0	4	2	1	0	0	0	0	0
ENSG00000117475	BLZF1	0	0	0	0	0	2	1	0	0	0	0	0
ENSG00000166343	MSS51	2	0	0	0	0	1	1	0	0	0	0	0
ENSG00000007520	TSR3	0	0	0	0	2	1	1	0	0	0	0	0
ENSG00000080824	HSP90AA1	2	0	0	0	6	2	2	0	0	0	0	0
ENSG00000179119	SPTY2D1	0	0	0	0	0	2	1	0	0	0	0	0
ENSG00000263528	IKBKE	0	0	0	0	4	1	1	0	0	0	0	0
ENSG00000119397	CNTRL	0	0	0	0	0	2	1	0	0	0	0	0
ENSG00000140350	ANP32A	2	0	0	0	0	1	2	0	0	0	0	2
ENSG00000151923	TIAL1	2	0	0	2	2	2	1	0	0	0	0	0
ENSG00000103042	SLC38A7	6	0	0	6	6	3	2	0	0	0	0	2
ENSG00000172830	SSH3	4	2	0	0	6	3	1	0	2	0	0	2
ENSG00000083093	PALB2	0	0	0	0	2	1	1	0	0	0	0	0
ENSG00000162407	PLPP3	0	0	0	0	0	1	1	0	0	0	0	0
ENSG00000108883	EFTUD2	2	0	0	2	6	2	1	0	0	0	0	0
ENSG00000100994	PYGB	0	0	0	0	0	2	1	0	0	0	0	0
ENSG00000163467	TSACC	2	0	0	0	0	2	1	0	0	0	0	0
ENSG00000142945	KIF2C	0	0	0	0	2	3	1	0	0	0	0	0
ENSG00000166197	NOLC1	2	0	0	12	6	1	1	0	0	0	0	2
ENSG00000162368	CMPK1	0	0	0	0	2	1	1	0	0	0	0	0
ENSG00000105329	TGFB1	0	0	0	0	0	1	1	0	0	0	0	0
ENSG00000188342	GTF2F2	0	0	0	0	0	1	1	0	0	0	0	0
ENSG00000164211	STARD4	0	0	0	2	4	2	1	0	0	0	0	0
ENSG00000113645	WWC1	4	2	0	0	0	5	1	0	0	0	0	0
ENSG00000157637	SLC38A10	0	0	0	0	2	2	1	0	0	0	0	2
ENSG00000004897	CDC27	7	0	0	6	4	2	3	0	0	0	0	0
ENSG00000198915	RASGEF1A	0	0	0	0	0	5	1	0	0	0	0	0
ENSG00000142197	DOPEY2	0	0	0	0	0	1	1	0	0	0	0	0
ENSG00000186566	GPATCH8	0	0	0	2	6	1	1	0	0	0	0	0
ENSG00000174953	DHX36	2	0	0	0	4	2	1	0	0	0	0	0
ENSG00000110717	NDUFS8	2	0	0	6	0	5	1	0	0	0	2	0
ENSG00000169762	TAPT1	0	0	0	0	4	1	1	0	0	0	0	0
ENSG00000211584	SLC48A1	0	0	0	0	0	5	1	0	0	0	0	0
ENSG00000138468	SENP7	0	0	0	0	0	1	1	0	0	0	0	0
ENSG00000117385	P3H1	4	0	0	0	0	1	2	0	0	0	0	0
ENSG00000141499	WRAP53	2	0	0	0	2	2	1	0	0	0	0	0
ENSG00000111711	GOLT1B	0	0	0	0	4	1	2	0	0	0	0	0
ENSG00000183853	KIRREL	2	0	0	0	0	2	1	0	0	0	0	0
ENSG00000119523	ALG2	0	0	0	0	2	2	1	0	0	0	0	0
ENSG00000130119	GNL3L	0	0	0	0	0	2	1	0	0	0	0	0
ENSG00000047578	KIAA0556	0	0	0	0	4	2	1	0	0	0	0	0
ENSG00000181751	C5orf30	0	0	0	0	0	3	1	0	0	0	0	0
ENSG00000153551	CMTM7	0	0	0	0	0	1	1	0	0	0	0	0
ENSG00000150991	UBC	0	0	0	0	0	8	1	4	2	0	4	4
ENSG00000183840	GPR39	0	0	0	0	0	2	1	0	0	0	0	0
ENSG00000158715	SLC45A3	0	0	0	0	0	1	1	0	0	0	0	0
ENSG00000143320	CRABP2	2	0	0	0	0	1	1	0	0	0	0	0
ENSG00000145012	LPP	0	0	0	0	4	3	2	0	0	0	0	0
ENSG00000125445	MRPS7	2	0	0	0	0	2	1	0	0	0	0	0
ENSG00000197779	ZNF81	0	0	0	0	2	1	3	0	0	0	0	0
ENSG00000110721	CHKA	0	0	0	0	4	2	1	0	0	0	0	0
ENSG00000104529	EEF1D	20	2	0	10	40	11	4	0	0	0	38	32
ENSG00000146386	ABRACL	0	0	0	0	0	1	1	0	0	0	0	0
ENSG00000132423	COQ3	0	0	0	0	4	1	1	0	0	0	0	0
ENSG00000080561	MID2	2	0	0	0	0	1	1	0	0	0	0	0
ENSG00000163683	SMIM14	0	0	0	0	2	1	1	0	0	0	0	0
ENSG00000171988	JMJD1C	0	0	0	0	0	3	1	0	0	0	0	0
ENSG00000109501	WFS1	2	0	0	0	0	1	1	0	0	0	0	0
ENSG00000121289	CEP89	0	0	0	0	2	1	5	0	0	0	0	0
ENSG00000119866	BCL11A	2	0	0	0	2	3	1	0	0	0	0	0
ENSG00000204116	CHIC1	0	0	0	0	0	1	1	0	0	0	0	0
ENSG00000197172	MAGEA6	0	0	0	0	0	1	1	0	0	0	0	0
ENSG00000185585	OLFML2A	0	0	0	0	2	1	1	0	0	0	0	0
ENSG00000119402	FBXW2	2	0	0	0	0	2	1	0	0	0	0	0
ENSG00000143774	GUK1	7	0	0	2	8	3	1	0	0	0	0	2
ENSG00000171159	C9orf16	0	0	0	0	0	1	1	0	0	0	0	0
ENSG00000167771	RCOR2	0	0	0	0	0	1	1	0	0	0	0	0
ENSG00000241563	CORT	0	0	0	4	8	3	1	0	0	0	0	0
ENSG00000184117	NIPSNAP1	0	0	0	0	4	2	1	0	0	0	0	0
ENSG00000142634	EFHD2	0	0	0	2	4	1	1	0	0	0	0	0
ENSG00000196923	PDLIM7	5	0	0	0	10	2	1	0	0	0	0	0
ENSG00000160886	LY6K	0	0	0	0	0	1	4	0	0	0	0	0
ENSG00000161526	SAP30BP	2	2	0	6	10	4	1	0	0	0	0	0
ENSG00000144674	GOLGA4	0	0	0	0	2	1	1	0	0	0	0	0
ENSG00000205302	SNX2	0	0	0	0	2	2	1	0	0	0	0	0
ENSG00000273590	SMIM11B	0	0	0	0	2	2	1	0	0	0	0	0
ENSG00000117481	NSUN4	0	0	0	0	4	2	1	0	0	0	0	0
ENSG00000124789	NUP153	0	0	0	0	0	1	1	0	0	0	0	0
ENSG00000177082	WDR73	0	0	0	0	4	2	1	0	0	0	0	0
ENSG00000183208	GDPGP1	0	0	0	0	2	2	1	0	0	0	0	0
ENSG00000129993	CBFA2T3	0	0	0	0	2	1	2	0	0	0	0	0
ENSG00000196914	ARHGEF12	0	0	0	0	2	2	1	0	0	0	0	0
ENSG00000099840	IZUMO4	0	0	0	0	0	1	1	0	0	0	0	0
ENSG00000197530	MIB2	11	4	4	0	10	5	1	0	0	0	0	0
ENSG00000117533	VAMP4	0	0	0	0	0	1	2	0	0	0	0	0
ENSG00000215717	TMEM167B	0	0	0	0	0	1	1	0	0	0	0	0
ENSG00000175203	DCTN2	4	0	0	4	8	1	1	0	0	0	0	0
ENSG00000125826	RBCK1	2	0	0	2	14	3	1	0	0	0	0	0
ENSG00000149485	FADS1	0	0	0	0	2	8	1	0	0	0	0	0
ENSG00000170035	UBE2E3	0	0	0	0	2	6	1	0	0	0	0	2
ENSG00000197943	PLCG2	0	0	0	0	0	1	2	0	0	0	0	0
ENSG00000244274	DBNDD2	6	0	0	0	0	7	2	0	0	0	0	0
ENSG00000127946	HIP1	0	0	0	0	0	3	1	0	0	0	0	0
ENSG00000165730	STOX1	2	0	0	0	0	1	1	0	0	0	0	0
ENSG00000118508	RAB32	0	0	0	0	0	1	1	0	0	0	0	0
ENSG00000112584	FAM120B	0	2	0	0	0	1	1	0	0	0	0	0
ENSG00000128604	IRF5	4	2	0	0	8	3	1	0	2	0	0	0
ENSG00000187118	CMC1	0	0	0	4	6	3	1	0	0	0	0	4
ENSG00000077150	NFKB2	0	0	0	0	0	5	1	0	0	0	0	0
ENSG00000186174	BCL9L	0	0	0	2	4	2	1	0	0	0	0	0
ENSG00000063438	AHRR	0	0	0	0	0	2	1	0	0	0	0	0
ENSG00000105255	FSD1	2	0	0	0	0	3	1	0	0	0	2	0
ENSG00000166578	IQCD	2	0	0	2	0	1	2	0	0	0	0	0
ENSG00000168495	POLR3D	0	0	0	0	0	3	1	0	0	0	0	0
ENSG00000172809	RPL38	0	0	0	0	0	4	1	0	0	0	0	0
ENSG00000181544	FANCB	0	0	0	0	0	1	1	0	0	0	0	0
ENSG00000156990	RPUSD3	4	0	0	0	10	2	1	0	0	0	0	6
ENSG00000100632	ERH	0	0	0	0	0	1	2	0	0	0	0	0
ENSG00000197043	ANXA6	2	0	0	14	16	9	2	2	0	0	10	4
ENSG00000105991	HOXA1	0	0	0	0	0	1	1	0	0	0	0	0
ENSG00000214413	BBIP1	0	0	0	6	8	1	1	0	0	0	0	0
ENSG00000198373	WWP2	0	0	0	2	4	3	1	0	0	0	0	0
ENSG00000119574	ZBTB45	0	0	0	0	0	4	1	0	0	0	0	0
ENSG00000166925	TSC22D4	2	0	0	0	0	2	1	0	0	0	0	0
ENSG00000145687	SSBP2	2	0	0	0	6	2	1	0	0	0	0	0
ENSG00000121766	ZCCHC17	0	0	0	2	10	2	1	0	0	0	2	2
ENSG00000101335	MYL9	0	0	0	0	2	1	1	0	0	0	0	0
ENSG00000156853	ZNF689	0	0	0	0	0	2	1	0	0	0	0	0
ENSG00000174804	FZD4	0	0	0	0	0	1	1	0	0	0	0	0
ENSG00000013441	CLK1	0	0	0	0	2	2	1	0	0	0	0	0
ENSG00000226479	TMEM185B	0	0	0	0	0	1	1	0	0	0	0	0
ENSG00000163686	ABHD6	0	0	0	0	2	2	1	0	0	0	0	0
ENSG00000078269	SYNJ2	0	0	0	0	0	2	1	0	0	0	0	0
ENSG00000168003	SLC3A2	0	0	0	0	10	5	1	0	2	0	0	0
ENSG00000108506	INTS2	0	0	0	0	0	2	1	0	0	0	0	0
ENSG00000144677	CTDSPL	0	0	0	0	2	1	3	0	0	0	0	0
ENSG00000182307	C8orf33	0	0	0	0	0	2	1	0	0	0	0	0
ENSG00000095319	NUP188	0	0	0	0	0	2	1	0	0	0	0	0
ENSG00000151465	CDC123	0	0	0	0	4	2	2	0	0	0	0	0
ENSG00000197020	ZNF100	0	0	0	0	0	1	2	0	0	0	0	0
ENSG00000120733	KDM3B	0	2	0	0	2	1	1	0	0	0	0	0
ENSG00000187634	SAMD11	4	4	0	16	6	9	1	2	2	0	2	6
ENSG00000185437	SH3BGR	2	0	0	0	2	6	1	0	0	0	0	0
ENSG00000152076	CCDC74B	3	0	0	0	4	2	1	0	0	0	0	4
ENSG00000198589	LRBA	0	0	0	0	4	2	1	0	0	0	0	0
ENSG00000146425	DYNLT1	0	0	0	0	0	1	2	0	0	0	0	0
ENSG00000129521	EGLN3	0	0	0	0	0	2	1	0	0	0	0	0
ENSG00000141456	PELP1	2	0	0	2	0	2	1	0	0	0	0	0
ENSG00000234616	JRK	0	0	0	0	0	1	3	0	0	0	0	0
ENSG00000172728	FUT10	0	0	0	0	0	2	1	0	0	0	0	0
ENSG00000249459	ZNF286B	2	0	0	0	0	1	1	0	0	0	0	0
ENSG00000130227	XPO7	2	0	0	0	0	3	1	0	0	0	0	0
ENSG00000259494	MRPL46	0	0	0	0	2	1	2	0	0	0	0	0
ENSG00000126581	BECN1	2	0	0	10	12	6	1	0	0	0	0	0
ENSG00000145908	ZNF300	0	0	0	2	4	1	3	0	0	0	0	0
ENSG00000148737	TCF7L2	2	0	0	16	20	1	1	0	0	0	0	0
ENSG00000146842	TMEM209	0	0	0	0	2	2	1	0	0	0	0	0
ENSG00000185010	F8	0	0	0	0	0	1	1	0	0	0	0	0
ENSG00000026025	VIM	0	0	2	0	0	4	1	0	0	0	0	0
ENSG00000187531	SIRT7	2	2	0	2	16	2	2	0	2	0	0	2
ENSG00000114107	CEP70	2	0	0	0	4	2	1	0	0	0	0	0
ENSG00000165490	DDIAS	0	0	0	2	8	1	2	0	0	0	0	0
ENSG00000102962	CCL22	0	0	0	0	0	1	1	0	0	0	0	0
ENSG00000122335	SERAC1	0	0	0	0	0	1	2	0	0	0	0	0
ENSG00000068697	LAPTM4A	0	0	0	0	0	1	1	0	0	0	0	0
ENSG00000064012	CASP8	2	0	0	4	2	6	1	0	0	0	0	0
ENSG00000164251	F2RL1	0	0	0	0	0	2	1	0	0	0	0	0
ENSG00000125868	DSTN	0	0	0	0	2	1	1	0	0	0	0	0
ENSG00000129422	MTUS1	0	0	0	0	2	2	1	0	0	0	0	0
ENSG00000099364	FBXL19	5	0	0	0	2	4	1	0	0	0	0	0
ENSG00000161980	POLR3K	0	0	0	0	0	1	1	0	0	0	0	0
ENSG00000068028	RASSF1	2	0	0	0	4	2	1	0	0	0	0	0
ENSG00000165525	NEMF	0	0	0	0	0	1	2	0	0	0	0	0
ENSG00000116729	WLS	0	0	0	2	6	2	1	0	0	0	0	2
ENSG00000122674	CCZ1	0	0	0	0	2	1	1	0	0	0	0	0
ENSG00000103024	NME3	5	8	0	0	0	2	1	6	2	0	0	0
ENSG00000038002	AGA	0	0	0	0	0	1	1	0	0	0	0	0
ENSG00000033327	GAB2	0	0	0	0	0	1	1	0	0	0	0	0
ENSG00000104427	ZC2HC1A	0	0	0	0	0	1	1	0	0	0	0	0
ENSG00000168434	COG7	0	0	0	0	0	1	2	0	0	0	0	0
ENSG00000163811	WDR43	0	0	0	0	0	1	1	0	0	0	0	0
ENSG00000204175	GPRIN2	0	0	0	0	2	3	1	0	0	0	0	2
ENSG00000100359	SGSM3	9	2	0	2	8	3	3	0	0	0	0	0
ENSG00000110911	SLC11A2	2	0	0	4	2	6	1	0	0	0	0	0
ENSG00000171700	RGS19	0	0	0	0	2	2	1	0	0	0	0	0
ENSG00000135476	ESPL1	2	0	0	0	0	3	1	0	0	0	0	0
ENSG00000070159	PTPN3	0	0	0	0	6	1	1	0	0	0	0	0
ENSG00000138942	RNF185	2	0	0	4	0	1	1	0	0	0	0	0
ENSG00000170577	SIX2	0	0	0	0	0	2	1	0	0	0	0	0
ENSG00000180035	ZNF48	0	0	0	0	0	2	1	0	0	0	0	0
ENSG00000130748	TMEM160	0	0	0	0	0	1	1	0	0	0	0	0
ENSG00000066117	SMARCD1	0	0	0	2	6	3	1	0	0	0	0	0
ENSG00000105750	ZNF85	0	0	0	0	0	1	1	0	0	0	0	0
ENSG00000100764	PSMC1	0	0	0	0	2	2	1	0	0	0	4	0
ENSG00000278023	RDM1	0	0	0	0	2	1	2	0	0	0	0	0
ENSG00000185504	FAAP100	2	0	0	0	0	3	1	0	0	0	0	0
ENSG00000167232	ZNF91	0	0	0	0	2	1	2	0	0	0	0	0
ENSG00000089775	ZBTB25	0	0	0	0	2	2	1	0	0	0	0	0
ENSG00000135108	FBXO21	2	0	0	0	2	1	1	0	0	0	0	0
ENSG00000102974	CTCF	0	0	0	2	0	1	2	0	0	0	0	0
ENSG00000126603	GLIS2	0	0	0	0	0	1	1	0	0	0	0	0
ENSG00000135211	TMEM60	0	0	0	0	0	1	1	0	0	0	0	0
ENSG00000196670	ZFP62	2	0	0	0	4	3	1	0	0	0	0	2
ENSG00000078043	PIAS2	0	0	0	0	0	1	2	0	0	0	0	0
ENSG00000275895	U2AF1L5	0	0	0	0	4	1	1	0	0	0	0	0
ENSG00000153443	UBALD1	2	0	0	0	4	4	1	2	0	0	0	4
ENSG00000198960	ARMCX6	0	0	0	2	4	1	2	0	0	0	0	0
ENSG00000075188	NUP37	0	0	0	2	0	1	1	0	0	0	0	0
ENSG00000141380	SS18	0	0	0	2	12	3	1	0	0	0	0	0
ENSG00000160392	C19orf47	12	0	0	4	20	13	5	2	0	0	0	2
ENSG00000182871	COL18A1	0	0	0	0	0	3	1	0	0	0	0	0
ENSG00000119729	RHOQ	0	0	0	0	4	2	1	0	0	0	0	0
ENSG00000099308	MAST3	0	0	0	0	0	2	1	0	0	0	0	0
ENSG00000034693	PEX3	0	0	0	0	2	1	1	0	0	0	0	0
ENSG00000184613	NELL2	0	0	0	0	0	1	3	0	0	0	0	0
ENSG00000063046	EIF4B	4	0	0	2	10	1	4	0	0	0	0	2
ENSG00000050344	NFE2L3	0	0	0	0	0	1	1	0	0	0	0	0
ENSG00000129951	PLPPR3	0	0	0	0	0	1	1	0	0	0	0	0
ENSG00000117614	SYF2	0	0	0	0	2	1	1	0	0	0	0	0
ENSG00000095752	IL11	0	0	0	0	0	1	1	0	0	0	0	0
ENSG00000100150	DEPDC5	2	0	0	2	2	2	1	0	0	0	0	0
ENSG00000139644	TMBIM6	0	0	0	4	8	3	1	0	0	0	2	0
ENSG00000117569	PTBP2	2	0	0	0	4	1	2	0	0	0	0	2
ENSG00000178951	ZBTB7A	0	0	0	0	0	2	1	0	0	0	0	0
ENSG00000196950	SLC39A10	0	0	0	0	2	2	1	0	0	0	0	0
ENSG00000135457	TFCP2	0	0	0	0	4	1	2	0	0	0	0	0
ENSG00000185728	YTHDF3	0	0	0	0	4	2	1	0	0	0	0	0
ENSG00000171631	P2RY6	0	0	0	0	2	2	1	0	0	0	0	0
ENSG00000142207	URB1	0	0	0	0	0	1	1	0	0	0	0	0
ENSG00000112319	EYA4	2	0	0	0	2	1	2	0	0	0	0	0
ENSG00000170142	UBE2E1	0	0	0	0	2	3	1	0	0	0	0	0
ENSG00000132466	ANKRD17	0	0	0	0	2	2	1	0	0	0	0	2
ENSG00000100614	PPM1A	0	0	0	2	6	3	1	0	0	0	0	0
ENSG00000189046	ALKBH2	2	0	0	0	2	2	2	2	0	0	0	0
ENSG00000099385	BCL7C	0	0	0	0	0	1	3	0	0	0	0	2
ENSG00000119655	NPC2	0	0	0	0	2	3	1	0	0	0	0	0
ENSG00000133067	LGR6	0	0	0	0	0	2	1	0	0	0	0	0
ENSG00000165512	ZNF22	0	0	0	0	0	1	1	0	0	0	0	0
ENSG00000138286	FAM149B1	2	0	0	0	0	1	1	0	0	0	0	0
ENSG00000178177	LCORL	0	0	0	0	0	1	1	0	0	0	0	0
ENSG00000160606	TLCD1	0	0	0	0	0	3	1	0	0	0	0	0
ENSG00000119508	NR4A3	0	0	0	0	2	2	1	0	0	0	0	0
ENSG00000167193	CRK	2	0	0	0	0	1	2	2	0	0	0	0
ENSG00000049759	NEDD4L	0	0	0	8	6	6	1	0	0	0	0	0
ENSG00000138593	SECISBP2L	0	0	0	0	0	1	1	0	0	0	0	0
ENSG00000102780	DGKH	0	0	0	0	0	2	1	0	0	0	0	0
ENSG00000142677	IL22RA1	0	0	0	0	0	1	1	0	0	0	0	0
ENSG00000119979	FAM45A	2	0	0	0	4	1	1	0	0	0	0	4
ENSG00000133027	PEMT	0	0	0	2	0	3	1	0	0	0	0	0
ENSG00000172006	ZNF554	0	0	0	0	0	1	1	0	0	0	0	0
ENSG00000266714	MYO15B	6	2	0	2	2	7	1	0	0	0	0	0
ENSG00000137710	RDX	0	0	0	0	0	1	1	0	0	0	2	0
ENSG00000134684	YARS	0	0	0	0	0	1	1	0	0	0	0	0
ENSG00000174282	ZBTB4	0	0	0	0	0	2	1	0	0	0	0	0
ENSG00000137992	DBT	0	0	0	0	0	1	2	0	0	0	0	0
ENSG00000105865	DUS4L	2	0	0	0	4	4	1	0	0	0	0	0
ENSG00000046647	GEMIN8	2	0	0	0	4	2	1	0	0	0	0	0
ENSG00000116221	MRPL37	0	0	0	0	0	1	2	0	0	0	2	0
ENSG00000160953	MUM1	0	0	0	0	4	2	1	0	0	0	0	0
ENSG00000196275	GTF2IRD2	0	0	0	0	0	1	1	0	0	0	0	0
ENSG00000105053	VRK3	2	0	0	2	6	4	2	0	0	0	0	0
ENSG00000136720	HS6ST1	0	0	0	0	0	1	1	0	0	0	0	0
ENSG00000132535	DLG4	0	0	0	0	2	3	1	0	0	0	0	0
ENSG00000204227	RING1	0	0	0	0	0	1	1	0	0	0	0	0
ENSG00000187325	TAF9B	0	0	0	0	0	1	1	0	0	0	0	0
ENSG00000100744	GSKIP	2	0	0	0	0	1	1	0	0	0	0	0
ENSG00000100823	APEX1	3	0	0	0	0	7	1	2	0	0	4	0
ENSG00000123685	BATF3	0	0	0	0	0	1	1	0	0	0	0	0
ENSG00000105549	THEG	0	0	0	0	0	1	1	0	0	0	0	0
ENSG00000087302	C14orf166	2	0	0	0	6	2	1	0	0	0	0	0
ENSG00000120509	PDZD11	0	0	0	0	2	1	1	0	0	0	0	0
ENSG00000158887	MPZ	0	0	0	0	0	1	1	0	0	0	0	0
ENSG00000204576	PRR3	0	0	0	2	4	1	1	0	0	0	0	0
ENSG00000186280	KDM4D	0	0	0	0	0	1	1	0	0	0	0	0
ENSG00000173581	CCDC106	3	0	0	0	0	2	1	0	0	0	0	0
ENSG00000184162	NR2C2AP	0	0	0	0	2	1	3	0	0	0	0	0
ENSG00000149435	GGTLC1	0	0	0	0	0	1	1	0	0	0	0	0
ENSG00000188554	NBR1	0	0	0	2	2	3	1	0	0	0	0	0
ENSG00000124171	PARD6B	0	0	0	0	0	1	1	0	0	0	0	0
ENSG00000090487	SPG21	0	0	0	0	4	4	1	0	0	0	0	0
ENSG00000111237	VPS29	2	0	0	2	12	4	1	0	0	0	0	4
ENSG00000163788	SNRK	0	0	0	0	2	1	1	0	0	0	0	0
ENSG00000165891	E2F7	2	0	0	0	2	1	3	0	0	0	0	0
ENSG00000165782	TMEM55B	0	0	0	0	0	2	1	0	0	0	0	0
ENSG00000085185	BCORL1	0	0	0	0	4	1	1	0	0	0	0	0
ENSG00000114019	AMOTL2	0	0	0	0	0	6	1	0	0	0	0	0
ENSG00000174106	LEMD3	0	2	0	0	0	1	1	0	0	0	0	0
ENSG00000213185	FAM24B	2	0	0	0	4	2	1	0	0	0	0	0
ENSG00000153187	HNRNPU	3	0	0	0	6	5	3	0	4	0	0	4
ENSG00000165949	IFI27	7	0	0	10	10	1	2	0	0	0	0	2
ENSG00000084774	CAD	2	2	0	0	4	1	1	0	0	0	0	0
ENSG00000151338	MIPOL1	0	0	0	0	0	1	1	0	0	0	0	0
ENSG00000066739	ATG2B	0	0	0	0	0	1	1	0	0	0	0	0
ENSG00000155111	CDK19	0	0	0	0	4	1	1	0	0	0	0	0
ENSG00000145781	COMMD10	0	0	0	0	0	2	1	0	0	0	0	0
ENSG00000116120	FARSB	0	0	0	0	2	1	1	0	0	0	0	0
ENSG00000275052	PPP4R3B	4	0	0	0	4	1	1	0	0	0	0	0
[truncated: 9,035 more rows]

## Sheet: C1.AS_event
Gene ID	Gene Name	AE	IR	MIR	MSKIP	SKIP	TSS	TTS	XAE	XIR	XMIR	XMSKIP	XSKIP
ENSG00000182985	CADM1	0	0	0	6	6	3	1	0	0	0	0	0
ENSG00000106524	ANKMY2	0	0	0	0	0	1	3	0	0	0	0	0
ENSG00000119138	KLF9	0	0	0	0	0	1	1	0	0	0	0	0
ENSG00000136861	CDK5RAP2	0	0	0	4	6	2	1	0	0	0	0	0
ENSG00000178996	SNX18	0	0	0	0	0	1	1	0	0	0	0	0
ENSG00000177943	MAMDC4	6	8	0	2	8	9	4	3	0	4	0	4
ENSG00000129518	EAPP	0	0	0	0	0	1	1	0	0	0	0	0
ENSG00000183648	NDUFB1	0	0	0	0	2	1	1	0	0	0	0	0
ENSG00000143001	TMEM61	0	0	0	0	0	1	1	0	0	0	0	0
ENSG00000111087	GLI1	0	0	0	0	0	1	1	0	0	0	0	0
ENSG00000185164	NOMO2	0	0	0	0	4	3	1	0	4	0	0	2
ENSG00000163913	IFT122	0	0	0	8	10	3	1	0	0	0	0	0
ENSG00000173068	BNC2	0	0	0	0	0	3	1	0	0	0	0	0
ENSG00000101882	NKAP	0	0	0	0	0	1	1	0	0	0	0	0
ENSG00000223501	VPS52	0	0	0	0	0	1	1	0	0	0	0	0
ENSG00000168827	GFM1	0	0	0	0	4	1	1	0	0	0	0	0
ENSG00000100802	C14orf93	2	2	0	2	0	2	1	2	2	0	4	0
ENSG00000153814	JAZF1	0	0	0	0	0	2	1	0	0	0	0	0
ENSG00000139921	TMX1	0	0	0	0	0	1	1	0	0	0	0	0
ENSG00000181817	LSM10	2	0	0	0	4	1	2	0	0	0	0	0
ENSG00000120709	FAM53C	2	0	0	0	0	2	1	0	0	0	0	0
ENSG00000106723	SPIN1	0	0	0	2	0	1	1	0	0	0	0	0
ENSG00000103966	EHD4	0	0	0	0	0	1	1	0	0	0	0	0
ENSG00000130312	MRPL34	5	0	0	4	4	7	1	2	0	0	2	0
ENSG00000089159	PXN	2	2	0	12	12	9	1	0	0	0	6	8
ENSG00000131737	KRT34	0	0	0	0	0	3	1	0	0	0	0	0
ENSG00000182973	CNOT10	0	0	0	0	2	2	1	0	0	0	0	0
ENSG00000141012	GALNS	0	0	0	0	2	1	1	0	0	0	0	0
ENSG00000138207	RBP4	0	0	0	0	0	4	1	0	0	0	0	0
ENSG00000132153	DHX30	0	0	0	0	4	4	1	0	0	0	0	0
ENSG00000141576	RNF157	0	0	0	0	2	1	3	0	0	0	0	0
ENSG00000120798	NR2C1	0	0	0	0	2	1	4	0	0	0	0	0
ENSG00000114026	TADA3	2	0	0	16	8	3	1	0	0	0	0	0
ENSG00000174456	C12orf76	0	0	0	0	2	1	4	0	0	0	0	2
ENSG00000124145	SDC4	0	0	0	0	0	1	2	0	0	0	0	0
ENSG00000111906	HDDC2	0	0	0	0	2	1	2	0	0	0	0	2
ENSG00000148290	SURF1	0	0	0	0	2	1	1	0	0	0	0	0
ENSG00000182600	C2orf82	2	0	0	6	8	6	2	0	0	0	2	4
ENSG00000196588	MKL1	2	0	0	0	4	2	2	0	0	0	0	0
ENSG00000169504	CLIC4	0	0	0	0	0	1	1	0	0	0	0	0
ENSG00000187726	DNAJB13	0	2	0	0	0	1	1	0	0	0	0	0
ENSG00000196365	LONP1	2	0	0	0	2	6	1	2	0	0	6	0
ENSG00000116852	KIF21B	0	2	0	0	2	1	3	0	0	0	0	0
ENSG00000163798	SLC4A1AP	0	0	0	0	0	1	1	0	0	0	0	0
ENSG00000122435	TRMT13	4	0	0	0	2	1	5	0	0	0	0	2
ENSG00000105698	USF2	2	6	0	0	4	2	2	2	2	0	2	2
ENSG00000145293	ENOPH1	0	0	0	0	2	3	1	0	0	0	0	0
ENSG00000018699	TTC27	0	0	0	0	2	2	1	0	0	0	0	0
ENSG00000274267	HIST1H3B	0	0	0	0	0	1	1	0	0	0	0	0
ENSG00000124193	SRSF6	4	4	0	0	2	2	1	0	2	0	0	0
ENSG00000146576	C7orf26	0	0	0	0	2	1	2	0	0	0	0	0
ENSG00000152348	ATG10	0	0	0	0	2	1	3	0	0	0	0	0
ENSG00000132109	TRIM21	0	0	0	0	0	1	2	0	0	0	0	0
ENSG00000100320	RBFOX2	2	0	0	0	6	3	2	0	0	0	0	0
ENSG00000179295	PTPN11	2	0	0	0	0	1	5	0	0	0	0	0
ENSG00000159200	RCAN1	0	0	0	0	0	3	1	0	0	0	0	0
ENSG00000163738	MTHFD2L	0	0	0	0	2	1	1	0	0	0	0	0
ENSG00000122417	ODF2L	2	2	0	0	6	4	1	0	0	0	0	0
ENSG00000145349	CAMK2D	2	0	0	0	2	1	2	0	0	0	0	2
ENSG00000178878	APOLD1	0	0	0	0	0	1	2	0	0	0	0	0
ENSG00000116560	SFPQ	2	0	0	0	0	1	3	0	0	0	0	0
ENSG00000122641	INHBA	0	0	0	0	0	1	1	0	0	0	0	0
ENSG00000153487	ING1	0	0	0	0	0	4	1	0	0	0	0	0
ENSG00000137207	YIPF3	9	0	0	0	4	1	4	0	0	0	0	0
ENSG00000164603	BMT2	0	0	0	0	0	1	1	0	0	0	0	0
ENSG00000180938	ZNF572	0	0	0	0	0	1	1	0	0	0	0	0
ENSG00000122218	COPA	2	0	0	0	0	1	1	0	0	0	0	0
ENSG00000198574	SH2D1B	0	0	0	0	0	1	1	0	0	0	0	0
ENSG00000141560	FN3KRP	2	0	0	4	0	1	2	0	0	0	0	2
ENSG00000206172	HBA1	0	0	0	0	0	4	1	0	0	0	0	0
ENSG00000131174	COX7B	0	0	0	0	0	1	1	0	0	0	0	0
ENSG00000099337	KCNK6	0	0	0	0	0	2	1	0	0	0	0	0
ENSG00000033011	ALG1	2	0	0	0	0	2	1	0	0	0	0	0
ENSG00000141985	SH3GL1	0	0	0	0	2	4	1	2	0	0	0	2
ENSG00000186132	C2orf76	0	0	0	0	0	4	1	0	0	0	0	0
ENSG00000081307	UBA5	0	0	0	2	2	3	1	0	0	0	2	0
ENSG00000047634	SCML1	0	0	0	0	0	2	1	0	0	0	0	0
ENSG00000174370	C11orf45	0	0	0	0	0	2	1	0	0	0	0	0
ENSG00000204304	PBX2	0	0	0	0	0	1	1	0	0	0	0	0
ENSG00000213214	ARHGEF35	0	0	0	0	0	1	1	0	0	0	0	0
ENSG00000103319	EEF2K	0	0	0	0	0	1	1	0	0	0	0	0
ENSG00000188707	ZBED6CL	0	0	0	0	2	1	2	0	0	0	0	0
ENSG00000105063	PPP6R1	0	0	0	0	0	3	1	0	0	0	0	0
ENSG00000182742	HOXB4	0	0	0	0	0	1	1	0	0	0	0	0
ENSG00000130700	GATA5	0	0	0	0	0	1	1	0	0	0	0	0
ENSG00000113575	PPP2CA	0	0	0	0	6	7	1	0	0	0	0	2
ENSG00000183726	TMEM50A	0	0	0	0	4	1	1	0	0	0	0	0
ENSG00000129038	LOXL1	0	0	0	0	0	1	1	0	0	0	0	0
ENSG00000099992	TBC1D10A	2	0	0	0	4	1	1	0	0	0	0	0
ENSG00000183011	NAA38	2	0	0	0	0	5	1	0	0	0	0	0
ENSG00000155542	SETD9	0	0	0	0	2	2	1	0	0	0	0	0
ENSG00000168040	FADD	0	0	0	0	0	1	1	0	0	0	0	0
ENSG00000115762	PLEKHB2	2	0	0	8	6	2	1	2	0	0	6	2
ENSG00000130304	SLC27A1	0	2	0	0	2	1	2	0	0	0	0	0
ENSG00000164823	OSGIN2	0	0	0	0	0	2	1	0	0	0	0	0
ENSG00000165410	CFL2	3	0	0	0	0	4	1	0	0	0	0	0
ENSG00000165959	CLMN	0	0	0	0	0	1	1	0	0	0	0	0
ENSG00000112118	MCM3	0	0	0	0	4	1	1	0	0	0	0	0
ENSG00000167658	EEF2	0	0	0	0	0	1	1	0	0	0	2	0
ENSG00000120688	WBP4	0	0	0	0	0	1	1	0	0	0	0	0
ENSG00000166333	ILK	4	2	0	0	6	2	1	0	0	0	6	0
ENSG00000107537	PHYH	0	0	0	0	0	2	1	0	0	0	0	0
ENSG00000198799	LRIG2	0	0	0	0	0	1	1	0	0	0	0	0
ENSG00000170855	TRIAP1	0	0	0	0	0	1	1	0	0	0	0	0
ENSG00000123739	PLA2G12A	0	0	0	0	4	1	1	0	0	0	0	0
ENSG00000197265	GTF2E2	0	0	0	0	0	1	1	0	0	0	0	0
ENSG00000204977	TRIM13	0	0	0	0	0	3	1	0	0	0	0	0
ENSG00000120875	DUSP4	0	0	0	0	0	1	1	0	0	0	0	0
ENSG00000198625	MDM4	2	0	0	24	10	4	1	0	0	0	10	0
ENSG00000185716	C16orf52	0	0	0	0	0	1	2	0	0	0	0	0
ENSG00000176428	VPS37D	0	0	0	0	0	1	1	0	0	0	0	0
ENSG00000163874	ZC3H12A	2	0	0	0	0	2	1	0	0	0	0	0
ENSG00000122882	ECD	2	0	0	0	8	1	3	0	0	0	0	2
ENSG00000003756	RBM5	0	0	0	0	2	1	1	0	0	0	0	0
ENSG00000175390	EIF3F	0	0	0	0	2	1	1	0	0	0	0	0
ENSG00000152377	SPOCK1	0	0	0	0	0	4	1	0	0	0	0	0
ENSG00000001461	NIPAL3	0	0	0	0	2	1	2	4	0	0	0	2
ENSG00000125846	ZNF133	2	0	0	2	4	3	1	0	0	0	6	4
ENSG00000157870	FAM213B	6	0	0	0	4	1	2	0	0	0	0	2
ENSG00000198393	ZNF26	0	0	0	2	4	2	1	0	0	0	0	0
ENSG00000126107	HECTD3	0	0	0	0	0	1	1	0	0	0	0	0
ENSG00000101417	PXMP4	0	0	0	0	2	1	1	0	0	0	0	0
ENSG00000106852	LHX6	0	0	0	0	2	1	1	0	0	0	0	0
ENSG00000163950	SLBP	0	0	0	0	4	3	1	2	0	0	0	2
ENSG00000120992	LYPLA1	0	0	0	0	6	2	1	0	0	0	0	0
ENSG00000197136	PCNX3	2	2	0	0	2	1	1	0	0	0	0	0
ENSG00000137073	UBAP2	0	0	0	2	4	4	1	0	0	0	0	0
ENSG00000187017	ESPN	4	2	0	2	4	5	1	0	4	0	0	0
ENSG00000163577	EIF5A2	4	0	0	0	4	1	2	0	0	0	0	0
ENSG00000125386	FAM193A	0	0	0	0	0	2	1	0	0	0	0	0
ENSG00000123106	CCDC91	0	0	0	6	2	2	1	0	0	0	0	0
ENSG00000150990	DHX37	0	0	0	0	0	1	2	0	0	0	0	0
ENSG00000079462	PAFAH1B3	3	0	0	0	0	3	1	0	0	0	0	0
ENSG00000163659	TIPARP	0	0	0	0	0	3	1	0	0	0	0	0
ENSG00000177868	SVBP	0	0	0	0	0	2	1	0	0	0	0	0
ENSG00000179598	PLD6	0	0	0	0	0	1	1	0	0	0	0	0
ENSG00000163607	GTPBP8	0	0	0	2	8	1	2	0	0	0	0	2
ENSG00000114391	RPL24	0	0	0	0	2	1	4	0	0	0	0	0
ENSG00000117016	RIMS3	2	0	0	0	0	1	1	0	0	0	0	0
ENSG00000073712	FERMT2	0	0	0	2	6	2	2	0	0	0	0	0
ENSG00000187372	PCDHB13	0	0	0	0	0	1	1	0	0	0	0	0
ENSG00000125375	ATP5S	0	0	0	0	2	2	1	0	0	0	0	2
ENSG00000080815	PSEN1	3	0	0	0	2	3	1	0	0	0	0	2
ENSG00000157570	TSPAN18	0	0	0	0	2	1	1	0	0	0	0	0
ENSG00000243156	MICAL3	0	0	0	2	10	3	6	0	0	0	0	0
ENSG00000224659	GAGE12J	0	0	0	0	0	1	1	0	0	0	0	0
ENSG00000179241	LDLRAD3	0	0	0	0	2	1	1	0	0	0	0	0
ENSG00000172007	RAB33B	0	0	0	0	0	1	1	0	0	0	0	0
ENSG00000139436	GIT2	0	0	0	0	6	1	2	0	0	0	0	2
ENSG00000148672	GLUD1	0	0	0	0	0	1	1	0	0	0	0	0
ENSG00000126709	IFI6	3	0	0	0	0	1	1	0	0	0	0	0
ENSG00000118655	DCLRE1B	0	0	0	0	2	1	1	0	0	0	0	0
ENSG00000144840	RABL3	2	0	0	0	6	1	1	0	0	0	0	0
ENSG00000177465	ACOT4	0	0	0	0	0	1	1	0	0	0	0	0
ENSG00000115380	EFEMP1	4	2	0	2	4	1	2	0	0	0	0	2
ENSG00000143436	MRPL9	4	0	0	0	8	2	3	2	0	0	2	2
ENSG00000168792	ABHD15	0	0	0	0	0	1	1	0	0	0	0	0
ENSG00000089057	SLC23A2	0	0	0	2	0	1	1	0	0	0	0	0
ENSG00000168394	TAP1	0	0	0	0	0	1	1	0	0	0	0	0
ENSG00000171943	SRGAP2C	0	0	0	2	0	1	1	0	0	0	0	0
ENSG00000129245	FXR2	0	0	0	0	0	1	1	0	0	0	0	0
ENSG00000188529	SRSF10	0	2	0	6	4	1	4	4	0	0	0	6
ENSG00000101132	PFDN4	0	0	0	0	0	1	1	0	0	0	0	0
ENSG00000182544	MFSD5	0	0	0	0	0	2	1	0	0	0	0	0
ENSG00000144476	ACKR3	2	2	0	2	6	2	1	0	0	0	0	0
ENSG00000109084	TMEM97	0	0	0	0	2	2	1	0	0	0	0	0
ENSG00000117748	RPA2	0	0	0	0	0	3	1	0	0	0	0	0
ENSG00000111879	FAM184A	0	0	0	0	2	1	2	0	0	0	0	0
ENSG00000183150	GPR19	0	0	0	0	0	1	1	0	0	0	0	0
ENSG00000108961	RANGRF	0	0	0	0	2	1	2	0	0	0	0	0
ENSG00000178078	STAP2	2	0	0	2	2	2	1	0	0	0	2	0
ENSG00000131368	MRPS25	2	0	0	0	4	1	4	2	0	0	0	0
ENSG00000065485	PDIA5	2	0	0	0	2	1	1	0	0	0	0	0
ENSG00000168939	SPRY3	0	0	0	0	0	1	1	0	0	0	0	0
ENSG00000110801	PSMD9	2	0	0	4	6	2	1	0	0	0	0	0
ENSG00000114796	KLHL24	0	0	0	0	4	2	1	0	0	0	0	4
ENSG00000111203	ITFG2	2	0	0	0	0	3	1	0	0	0	0	0
ENSG00000146587	RBAK-RBAKDN	0	0	0	0	0	2	1	0	0	0	0	0
ENSG00000062598	ELMO2	4	2	0	0	2	1	2	0	0	0	0	2
ENSG00000102057	KCND1	0	0	0	0	0	1	1	0	0	0	0	0
ENSG00000205060	SLC35B4	0	0	0	0	0	1	2	0	0	0	0	0
ENSG00000196684	HSH2D	2	4	0	0	4	1	1	0	4	0	0	0
ENSG00000123684	LPGAT1	0	0	0	0	2	2	1	0	0	0	0	2
ENSG00000184470	TXNRD2	3	0	0	0	4	7	1	0	0	0	0	2
ENSG00000117472	TSPAN1	0	0	0	0	2	3	1	0	0	0	0	0
ENSG00000185414	MRPL30	0	0	0	0	4	4	1	0	0	0	0	0
ENSG00000109586	GALNT7	0	0	0	0	0	1	2	0	0	0	0	0
ENSG00000143155	TIPRL	0	0	0	0	0	1	1	0	0	0	0	0
ENSG00000169251	NMD3	0	0	0	0	0	5	1	0	0	0	0	0
ENSG00000111670	GNPTAB	0	0	0	0	2	1	6	0	0	0	0	0
ENSG00000163507	KIAA1524	2	0	0	0	2	2	1	0	0	0	0	0
ENSG00000215790	SLC35E2	10	2	0	8	12	8	4	0	0	2	0	4
ENSG00000181007	ZFP82	0	0	0	0	0	1	2	0	0	0	0	0
ENSG00000173269	MMRN2	4	0	0	0	0	2	3	0	0	0	0	0
ENSG00000175183	CSRP2	0	0	0	0	0	2	1	0	0	0	0	0
ENSG00000011304	PTBP1	2	0	0	2	6	6	1	0	0	0	2	2
ENSG00000010404	IDS	0	0	0	0	2	1	3	0	0	0	0	0
ENSG00000139117	CPNE8	0	0	0	2	0	3	1	0	0	0	0	0
ENSG00000105677	TMEM147	0	0	0	2	0	2	1	0	0	0	0	0
ENSG00000198301	SDAD1	2	0	0	0	0	2	1	0	0	0	0	0
ENSG00000089177	KIF16B	0	0	0	0	2	1	2	0	0	0	0	0
ENSG00000031698	SARS	0	0	0	0	2	1	1	0	0	0	0	0
ENSG00000213672	NCKIPSD	7	0	0	0	2	2	1	0	0	0	0	0
ENSG00000163611	SPICE1	0	0	0	2	0	2	1	0	0	0	0	0
ENSG00000147679	UTP23	0	0	0	0	0	1	2	0	0	0	0	0
ENSG00000102032	RENBP	0	0	0	0	0	1	1	0	0	0	0	0
ENSG00000104723	TUSC3	0	0	0	0	4	1	5	0	0	0	0	0
ENSG00000163931	TKT	4	2	0	0	6	1	2	2	0	0	0	6
ENSG00000117569	PTBP2	2	0	0	0	2	2	1	0	0	0	0	0
ENSG00000162148	PPP1R32	0	0	0	0	0	1	1	0	0	0	0	0
ENSG00000131459	GFPT2	0	0	0	0	0	2	1	0	0	0	0	0
ENSG00000155189	AGPAT5	0	0	0	2	0	1	1	0	0	0	0	0
ENSG00000254999	BRK1	0	0	0	0	2	1	1	0	0	0	0	0
ENSG00000139496	NUP58	0	0	0	0	2	1	2	0	0	0	0	0
ENSG00000164466	SFXN1	2	0	0	0	0	3	1	0	0	0	0	0
ENSG00000170631	ZNF16	0	0	0	0	2	1	1	0	0	0	0	0
ENSG00000176845	METRNL	0	0	0	0	0	3	1	0	0	0	0	0
ENSG00000135679	MDM2	2	0	0	8	8	2	2	0	0	0	10	0
ENSG00000120519	SLC10A7	0	0	0	0	0	1	3	0	0	0	0	0
ENSG00000076944	STXBP2	5	0	0	0	18	6	1	0	0	0	0	0
ENSG00000130529	TRPM4	2	0	0	2	4	1	1	0	0	0	0	0
ENSG00000196597	ZNF782	0	0	0	0	0	2	1	0	0	0	0	0
ENSG00000167968	DNASE1L2	6	0	0	0	0	4	1	2	0	0	0	0
ENSG00000131242	RAB11FIP4	0	0	0	0	0	2	1	0	0	0	0	0
ENSG00000160439	RDH13	4	2	0	0	2	1	2	0	0	0	0	0
ENSG00000088205	DDX18	2	0	0	0	0	1	1	0	0	0	0	0
ENSG00000181744	C3orf58	0	0	0	0	0	1	1	0	0	0	0	0
ENSG00000100288	CHKB	2	6	0	0	2	2	1	2	2	0	0	0
ENSG00000163605	PPP4R2	0	0	0	0	2	4	1	0	0	0	0	0
ENSG00000140263	SORD	4	0	0	0	4	2	1	0	0	0	0	0
ENSG00000136518	ACTL6A	0	0	0	0	0	3	1	0	0	0	0	0
ENSG00000181418	DDN	0	0	0	0	0	1	1	0	0	0	0	0
ENSG00000107954	NEURL1	2	0	0	0	0	3	1	0	0	0	0	0
ENSG00000064313	TAF2	0	0	0	0	8	1	2	0	0	0	0	0
ENSG00000087274	ADD1	2	2	0	0	8	1	1	0	2	0	0	0
ENSG00000135678	CPM	0	0	0	0	2	5	1	0	0	0	0	0
ENSG00000137100	DCTN3	2	0	0	0	2	1	4	0	0	0	0	4
ENSG00000129116	PALLD	0	0	0	0	4	3	1	0	0	0	0	0
ENSG00000100425	BRD1	2	0	0	0	0	2	1	0	0	0	0	0
ENSG00000087086	FTL	0	0	0	0	0	1	1	0	0	0	0	0
ENSG00000198182	ZNF607	0	0	0	0	4	1	1	0	0	0	0	0
ENSG00000102241	HTATSF1	2	0	0	0	0	2	1	0	0	0	0	0
ENSG00000119431	HDHD3	2	0	0	0	0	1	1	0	0	0	0	0
ENSG00000104361	NIPAL2	0	0	0	0	0	1	1	0	0	0	0	0
ENSG00000071246	VASH1	0	0	0	0	0	1	1	0	0	0	0	0
ENSG00000164022	AIMP1	0	0	0	0	0	3	1	0	0	0	0	0
ENSG00000087301	TXNDC16	0	0	0	0	0	1	1	0	0	0	0	0
ENSG00000117362	APH1A	2	0	0	0	6	1	2	0	0	0	0	0
ENSG00000197372	ZNF675	0	0	0	0	2	1	3	0	0	0	0	0
ENSG00000165480	SKA3	0	0	0	4	4	2	1	0	0	0	0	2
ENSG00000169855	ROBO1	4	0	0	0	2	1	1	0	0	0	0	0
ENSG00000085491	SLC25A24	0	0	0	0	0	1	1	0	0	0	0	0
ENSG00000112200	ZNF451	0	0	0	0	0	1	4	0	0	0	0	0
ENSG00000134056	MRPS36	0	0	0	0	0	3	1	0	0	0	0	0
ENSG00000171403	KRT9	0	0	0	0	0	2	1	0	0	0	0	0
ENSG00000136367	ZFHX2	0	0	0	0	0	1	1	0	0	0	0	0
ENSG00000176209	SMIM19	0	0	0	0	0	3	1	0	0	0	0	0
ENSG00000131788	PIAS3	0	2	0	0	0	2	1	0	0	0	0	0
ENSG00000100731	PCNX1	2	0	0	2	0	1	2	0	0	0	0	0
ENSG00000010072	SPRTN	0	0	0	0	2	1	1	0	0	0	0	0
ENSG00000100316	RPL3	2	0	0	0	0	4	1	0	0	0	0	0
ENSG00000175334	BANF1	0	0	0	0	2	4	1	0	0	0	0	2
ENSG00000104381	GDAP1	2	0	0	0	0	1	1	0	0	0	0	0
ENSG00000164778	EN2	0	0	0	0	0	1	1	0	0	0	0	0
ENSG00000104472	CHRAC1	0	0	0	0	2	2	1	0	0	0	0	0
ENSG00000204540	PSORS1C1	2	2	0	2	6	4	1	3	2	0	0	4
ENSG00000101224	CDC25B	2	0	0	0	4	2	1	0	0	0	0	0
ENSG00000180011	ZADH2	0	0	0	0	0	1	1	0	0	0	0	0
ENSG00000196074	SYCP2	0	0	0	0	0	2	2	0	0	0	0	0
ENSG00000179546	HTR1D	0	0	0	0	0	1	1	0	0	0	0	0
ENSG00000099290	WASHC2A	0	0	0	0	8	1	1	0	0	0	0	0
ENSG00000164073	MFSD8	0	0	0	0	6	1	1	0	0	0	0	0
ENSG00000125447	GGA3	4	2	0	0	8	1	2	0	0	0	0	0
ENSG00000089009	RPL6	0	0	0	0	2	8	1	0	0	0	0	0
ENSG00000163875	MEAF6	0	0	0	0	0	1	2	0	0	0	0	2
ENSG00000175040	CHST2	0	0	0	0	0	2	1	0	0	0	0	0
ENSG00000143476	DTL	0	0	0	0	2	1	1	0	0	0	0	0
ENSG00000011523	CEP68	2	0	0	0	2	2	1	0	0	0	0	2
ENSG00000136273	HUS1	0	0	0	0	0	3	1	0	0	0	0	0
ENSG00000141905	NFIC	0	0	0	2	6	2	1	0	0	0	0	0
ENSG00000165898	ISCA2	0	0	0	0	2	1	2	0	0	0	0	0
ENSG00000181035	SLC25A42	0	0	0	0	0	2	1	0	0	0	0	0
ENSG00000185252	ZNF74	0	0	0	2	4	2	1	0	0	0	0	0
ENSG00000143303	RRNAD1	4	2	0	0	8	3	2	0	0	0	0	0
ENSG00000119383	PTPA	2	0	0	10	10	11	1	0	0	0	2	2
ENSG00000154723	ATP5J	0	0	0	0	2	5	1	0	0	0	0	0
ENSG00000130204	TOMM40	2	0	0	0	0	2	1	0	0	0	0	0
ENSG00000110013	SIAE	0	0	0	0	0	1	1	0	0	0	0	0
ENSG00000033800	PIAS1	0	0	0	0	0	1	1	0	0	0	0	0
ENSG00000120784	ZFP30	0	0	0	0	0	1	1	0	0	0	0	0
ENSG00000111678	C12orf57	3	0	0	0	0	1	2	0	0	0	0	0
ENSG00000166503	AC024270.1	0	0	0	0	2	1	2	0	0	0	0	0
ENSG00000105323	HNRNPUL1	0	0	0	0	4	5	1	0	0	0	0	0
ENSG00000114439	BBX	0	0	0	0	2	5	1	0	0	0	0	0
ENSG00000011021	CLCN6	2	0	0	0	4	1	4	0	0	0	0	0
ENSG00000196911	KPNA5	0	0	0	0	0	1	3	0	0	0	0	0
ENSG00000005339	CREBBP	0	0	0	0	4	1	4	0	0	0	0	0
ENSG00000127022	CANX	0	0	0	6	4	5	1	2	0	0	6	8
ENSG00000159079	C21orf59	2	0	0	0	4	1	5	0	0	0	0	0
ENSG00000151422	FER	0	0	0	0	0	2	1	0	0	0	0	0
ENSG00000167863	ATP5H	0	0	0	0	2	1	1	0	0	0	0	0
ENSG00000197122	SRC	0	0	0	0	0	4	1	0	0	0	0	0
ENSG00000166507	NDST2	2	0	0	0	0	1	2	0	2	0	0	0
ENSG00000070614	NDST1	0	0	0	0	2	5	1	0	0	0	0	0
ENSG00000125818	PSMF1	0	0	0	0	2	2	2	0	0	0	0	0
ENSG00000176714	CCDC121	0	0	0	0	0	2	1	0	0	0	0	0
ENSG00000110492	MDK	2	0	0	0	2	6	1	0	0	0	0	0
ENSG00000159445	THEM4	0	0	0	0	4	1	2	0	0	0	0	0
ENSG00000079482	OPHN1	0	0	0	0	4	2	1	0	0	0	0	0
ENSG00000226124	FTCDNL1	0	0	0	0	0	2	1	0	0	0	0	0
ENSG00000204084	INPP5B	0	0	0	0	0	2	1	0	0	0	0	0
ENSG00000109332	UBE2D3	3	0	0	0	8	9	1	2	0	0	0	2
ENSG00000137054	POLR1E	0	0	0	0	4	2	1	0	0	0	0	0
ENSG00000160783	PMF1	2	0	0	6	4	1	2	0	0	0	2	0
ENSG00000172943	PHF8	0	0	0	0	4	2	2	0	0	0	0	0
ENSG00000125246	CLYBL	0	0	0	0	2	1	2	0	0	0	0	0
ENSG00000042317	SPATA7	2	0	0	2	4	1	1	0	0	0	0	0
ENSG00000010626	LRRC23	0	0	0	6	10	3	2	0	0	0	0	0
ENSG00000273749	CYFIP1	2	0	0	0	0	2	2	0	0	0	0	0
ENSG00000111731	C2CD5	0	0	0	0	2	1	1	0	0	0	0	0
ENSG00000178397	FAM220A	0	0	0	0	0	3	1	0	0	0	0	0
ENSG00000150712	MTMR12	0	0	0	4	8	1	2	0	0	0	0	0
ENSG00000101888	NXT2	0	0	0	0	0	3	1	0	0	0	0	0
ENSG00000127947	PTPN12	0	0	0	0	8	4	1	0	0	0	0	0
ENSG00000165724	ZMYND19	0	0	0	0	0	1	1	0	0	0	0	0
ENSG00000147883	CDKN2B	0	0	0	0	0	2	1	0	0	0	0	0
ENSG00000167508	MVD	0	0	0	0	2	1	1	0	0	0	0	0
ENSG00000188883	KLRG2	0	0	0	0	2	1	1	0	0	0	0	0
ENSG00000108239	TBC1D12	0	0	0	0	0	1	1	0	0	0	0	0
ENSG00000088888	MAVS	0	0	0	2	2	3	2	0	0	0	0	0
ENSG00000223572	CKMT1A	5	0	0	0	0	2	1	0	0	0	0	0
ENSG00000147124	ZNF41	2	0	0	0	0	2	1	0	0	0	0	0
ENSG00000116990	MYCL	0	0	0	0	0	1	2	0	0	0	0	0
ENSG00000168876	ANKRD49	3	0	0	0	0	3	1	0	0	0	0	0
ENSG00000077235	GTF3C1	2	0	0	0	0	1	1	0	0	0	2	0
ENSG00000079308	TNS1	0	0	0	0	2	8	1	0	0	0	0	0
ENSG00000112759	SLC29A1	2	0	0	0	6	4	1	0	0	0	0	6
ENSG00000169813	HNRNPF	0	0	0	0	0	5	1	0	0	0	0	0
ENSG00000006606	CCL26	0	0	0	0	0	2	1	0	0	0	0	0
ENSG00000164219	PGGT1B	0	0	0	2	0	1	1	0	0	0	0	0
ENSG00000160221	C21orf33	0	0	0	0	2	1	5	0	0	0	0	0
ENSG00000112640	PPP2R5D	2	4	0	2	2	3	1	2	2	0	2	0
ENSG00000117640	MTFR1L	6	0	0	4	10	3	1	0	0	0	4	10
ENSG00000213390	ARHGAP19	2	0	0	0	2	1	1	0	0	0	0	0
ENSG00000082781	ITGB5	0	0	0	4	4	4	1	0	0	0	0	0
ENSG00000125508	SRMS	0	0	0	0	0	1	1	0	0	0	0	0
ENSG00000198951	NAGA	0	0	0	0	0	1	1	0	0	0	0	0
ENSG00000085760	MTIF2	4	0	0	0	6	2	1	0	0	0	0	0
ENSG00000111716	LDHB	0	0	0	0	0	3	1	0	0	0	0	0
ENSG00000162695	SLC30A7	0	0	0	0	0	1	3	0	0	0	0	0
ENSG00000171960	PPIH	2	0	0	0	4	5	1	0	0	0	0	0
ENSG00000167384	ZNF180	0	0	0	0	0	2	1	0	0	0	0	0
ENSG00000144354	CDCA7	4	0	0	0	4	1	1	0	0	0	0	0
ENSG00000175832	ETV4	0	0	0	0	6	4	1	0	0	0	0	0
ENSG00000053108	FSTL4	0	0	0	0	2	1	2	0	0	0	0	0
ENSG00000081760	AACS	0	0	0	0	2	1	1	0	0	0	0	0
ENSG00000178567	EPM2AIP1	0	0	0	0	0	2	1	0	0	0	0	0
ENSG00000138399	FASTKD1	0	0	0	0	4	1	1	0	0	0	0	0
ENSG00000094631	HDAC6	0	4	0	2	0	8	1	0	0	0	0	0
ENSG00000280670	CCDC163	2	0	0	0	2	1	1	0	0	0	0	0
ENSG00000138190	EXOC6	0	0	0	0	0	1	1	0	0	0	0	0
ENSG00000105655	ISYNA1	4	2	0	4	8	3	1	2	2	0	0	2
ENSG00000117650	NEK2	0	0	0	0	0	1	4	0	0	0	0	0
ENSG00000109133	TMEM33	0	0	0	0	2	3	1	0	0	0	0	0
ENSG00000148572	NRBF2	0	0	0	0	2	1	1	0	0	0	0	0
ENSG00000198586	TLK1	0	0	0	0	4	1	1	0	0	0	0	0
ENSG00000237651	C2orf74	0	0	0	6	6	2	1	0	0	0	0	0
ENSG00000114742	WDR48	2	0	0	0	2	1	1	0	0	0	0	0
ENSG00000112096	SOD2	2	0	0	0	4	3	1	0	0	0	0	2
ENSG00000162616	DNAJB4	0	0	0	0	0	3	1	0	0	0	0	0
ENSG00000108622	ICAM2	0	0	0	0	0	1	1	0	0	0	0	0
ENSG00000122378	FAM213A	2	0	0	0	0	3	1	0	0	0	0	0
ENSG00000173535	TNFRSF10C	0	0	0	0	2	1	1	0	0	0	0	0
ENSG00000198168	SVIP	0	0	0	0	0	1	1	0	0	0	0	0
ENSG00000049883	PTCD2	0	0	0	0	4	2	1	0	0	0	0	0
ENSG00000140553	UNC45A	0	0	0	0	0	2	1	0	0	0	0	0
ENSG00000106546	AHR	0	0	0	0	0	1	1	0	0	0	0	0
ENSG00000145214	DGKQ	0	0	0	0	2	1	1	0	0	0	0	0
ENSG00000129187	DCTD	0	0	0	2	10	5	1	0	0	0	2	6
ENSG00000107317	PTGDS	2	0	0	0	0	1	1	0	0	0	0	0
ENSG00000100151	PICK1	0	0	0	0	0	3	1	0	0	0	0	0
ENSG00000153922	CHD1	0	0	0	0	0	1	1	0	0	0	0	0
ENSG00000150867	PIP4K2A	0	0	0	0	0	1	1	0	0	0	0	0
ENSG00000163633	C4orf36	0	0	0	0	2	3	1	0	0	0	0	0
ENSG00000151461	UPF2	0	0	0	0	0	2	1	0	0	0	0	0
ENSG00000066136	NFYC	0	0	0	0	8	5	1	0	0	0	0	8
ENSG00000127824	TUBA4A	0	0	0	2	0	6	1	0	0	0	0	0
ENSG00000085449	WDFY1	0	0	0	2	0	1	2	0	0	0	0	0
ENSG00000137693	YAP1	2	0	0	0	6	3	1	0	0	0	0	4
ENSG00000166136	NDUFB8	2	0	0	0	4	2	1	0	0	0	0	0
ENSG00000170775	GPR37	0	0	0	0	0	1	1	0	0	0	0	0
ENSG00000232593	KANTR	0	0	0	0	0	1	1	0	0	0	0	0
ENSG00000105699	LSR	0	0	0	8	10	3	1	0	0	0	0	0
ENSG00000185101	ANO9	0	6	0	0	0	1	1	2	2	0	0	0
ENSG00000072274	TFRC	0	0	0	0	2	2	1	0	0	0	0	0
ENSG00000165629	ATP5C1	0	0	0	0	2	1	1	0	0	0	0	0
ENSG00000186501	TMEM222	0	0	0	0	4	1	3	0	0	0	0	0
ENSG00000106636	YKT6	0	0	0	0	2	1	1	0	0	0	0	0
ENSG00000214510	SPINK13	0	0	0	0	2	3	1	0	0	0	0	2
ENSG00000135506	OS9	4	0	0	0	4	1	3	0	0	0	14	0
ENSG00000143256	PFDN2	0	0	0	0	0	1	1	0	0	0	0	0
ENSG00000177469	CAVIN1	0	0	0	0	0	1	2	0	0	0	0	0
ENSG00000108061	SHOC2	0	0	0	0	2	1	1	0	0	0	0	0
ENSG00000118523	CTGF	0	0	0	0	0	1	1	0	0	0	0	0
ENSG00000109861	CTSC	0	0	0	0	0	2	1	0	0	0	0	0
ENSG00000104228	TRIM35	0	0	0	0	4	1	1	0	0	0	0	0
ENSG00000125633	CCDC93	0	2	0	0	0	1	1	0	0	0	0	0
ENSG00000150907	FOXO1	0	0	0	0	0	1	1	0	0	0	0	0
ENSG00000180776	ZDHHC20	0	0	0	0	4	1	2	0	0	0	0	2
ENSG00000105849	TWISTNB	0	0	0	0	0	1	1	0	0	0	0	0
ENSG00000157106	SMG1	2	0	0	0	2	3	2	0	0	0	0	0
ENSG00000205765	C5orf51	0	0	0	0	2	1	2	0	0	0	0	0
ENSG00000186198	SLC51B	0	0	0	0	0	1	1	0	0	0	0	0
ENSG00000163938	GNL3	2	0	0	0	0	3	1	0	0	0	0	0
ENSG00000136754	ABI1	0	0	0	0	6	1	1	0	0	0	0	2
ENSG00000174231	PRPF8	0	0	0	0	4	1	2	0	0	0	0	0
ENSG00000139719	VPS33A	0	0	0	0	12	4	2	0	0	0	0	6
ENSG00000138175	ARL3	0	0	0	0	0	1	1	0	0	0	0	0
ENSG00000189298	ZKSCAN3	2	0	0	0	4	1	1	0	0	0	0	0
ENSG00000196116	TDRD7	2	0	0	0	0	1	1	0	0	0	0	0
ENSG00000122756	CNTFR	0	0	0	0	0	1	1	0	0	0	0	0
ENSG00000135148	TRAFD1	2	0	0	0	4	2	1	2	0	0	0	0
ENSG00000115524	SF3B1	0	0	0	0	2	2	3	0	0	0	0	0
ENSG00000137767	SQOR	0	0	0	0	6	4	3	0	0	0	0	2
ENSG00000116771	AGMAT	0	0	0	0	0	1	1	0	0	0	0	0
ENSG00000145675	PIK3R1	0	0	0	0	0	1	1	0	0	0	0	0
ENSG00000064115	TM7SF3	3	0	0	14	14	5	1	0	0	0	10	6
ENSG00000162729	IGSF8	0	0	0	0	0	1	2	0	0	0	0	0
ENSG00000250571	GLI4	2	0	0	0	4	5	1	0	0	0	0	2
ENSG00000117479	SLC19A2	0	0	0	0	2	1	1	0	0	0	0	0
ENSG00000049618	ARID1B	0	0	0	0	6	1	2	0	0	0	0	0
ENSG00000101413	RPRD1B	0	0	0	0	2	1	4	0	0	0	0	0
ENSG00000182208	MOB2	0	0	0	0	0	2	1	0	0	0	0	0
ENSG00000010810	FYN	0	0	0	0	8	6	1	0	0	0	0	0
ENSG00000008710	PKD1	7	6	0	0	6	1	2	0	0	0	6	0
ENSG00000197142	ACSL5	0	0	0	0	0	3	1	0	0	0	0	0
ENSG00000107863	ARHGAP21	0	0	0	0	2	1	3	0	0	0	2	0
ENSG00000106009	BRAT1	0	0	0	0	2	1	1	0	0	0	0	0
ENSG00000163161	ERCC3	2	0	0	0	0	3	1	0	0	0	0	0
ENSG00000133315	MACROD1	0	0	0	0	0	1	1	0	0	0	0	0
ENSG00000087077	TRIP6	2	0	0	4	8	5	1	0	0	0	0	0
ENSG00000128274	A4GALT	2	0	0	0	0	5	1	0	0	0	0	0
ENSG00000176438	SYNE3	2	0	0	0	0	1	2	0	0	0	0	0
ENSG00000136280	CCM2	0	0	0	2	6	3	1	0	0	0	0	0
ENSG00000168140	VASN	0	0	0	0	0	1	1	0	0	0	0	0
ENSG00000165650	PDZD8	0	0	0	0	0	1	1	0	0	0	0	0
ENSG00000161513	FDXR	7	0	0	0	4	3	1	2	0	0	0	4
ENSG00000165506	DNAAF2	0	0	0	0	2	1	1	0	0	0	0	0
ENSG00000086102	NFX1	0	2	0	0	0	2	1	0	0	0	0	0
ENSG00000148225	WDR31	0	0	0	0	2	1	1	0	0	0	0	0
ENSG00000204866	IGFL2	0	0	0	0	0	2	1	0	0	0	0	0
ENSG00000120063	GNA13	0	0	0	0	0	2	1	0	0	0	0	0
ENSG00000126254	RBM42	3	0	0	0	6	1	1	0	0	0	12	8
ENSG00000100580	TMED8	0	0	0	0	0	1	1	0	0	0	0	0
ENSG00000100865	CINP	0	0	0	0	4	1	2	0	0	0	0	0
ENSG00000174799	CEP135	0	0	0	0	0	1	1	0	0	0	0	0
ENSG00000188368	PRR19	0	0	0	0	0	3	1	0	0	0	0	0
ENSG00000118690	ARMC2	0	0	0	0	0	1	2	0	0	0	0	0
ENSG00000171310	CHST11	0	0	0	0	0	4	1	0	0	0	0	0
ENSG00000118200	CAMSAP2	2	0	0	2	0	1	1	0	0	0	0	0
ENSG00000039560	RAI14	2	0	0	0	2	2	1	0	0	0	0	0
ENSG00000162636	FAM102B	0	0	0	0	0	1	1	0	0	0	0	0
ENSG00000173511	VEGFB	2	0	0	0	0	1	1	0	0	0	0	0
ENSG00000159231	CBR3	0	0	0	0	0	1	1	0	0	0	0	0
ENSG00000037474	NSUN2	0	0	0	0	6	1	1	0	0	0	0	0
ENSG00000135114	OASL	0	0	0	2	6	1	2	0	0	0	0	0
ENSG00000136152	COG3	0	0	0	0	0	1	4	0	0	0	0	0
ENSG00000169242	EFNA1	0	0	0	0	2	1	1	0	0	0	0	0
ENSG00000168795	ZBTB5	0	0	0	0	0	1	1	0	0	0	0	0
ENSG00000124151	NCOA3	4	0	0	0	0	2	1	2	0	0	0	0
ENSG00000184939	ZFP90	2	0	0	0	0	5	1	0	0	0	0	0
ENSG00000143382	ADAMTSL4	2	4	0	0	2	3	1	0	2	0	0	0
ENSG00000133111	RFXAP	0	0	0	0	0	1	1	0	0	0	0	0
ENSG00000177888	ZBTB41	0	0	0	0	0	1	1	0	0	0	0	0
ENSG00000073536	NLE1	2	0	0	0	6	1	1	0	0	0	0	0
ENSG00000108788	MLX	0	0	0	0	2	2	1	0	0	0	0	0
ENSG00000148396	SEC16A	2	2	0	2	8	3	1	0	2	0	0	0
ENSG00000171621	SPSB1	0	0	0	0	0	2	1	0	0	0	0	0
ENSG00000100243	CYB5R3	0	0	0	0	0	4	1	0	0	0	0	0
ENSG00000155962	CLIC2	0	0	0	0	0	1	1	0	0	0	0	0
ENSG00000104835	SARS2	2	0	0	0	4	1	2	0	0	0	0	2
ENSG00000185418	TARSL2	0	0	0	0	4	1	1	0	0	0	0	0
ENSG00000127831	VIL1	2	0	0	0	0	1	1	0	0	0	0	0
ENSG00000101104	PABPC1L	4	0	0	2	14	3	2	0	0	0	0	2
ENSG00000173120	KDM2A	2	0	0	0	0	2	1	0	0	0	0	0
ENSG00000175105	ZNF654	0	0	0	0	0	1	1	0	0	0	0	0
ENSG00000145545	SRD5A1	0	0	0	4	6	1	2	0	0	0	0	0
ENSG00000185567	AHNAK2	0	4	0	0	0	2	1	4	0	0	0	0
ENSG00000170584	NUDCD2	2	0	0	0	0	1	1	0	0	0	0	0
ENSG00000135541	AHI1	0	0	0	2	6	1	4	0	0	0	0	0
ENSG00000197959	DNM3	0	0	0	0	0	2	1	0	0	0	0	0
ENSG00000163636	PSMD6	2	0	0	0	6	2	1	0	0	0	0	6
ENSG00000214046	SMIM7	2	0	0	10	10	4	5	2	0	0	0	0
ENSG00000052749	RRP12	0	0	0	2	0	1	3	0	0	0	0	0
ENSG00000187257	RSBN1L	0	0	0	0	2	1	2	0	0	0	0	0
ENSG00000076201	PTPN23	2	0	0	0	2	1	1	0	0	0	0	0
ENSG00000082996	RNF13	2	0	0	10	12	6	1	0	0	0	0	4
ENSG00000138459	SLC35A5	0	2	0	0	0	2	1	0	0	0	0	0
ENSG00000141540	TTYH2	0	0	0	0	0	3	1	0	0	0	0	0
ENSG00000107643	MAPK8	0	0	0	2	0	1	2	0	0	0	0	4
ENSG00000169857	AVEN	0	0	0	0	0	1	1	0	0	0	0	0
ENSG00000113231	PDE8B	0	0	0	4	8	2	1	0	0	0	0	0
ENSG00000130772	MED18	0	0	0	0	0	1	1	0	0	0	0	0
ENSG00000099797	TECR	5	0	0	0	2	3	1	0	0	0	0	0
ENSG00000272333	KMT2B	0	0	0	0	0	1	1	0	0	0	0	0
ENSG00000258130	AC106782.1	0	0	0	0	0	1	1	0	0	0	0	0
ENSG00000053770	AP5M1	0	0	0	0	0	2	1	0	0	0	0	0
ENSG00000243509	TNFRSF6B	10	0	0	0	4	7	1	0	0	0	0	2
ENSG00000167005	NUDT21	0	0	0	0	0	1	1	0	0	0	0	0
ENSG00000108509	CAMTA2	2	0	0	0	0	5	1	0	0	0	0	4
ENSG00000105793	GTPBP10	0	0	0	2	0	1	1	0	0	0	0	0
ENSG00000167996	FTH1	2	0	0	0	2	5	2	4	0	0	0	4
ENSG00000088970	KIZ	2	0	0	0	0	1	1	0	0	0	0	0
ENSG00000070731	ST6GALNAC2	2	0	2	0	4	1	3	0	4	0	0	0
ENSG00000149313	AASDHPPT	0	0	0	0	2	1	1	0	0	0	0	0
ENSG00000141076	UTP4	4	0	0	0	4	3	1	0	0	0	0	2
ENSG00000128487	SPECC1	0	0	0	0	4	3	2	0	0	0	0	4
ENSG00000135373	EHF	0	0	0	0	0	1	1	0	0	0	0	0
ENSG00000178927	C17orf62	0	0	0	34	26	4	1	0	0	0	34	22
ENSG00000162032	SPSB3	0	0	0	0	0	1	1	0	0	0	0	0
ENSG00000074356	NCBP3	0	0	0	0	0	3	2	0	0	0	0	0
ENSG00000214756	METTL12	0	0	0	0	0	2	1	0	0	0	0	0
ENSG00000117222	RBBP5	2	0	0	0	0	1	2	2	0	0	0	0
ENSG00000154370	TRIM11	0	0	0	2	4	2	2	0	0	0	0	0
ENSG00000105278	ZFR2	2	0	0	0	4	2	1	0	0	0	0	0
ENSG00000251247	ZNF345	0	0	0	0	0	2	1	0	0	0	0	0
ENSG00000106261	ZKSCAN1	2	0	0	2	0	4	1	0	2	0	0	0
ENSG00000164897	TMUB1	0	0	0	0	0	6	1	0	0	0	0	0
ENSG00000107833	NPM3	0	0	0	0	0	1	1	0	0	0	0	0
ENSG00000168769	TET2	0	0	0	0	0	1	1	0	0	0	0	0
ENSG00000100612	DHRS7	0	0	0	0	2	2	1	0	0	0	0	0
ENSG00000183049	CAMK1D	0	0	0	0	0	1	1	0	0	0	0	0
ENSG00000034053	APBA2	0	0	0	0	0	1	1	0	0	0	0	0
ENSG00000144589	STK11IP	2	0	0	0	0	1	2	0	0	0	0	0
ENSG00000170439	METTL7B	0	0	0	0	0	1	1	0	0	0	0	0
ENSG00000198517	MAFK	0	0	0	0	0	3	1	0	0	0	0	0
ENSG00000206527	HACD2	2	0	0	0	0	2	1	0	0	0	0	0
ENSG00000102996	MMP15	0	0	0	0	0	1	1	0	0	0	0	0
ENSG00000172340	SUCLG2	0	0	0	2	0	1	3	0	0	0	0	0
ENSG00000143614	GATAD2B	0	0	0	0	0	2	1	0	0	0	0	0
ENSG00000100422	CERK	0	0	0	0	0	1	1	0	0	0	0	0
ENSG00000158480	SPATA2	0	0	0	0	0	2	1	0	0	0	0	0
ENSG00000137841	PLCB2	0	0	0	0	0	1	2	0	0	0	0	0
ENSG00000138756	BMP2K	0	0	0	0	0	1	1	0	0	0	0	0
ENSG00000131374	TBC1D5	0	0	0	2	6	2	1	0	0	0	0	0
ENSG00000185436	IFNLR1	0	0	0	0	2	1	2	0	0	0	0	0
ENSG00000168496	FEN1	0	0	0	0	0	2	1	0	0	0	0	0
ENSG00000130766	SESN2	0	0	0	0	0	1	1	0	0	0	0	0
ENSG00000115520	COQ10B	0	0	0	0	2	2	1	0	0	0	0	0
ENSG00000131437	KIF3A	0	0	0	0	4	1	1	0	0	0	0	0
ENSG00000167862	MRPL58	2	0	0	0	2	1	2	0	0	0	0	0
ENSG00000178222	RNF212	0	0	0	16	12	2	2	0	0	0	0	0
ENSG00000100228	RAB36	0	0	0	0	0	1	1	0	0	0	0	0
ENSG00000172572	PDE3A	0	0	0	0	0	1	1	0	0	0	0	0
ENSG00000107862	GBF1	2	0	0	0	0	1	1	0	0	0	0	0
ENSG00000108848	LUC7L3	0	0	0	6	14	2	4	0	0	0	2	8
ENSG00000165671	NSD1	0	2	0	0	0	4	1	0	0	0	0	0
ENSG00000010539	ZNF200	2	0	0	0	0	5	1	0	0	0	0	0
ENSG00000182606	TRAK1	4	0	0	0	6	6	1	4	2	0	0	8
ENSG00000168785	TSPAN5	2	0	0	0	2	1	1	0	0	0	0	0
ENSG00000164654	MIOS	0	0	0	4	4	3	1	0	0	0	4	6
ENSG00000148803	FUOM	0	0	0	0	2	2	1	0	0	0	0	0
ENSG00000140961	OSGIN1	0	0	0	0	0	1	1	0	0	0	0	0
ENSG00000078124	ACER3	0	0	0	0	0	2	1	0	0	0	0	0
ENSG00000157625	TAB3	0	0	0	0	2	1	1	0	0	0	0	0
ENSG00000145685	LHFPL2	0	0	0	2	4	3	1	0	0	0	0	0
ENSG00000149212	SESN3	0	0	0	0	0	1	2	0	0	0	0	0
ENSG00000142230	SAE1	0	0	0	6	8	3	1	0	0	0	0	2
ENSG00000185100	ADSSL1	3	4	0	2	6	3	1	0	0	0	0	2
ENSG00000185298	CCDC137	0	0	0	0	2	2	1	0	0	0	0	2
ENSG00000136044	APPL2	2	0	0	0	4	3	1	0	0	0	0	0
ENSG00000090924	PLEKHG2	3	0	0	0	0	4	1	0	0	0	0	0
ENSG00000163743	RCHY1	0	0	0	0	2	3	1	0	0	0	0	0
ENSG00000135314	KHDC1	0	0	0	0	0	1	3	0	0	0	0	0
ENSG00000102580	DNAJC3	0	0	0	0	0	2	1	0	0	0	0	0
ENSG00000023902	PLEKHO1	0	0	0	2	2	1	1	0	0	0	0	0
ENSG00000170677	SOCS6	0	0	0	0	0	1	1	0	0	0	0	0
ENSG00000160445	ZER1	2	0	0	0	0	3	2	0	0	0	0	0
ENSG00000165887	ANKRD2	0	0	0	0	0	1	1	0	0	0	0	0
ENSG00000167394	ZNF668	0	0	0	0	0	2	1	0	0	0	0	0
ENSG00000183741	CBX6	0	0	0	0	0	1	3	0	0	0	0	0
ENSG00000170088	TMEM192	0	0	0	0	2	1	2	0	0	0	0	0
ENSG00000176853	FAM91A1	0	0	0	0	2	1	1	0	0	0	0	0
ENSG00000152240	HAUS1	2	0	0	4	4	1	1	0	0	0	4	0
ENSG00000138386	NAB1	0	0	0	2	6	3	1	0	0	0	0	2
ENSG00000196700	ZNF512B	0	0	0	0	0	1	1	0	0	0	0	0
ENSG00000196505	GDAP2	0	0	0	0	0	1	2	0	0	0	0	0
ENSG00000005156	LIG3	2	0	0	0	4	2	1	0	0	0	0	2
ENSG00000145220	LYAR	0	0	0	0	0	1	1	0	0	0	0	0
ENSG00000162924	REL	0	0	0	0	0	1	1	0	0	0	0	0
ENSG00000108679	LGALS3BP	4	0	0	0	8	3	1	0	0	0	4	10
ENSG00000169398	PTK2	2	0	0	8	22	11	2	4	0	0	4	2
ENSG00000105325	FZR1	2	0	0	2	0	1	1	0	0	0	0	0
ENSG00000163867	ZMYM6	0	0	0	0	0	4	1	0	0	0	0	0
ENSG00000157191	NECAP2	0	0	0	2	10	2	1	0	0	0	0	2
ENSG00000125827	TMX4	0	0	0	0	0	1	1	0	0	0	0	2
ENSG00000183684	ALYREF	0	0	0	0	0	1	1	0	0	0	0	0
ENSG00000006625	GGCT	0	0	0	6	8	2	2	0	0	0	0	0
ENSG00000162714	ZNF496	0	0	0	0	2	1	1	0	0	0	0	0
ENSG00000183617	MRPL54	0	0	0	0	0	1	2	0	0	0	0	0
ENSG00000100596	SPTLC2	0	0	0	0	0	1	2	0	0	0	0	0
ENSG00000065882	TBC1D1	0	0	0	4	6	4	1	0	0	0	0	2
ENSG00000187498	COL4A1	0	0	0	0	0	1	2	0	0	0	0	0
ENSG00000097021	ACOT7	0	0	0	0	2	4	1	0	0	0	0	0
ENSG00000105186	ANKRD27	0	0	0	0	4	1	5	0	0	0	0	2
ENSG00000186063	AIDA	0	0	0	2	0	1	1	0	0	0	0	0
ENSG00000072121	ZFYVE26	0	0	0	0	0	1	3	0	0	0	0	0
ENSG00000124406	ATP8A1	0	0	0	0	0	1	1	0	0	0	0	0
ENSG00000184307	ZDHHC23	2	0	0	0	2	2	3	0	0	0	0	2
ENSG00000095261	PSMD5	0	0	0	0	4	1	3	0	0	0	0	0
ENSG00000267680	ZNF224	0	0	0	0	0	5	1	0	0	0	0	0
ENSG00000175029	CTBP2	2	0	0	0	6	4	1	0	0	0	0	0
ENSG00000103876	FAH	0	0	0	0	0	4	1	0	0	0	0	0
ENSG00000137449	CPEB2	0	0	0	0	0	1	1	0	0	0	0	0
ENSG00000006453	BAIAP2L1	0	0	0	0	0	1	1	0	0	0	0	0
ENSG00000164024	METAP1	0	0	0	0	10	2	5	0	0	0	0	2
ENSG00000003393	ALS2	0	0	0	0	0	2	3	0	0	0	0	0
ENSG00000115267	IFIH1	0	0	0	0	0	1	2	0	0	0	0	0
ENSG00000198467	TPM2	0	0	0	0	0	1	4	0	0	0	0	0
ENSG00000113594	LIFR	2	0	0	0	2	2	1	0	0	0	0	0
ENSG00000106771	TMEM245	0	0	0	0	0	1	1	0	0	0	0	0
ENSG00000156384	SFR1	0	0	0	0	0	2	1	0	0	0	0	0
ENSG00000132846	ZBED3	0	0	0	0	2	1	1	0	0	0	0	0
ENSG00000090339	ICAM1	0	0	0	0	0	1	2	0	2	0	0	0
ENSG00000105479	CCDC114	0	0	0	0	0	1	1	0	0	0	0	0
ENSG00000113649	TCERG1	0	0	0	0	6	1	1	0	0	0	0	0
ENSG00000137764	MAP2K5	0	0	0	0	2	1	1	0	0	0	0	0
ENSG00000137504	CREBZF	0	0	0	0	4	1	4	0	0	0	0	0
ENSG00000184489	PTP4A3	0	0	0	0	2	1	1	0	0	0	2	0
ENSG00000125148	MT2A	0	0	0	0	0	1	1	0	0	0	0	0
ENSG00000165637	VDAC2	0	0	0	0	0	3	1	0	0	0	0	0
ENSG00000148154	UGCG	0	0	0	0	0	1	1	0	0	0	0	0
ENSG00000181163	NPM1	2	0	0	0	6	1	2	0	0	0	0	0
ENSG00000063169	BICRA	0	0	0	0	0	3	1	0	0	0	0	0
ENSG00000078967	UBE2D4	2	0	0	6	4	2	1	0	0	0	0	2
ENSG00000007376	RPUSD1	5	0	0	0	8	3	1	0	0	0	0	4
ENSG00000109103	UNC119	0	0	0	2	0	2	2	0	0	0	0	0
ENSG00000134202	GSTM3	0	0	0	0	0	1	1	0	0	0	0	0
ENSG00000261052	SULT1A3	2	0	0	2	4	2	2	0	0	0	0	0
ENSG00000147905	ZCCHC7	0	0	0	0	0	4	1	0	0	0	0	4
ENSG00000144736	SHQ1	2	0	0	0	4	2	1	0	0	0	0	0
ENSG00000112655	PTK7	0	0	0	2	4	6	1	0	0	0	4	2
ENSG00000206560	ANKRD28	0	0	0	2	4	3	1	0	0	0	0	0
ENSG00000143420	ENSA	3	0	0	0	2	2	1	0	0	0	0	6
ENSG00000178982	EIF3K	0	0	0	0	4	3	1	0	0	0	0	6
ENSG00000164402	2024-09-08	0	0	0	0	0	3	1	0	0	0	0	0
ENSG00000142655	PEX14	0	0	0	0	0	1	1	0	0	0	0	0
ENSG00000169126	ARMC4	0	0	0	0	0	1	1	0	0	0	0	0
ENSG00000111671	SPSB2	0	0	0	0	0	1	2	0	0	0	0	0
ENSG00000138443	ABI2	0	0	0	0	8	4	3	0	0	0	4	0
ENSG00000172081	MOB3A	0	0	0	0	0	1	1	0	0	0	0	0
ENSG00000198042	MAK16	0	0	0	0	2	1	1	0	0	0	0	0
ENSG00000115641	FHL2	0	0	0	2	8	5	1	0	0	0	0	6
ENSG00000164002	EXO5	0	0	0	6	8	5	1	0	0	0	12	22
ENSG00000178700	DHFR2	0	0	0	0	0	2	1	0	0	0	0	0
ENSG00000168152	THAP9	0	0	0	0	0	1	1	0	0	0	0	0
ENSG00000141295	SCRN2	6	0	0	0	2	2	1	0	0	0	0	2
ENSG00000186469	GNG2	0	0	0	0	0	1	1	0	0	0	0	0
ENSG00000131778	CHD1L	0	0	0	10	6	1	2	0	0	0	0	0
ENSG00000134070	IRAK2	0	0	0	0	0	1	1	0	0	0	0	0
ENSG00000124788	ATXN1	0	0	0	2	6	1	3	0	0	0	0	0
ENSG00000005189	REXO5	2	0	0	0	6	4	1	0	0	0	0	4
ENSG00000150403	TMCO3	0	0	0	0	4	1	5	0	0	0	4	0
ENSG00000154222	CC2D1B	6	0	0	0	0	1	2	0	0	0	0	0
ENSG00000099995	SF3A1	0	0	0	2	0	2	1	0	0	0	2	2
ENSG00000155097	ATP6V1C1	0	0	0	0	0	2	1	0	0	0	0	0
ENSG00000107821	KAZALD1	4	0	0	0	0	2	1	0	0	0	0	0
ENSG00000171475	WIPF2	2	0	0	6	2	3	1	0	0	0	2	0
ENSG00000124614	RPS10	0	0	0	0	2	3	1	0	0	0	0	0
ENSG00000178035	IMPDH2	0	0	0	0	4	1	1	0	0	0	0	0
ENSG00000075856	SART3	4	0	0	0	4	3	1	0	0	0	0	0
ENSG00000148399	DPH7	0	2	2	2	4	3	1	0	0	0	2	4
ENSG00000198753	PLXNB3	0	0	0	0	0	1	2	0	0	0	0	0
ENSG00000064651	SLC12A2	2	0	0	0	0	1	2	0	0	0	0	0
ENSG00000070423	RNF126	3	0	0	0	0	1	1	0	0	0	0	0
ENSG00000167799	NUDT8	0	0	0	0	0	1	2	0	0	0	0	0
ENSG00000121005	CRISPLD1	0	0	0	0	0	1	1	0	0	0	0	0
ENSG00000032742	IFT88	0	2	0	0	2	1	1	0	0	0	0	0
ENSG00000042286	AIFM2	0	0	0	0	0	1	2	0	0	0	0	0
ENSG00000130707	ASS1	0	0	0	0	4	2	1	0	0	0	0	2
ENSG00000139372	TDG	0	2	0	0	2	1	1	0	0	0	0	0
ENSG00000143294	PRCC	0	0	0	2	4	1	1	0	0	0	0	0
ENSG00000162959	MEMO1	0	0	0	0	2	4	1	0	0	0	0	0
ENSG00000140463	BBS4	0	0	0	0	4	3	1	0	0	0	0	2
ENSG00000023572	GLRX2	0	0	0	0	0	1	1	0	0	0	0	0
ENSG00000133997	MED6	2	0	0	0	2	1	1	0	0	0	0	0
ENSG00000198198	SZT2	4	4	0	0	2	1	3	0	0	0	0	0
ENSG00000198346	ZNF813	0	0	0	0	0	1	1	0	0	0	0	0
ENSG00000168259	DNAJC7	0	0	0	2	10	5	2	0	0	0	0	0
ENSG00000152422	XRCC4	0	0	0	0	0	2	1	0	0	0	0	0
ENSG00000185379	RAD51D	0	0	0	10	18	12	1	0	0	0	0	0
ENSG00000111530	CAND1	2	0	0	0	0	1	1	4	0	0	0	0
ENSG00000094880	CDC23	0	0	0	0	0	1	4	0	0	0	0	0
ENSG00000165669	FAM204A	0	0	0	0	6	2	1	0	0	0	0	0
ENSG00000138166	DUSP5	0	0	0	0	0	1	1	0	0	0	0	0
ENSG00000080986	NDC80	0	0	0	0	0	1	2	0	0	0	0	0
ENSG00000113851	CRBN	0	0	0	0	0	1	2	0	0	0	0	0
ENSG00000070950	RAD18	0	0	0	0	2	1	5	0	0	0	0	0
ENSG00000109113	RAB34	7	4	0	12	10	3	1	2	4	0	16	8
ENSG00000105711	SCN1B	2	0	0	0	0	1	2	0	0	0	0	0
ENSG00000171865	RNASEH1	0	0	0	0	0	4	1	0	0	0	0	0
ENSG00000197321	SVIL	0	0	0	0	0	1	1	0	0	0	0	0
ENSG00000076067	RBMS2	0	0	0	0	6	2	1	0	0	0	0	0
ENSG00000273559	CWC25	2	0	0	0	2	2	2	0	0	0	0	0
ENSG00000132256	TRIM5	0	0	0	0	6	2	1	0	0	0	0	2
ENSG00000174136	RGMB	0	0	0	0	0	2	1	0	0	0	0	0
ENSG00000175711	B3GNTL1	0	0	0	0	0	1	2	0	0	0	0	0
ENSG00000197724	PHF2	0	0	0	0	0	1	1	0	0	0	0	0
ENSG00000163933	RFT1	0	0	0	0	2	1	1	0	0	0	0	0
ENSG00000170745	KCNS3	0	0	0	0	0	2	1	0	0	0	0	0
ENSG00000065833	ME1	0	0	0	0	0	1	1	0	0	0	0	0
ENSG00000124429	POF1B	0	0	0	0	0	1	1	0	0	0	0	0
ENSG00000164695	CHMP4C	0	0	0	0	0	1	1	0	0	0	0	0
ENSG00000152990	ADGRA3	0	0	0	0	0	1	2	0	0	0	0	0
ENSG00000108439	PNPO	2	0	0	2	8	3	1	0	0	0	0	2
ENSG00000165632	TAF3	0	0	0	0	0	1	1	0	0	0	0	0
ENSG00000142875	PRKACB	0	0	0	0	0	1	2	0	0	0	0	0
ENSG00000164031	DNAJB14	0	0	0	0	4	1	2	0	0	0	0	0
ENSG00000197860	SGTB	0	0	0	0	0	2	1	0	0	0	0	0
ENSG00000106571	GLI3	0	0	0	0	0	2	1	0	0	0	0	0
ENSG00000224051	CPTP	0	0	0	0	0	2	1	0	0	0	0	0
ENSG00000151718	WWC2	2	0	0	0	0	2	1	0	0	0	0	0
ENSG00000132170	PPARG	0	0	0	0	6	5	1	0	0	0	0	0
ENSG00000065911	MTHFD2	0	0	0	6	12	1	1	0	0	0	0	0
ENSG00000101493	ZNF516	0	0	0	0	2	2	1	0	0	0	0	0
ENSG00000143228	NUF2	2	2	0	0	2	2	1	2	0	0	0	0
ENSG00000100442	FKBP3	0	0	0	0	0	1	1	0	0	0	0	0
ENSG00000164089	ETNPPL	0	0	0	0	0	1	1	0	0	0	0	0
ENSG00000080839	RBL1	0	0	0	0	0	1	2	0	0	0	0	2
ENSG00000141543	EIF4A3	0	0	0	0	2	3	1	0	0	0	0	0
ENSG00000100697	DICER1	0	0	0	2	4	2	2	0	0	0	0	0
ENSG00000099624	ATP5D	0	0	0	0	0	1	3	0	0	0	0	0
ENSG00000172037	LAMB2	0	0	0	0	0	2	1	0	0	0	4	0
ENSG00000136603	SKIL	2	0	0	0	0	5	1	0	2	0	0	2
ENSG00000105649	RAB3A	0	0	0	0	2	1	1	0	0	0	0	0
ENSG00000166855	CLPX	0	0	0	0	0	1	1	0	0	0	0	0
ENSG00000166411	IDH3A	4	0	0	0	8	4	1	0	0	0	0	6
ENSG00000167371	PRRT2	0	0	0	0	0	1	1	0	0	0	0	0
ENSG00000092964	DPYSL2	0	0	0	0	0	3	1	0	0	0	0	0
ENSG00000005889	ZFX	0	0	0	6	2	1	2	0	0	0	0	0
ENSG00000106077	ABHD11	6	0	0	4	10	1	1	0	0	0	0	4
ENSG00000147059	SPIN2A	0	0	0	0	0	1	1	0	0	0	0	0
ENSG00000179750	APOBEC3F	2	0	0	0	0	1	1	0	0	0	0	0
ENSG00000123600	METTL8	0	0	0	0	6	3	1	0	0	0	0	0
ENSG00000137509	PRCP	0	0	0	0	0	7	1	0	0	0	0	0
ENSG00000161970	RPL26	2	0	0	0	2	4	2	2	0	0	0	0
ENSG00000104907	TRMT1	4	2	0	2	2	3	3	0	0	0	2	2
ENSG00000205423	CNEP1R1	0	0	0	0	2	3	1	0	0	0	0	0
ENSG00000124120	TTPAL	2	0	0	0	2	1	1	0	0	0	0	0
ENSG00000255150	EID3	2	0	0	6	10	4	1	0	0	0	0	0
ENSG00000104611	SH2D4A	0	0	0	0	4	3	1	0	0	0	0	0
ENSG00000163171	CDC42EP3	0	0	0	0	0	1	1	0	0	0	0	0
ENSG00000127663	KDM4B	0	0	0	0	2	3	1	0	0	0	0	0
ENSG00000115159	GPD2	0	0	0	0	0	2	1	0	0	0	0	0
ENSG00000136100	VPS36	0	0	0	0	0	2	1	0	0	0	0	0
ENSG00000105607	GCDH	0	0	0	2	6	2	2	0	0	0	0	0
ENSG00000181924	COA4	0	0	0	0	2	2	1	0	0	0	0	0
ENSG00000132950	ZMYM5	0	0	0	0	2	1	5	0	0	0	0	0
ENSG00000100109	TFIP11	4	0	0	4	8	2	1	0	0	0	0	4
ENSG00000131591	C1orf159	6	4	0	0	8	3	2	0	0	0	0	0
ENSG00000186814	ZSCAN30	0	0	0	0	0	1	3	0	0	0	0	0
ENSG00000162415	ZSWIM5	0	0	0	0	0	1	1	0	0	0	0	0
ENSG00000158711	ELK4	0	0	0	0	0	1	3	0	0	0	0	0
ENSG00000177189	RPS6KA3	0	0	0	2	4	1	2	0	0	0	0	0
ENSG00000122557	HERPUD2	0	0	0	2	0	1	1	0	0	0	0	0
ENSG00000163521	GLB1L	0	0	0	0	2	1	3	0	0	0	0	0
ENSG00000110435	PDHX	0	0	0	2	2	2	1	0	0	0	0	0
ENSG00000167105	TMEM92	0	0	0	0	0	1	1	0	0	0	0	0
ENSG00000185963	BICD2	0	0	0	0	0	1	2	0	0	0	0	0
ENSG00000152078	TMEM56	0	0	0	0	0	2	1	0	0	0	0	0
ENSG00000273899	NOL12	0	0	0	0	0	1	1	0	0	0	0	0
ENSG00000167525	PROCA1	0	0	0	0	0	3	1	0	0	0	0	0
ENSG00000198818	SFT2D1	0	0	0	0	0	1	1	0	0	0	0	0
ENSG00000170889	RPS9	0	0	0	2	4	3	2	0	0	0	0	2
ENSG00000170242	USP47	0	0	0	2	4	1	1	0	0	0	0	0
ENSG00000163378	EOGT	2	0	0	0	0	1	1	0	0	0	0	0
ENSG00000160293	VAV2	0	0	0	0	0	1	1	0	0	0	0	0
ENSG00000068438	FTSJ1	0	2	0	0	2	1	1	0	0	0	0	0
ENSG00000155438	NIFK	2	0	0	0	2	1	2	0	0	0	0	0
ENSG00000166689	PLEKHA7	0	0	0	0	6	4	1	0	0	0	0	0
ENSG00000154917	RAB6B	0	0	0	0	2	2	1	0	0	0	0	0
ENSG00000111145	ELK3	0	0	0	0	4	1	1	0	0	0	0	0
ENSG00000157741	UBN2	0	0	0	0	0	1	1	0	0	0	0	0
ENSG00000070190	DAPP1	0	0	0	0	0	1	1	0	0	0	0	0
ENSG00000161813	LARP4	2	0	0	2	10	3	1	0	0	0	0	0
ENSG00000114779	ABHD14B	6	2	0	2	12	7	2	0	0	0	2	4
ENSG00000081913	PHLPP1	0	0	0	0	0	2	1	0	0	0	0	0
ENSG00000159459	UBR1	0	0	0	0	0	1	4	0	0	0	0	0
ENSG00000182552	RWDD4	0	0	0	4	10	1	2	0	0	0	0	2
ENSG00000170315	UBB	0	0	0	0	0	6	1	0	0	0	0	0
ENSG00000142089	IFITM3	0	0	0	0	2	2	1	0	0	0	0	0
ENSG00000035928	RFC1	2	0	0	4	0	1	2	0	0	0	0	0
ENSG00000125730	C3	2	0	0	0	0	1	3	0	0	0	2	0
ENSG00000185722	ANKFY1	0	0	0	0	2	3	1	0	0	0	0	0
ENSG00000205629	LCMT1	0	0	0	2	2	1	1	0	0	0	0	0
ENSG00000188112	C6orf132	0	0	0	0	0	1	2	0	0	0	0	0
ENSG00000099256	PRTFDC1	0	0	0	0	0	1	2	0	0	0	0	0
ENSG00000111261	MANSC1	0	0	0	0	0	1	1	0	0	0	0	0
ENSG00000165152	TMEM246	0	0	0	0	0	1	2	0	0	0	0	0
ENSG00000112531	QKI	4	0	0	0	4	6	1	0	0	0	0	0
ENSG00000127329	PTPRB	0	0	0	0	0	1	2	0	0	0	0	0
ENSG00000152518	ZFP36L2	0	0	0	0	0	1	1	0	0	0	0	0
ENSG00000109046	WSB1	3	0	0	10	2	1	4	0	0	0	0	0
ENSG00000148730	EIF4EBP2	0	0	0	0	0	1	1	0	0	0	0	0
ENSG00000134910	STT3A	5	0	0	4	16	6	1	0	0	0	0	0
ENSG00000175606	TMEM70	0	0	0	0	2	1	1	0	0	0	0	0
ENSG00000164077	MON1A	2	2	0	0	2	1	1	0	0	0	0	0
ENSG00000198363	ASPH	0	0	0	2	14	5	1	0	0	0	0	0
ENSG00000128298	BAIAP2L2	0	0	0	0	2	1	3	0	0	0	0	0
ENSG00000144959	NCEH1	2	0	0	0	4	1	1	0	0	0	0	0
ENSG00000273611	ZNHIT3	0	0	0	4	2	1	2	0	0	0	0	2
ENSG00000132970	WASF3	0	0	0	0	0	1	1	0	0	0	0	0
ENSG00000146733	PSPH	5	0	0	8	4	4	1	2	0	0	4	6
ENSG00000138107	ACTR1A	0	0	0	0	2	1	1	0	0	0	0	0
ENSG00000144048	DUSP11	0	0	0	0	0	1	2	0	0	0	0	0
ENSG00000138439	FAM117B	0	0	0	0	0	1	1	0	0	0	0	0
ENSG00000166710	B2M	0	2	0	0	0	2	1	2	0	0	0	2
ENSG00000166788	SAAL1	2	0	0	0	4	1	1	0	0	0	0	0
ENSG00000196118	CCDC189	4	4	0	0	4	3	3	0	2	0	0	0
ENSG00000110080	KIRREL3	4	0	0	0	2	8	1	0	0	0	0	0
ENSG00000136490	LIMD2	4	0	0	10	18	6	2	2	0	0	8	10
ENSG00000142188	TMEM50B	0	0	0	0	2	1	1	0	0	0	0	0
ENSG00000196876	SCN8A	0	0	0	0	0	1	1	0	0	0	0	0
ENSG00000004059	ARF5	0	0	0	0	0	1	2	0	0	0	0	0
ENSG00000099194	SCD	0	0	0	0	0	1	1	0	0	0	0	0
ENSG00000197147	LRRC8B	0	0	0	0	0	1	1	0	0	0	0	0
ENSG00000137825	ITPKA	0	0	0	0	0	1	1	0	0	0	0	0
ENSG00000173546	CSPG4	0	0	0	0	0	1	1	0	0	0	0	0
ENSG00000213699	SLC35F6	0	0	0	0	4	1	1	0	0	0	0	0
ENSG00000136542	GALNT5	0	0	0	0	0	1	1	0	0	0	0	0
ENSG00000178947	SMIM10L2A	0	0	0	0	0	1	1	0	0	0	0	0
ENSG00000049860	HEXB	0	0	0	0	2	4	1	0	0	0	0	0
ENSG00000157216	SSBP3	0	0	0	0	4	1	2	0	0	0	0	0
ENSG00000185973	TMLHE	0	0	0	0	0	1	2	0	0	0	0	0
ENSG00000160570	DEDD2	2	0	0	0	4	3	1	0	0	0	0	2
ENSG00000108830	RND2	0	0	0	0	0	1	1	0	0	0	0	0
ENSG00000087365	SF3B2	0	0	0	0	4	1	1	0	0	0	0	0
ENSG00000095139	ARCN1	0	0	0	0	2	2	1	0	0	0	2	0
ENSG00000133131	MORC4	2	0	0	0	0	1	1	0	0	0	0	0
ENSG00000156469	MTERF3	0	0	0	0	2	1	1	0	0	0	0	0
ENSG00000087460	GNAS	0	0	0	0	6	5	1	0	0	0	8	4
ENSG00000106400	ZNHIT1	0	0	0	0	0	1	1	0	0	0	0	0
ENSG00000198860	TSEN15	2	0	0	2	6	1	2	0	0	0	0	0
ENSG00000197885	NKIRAS1	0	0	0	0	0	2	1	0	0	0	0	0
ENSG00000184502	GAST	0	0	0	0	0	1	1	0	0	0	0	0
ENSG00000077254	USP33	2	0	0	2	6	4	1	0	0	0	0	2
ENSG00000112210	RAB23	0	0	0	0	2	2	1	0	0	0	0	0
ENSG00000139725	RHOF	0	0	0	0	0	2	2	0	0	0	0	0
ENSG00000261236	BOP1	0	0	0	0	2	1	1	0	0	0	0	0
ENSG00000053900	ANAPC4	0	0	0	0	0	1	1	0	0	0	0	0
ENSG00000107185	RGP1	0	0	0	0	0	1	1	0	0	0	0	0
ENSG00000183793	NPIPA5	0	0	0	0	0	2	1	0	0	0	0	0
ENSG00000167196	FBXO22	0	0	0	2	6	4	1	0	0	0	0	0
ENSG00000135940	COX5B	0	0	0	0	0	1	1	0	0	0	0	0
ENSG00000125870	SNRPB2	0	0	0	0	0	2	1	0	0	0	0	0
ENSG00000033867	SLC4A7	0	0	0	0	2	1	1	0	0	0	0	0
ENSG00000114812	VIPR1	2	0	0	0	8	1	4	0	0	0	0	0
ENSG00000100068	LRP5L	0	0	0	0	0	1	2	0	0	0	0	0
ENSG00000154328	NEIL2	0	0	0	2	6	2	1	0	0	0	0	4
ENSG00000100412	ACO2	2	0	0	0	0	1	1	0	0	0	0	0
ENSG00000163512	AZI2	2	0	0	0	4	2	1	0	0	0	0	0
ENSG00000105671	DDX49	6	2	0	4	6	1	1	0	2	0	0	0
ENSG00000160932	LY6E	5	0	0	0	8	1	4	0	0	0	0	16
ENSG00000133789	SWAP70	0	0	0	0	2	2	1	0	0	0	0	0
ENSG00000160602	NEK8	0	2	0	0	0	3	1	0	0	0	2	0
ENSG00000054611	TBC1D22A	0	0	0	0	6	2	1	0	0	0	0	0
ENSG00000115008	IL1A	0	0	0	0	0	1	1	0	0	0	0	0
ENSG00000214530	STARD10	2	0	0	0	2	3	1	0	0	0	0	0
ENSG00000146963	LUC7L2	0	0	0	0	2	3	1	0	0	0	0	0
ENSG00000091592	NLRP1	4	0	0	2	6	1	5	0	0	0	0	0
ENSG00000092470	WDR76	2	0	0	0	0	2	1	2	0	0	0	0
ENSG00000075303	SLC25A40	2	0	0	0	2	1	1	0	0	0	0	0
ENSG00000172315	TP53RK	0	0	0	0	0	2	1	0	0	0	0	0
ENSG00000136848	DAB2IP	4	0	0	0	2	4	1	0	0	0	0	2
ENSG00000185551	NR2F2	0	0	0	0	2	4	1	0	0	0	0	0
ENSG00000124207	CSE1L	0	0	0	0	2	1	1	0	0	0	0	0
ENSG00000146242	TPBG	0	0	0	0	0	2	1	0	0	0	0	0
ENSG00000157578	LCA5L	0	0	0	0	0	1	1	0	0	0	0	0
ENSG00000132773	TOE1	2	0	0	0	0	1	1	0	0	0	0	0
ENSG00000173267	SNCG	3	0	0	0	0	1	1	0	0	0	0	0
ENSG00000112996	MRPS30	0	0	0	0	0	1	1	0	0	0	0	0
ENSG00000152952	PLOD2	0	0	0	0	4	2	1	0	0	0	0	0
ENSG00000132405	TBC1D14	0	0	0	0	0	5	1	0	0	0	0	0
ENSG00000198837	DENND4B	0	0	0	0	2	3	1	0	0	0	0	0
ENSG00000172331	BPGM	0	0	0	0	0	1	1	0	0	0	0	0
ENSG00000054690	PLEKHH1	0	0	0	0	0	1	1	0	0	0	0	0
ENSG00000110031	LPXN	0	0	0	0	0	2	1	0	0	0	0	0
ENSG00000086758	HUWE1	4	0	0	0	6	2	1	0	0	0	0	0
ENSG00000159202	UBE2Z	2	0	0	4	4	2	1	0	0	0	0	0
ENSG00000166250	CLMP	6	0	0	0	0	9	1	0	0	0	0	6
ENSG00000186205	2024-03-01	2	0	0	0	0	1	4	0	0	0	0	0
ENSG00000198492	YTHDF2	0	0	0	0	2	1	1	0	0	0	0	0
ENSG00000213928	IRF9	10	0	0	0	6	7	1	0	0	0	0	0
ENSG00000086827	ZW10	2	0	0	2	0	1	1	0	0	0	0	0
ENSG00000069956	MAPK6	0	0	0	0	0	1	1	0	0	0	0	0
ENSG00000120533	ENY2	3	0	0	0	0	2	1	0	0	0	0	0
ENSG00000004866	ST7	0	0	0	6	8	5	1	0	0	0	0	0
ENSG00000126456	IRF3	10	0	0	6	22	6	1	6	0	0	8	26
ENSG00000081026	MAGI3	0	0	0	0	4	1	2	0	0	0	0	0
ENSG00000091039	OSBPL8	0	0	0	0	2	2	1	0	0	0	0	2
ENSG00000197461	PDGFA	0	0	0	0	4	2	1	0	0	0	0	0
ENSG00000104129	DNAJC17	6	0	0	0	2	1	4	0	0	0	0	4
ENSG00000107968	MAP3K8	0	0	0	0	4	2	1	0	0	0	0	0
ENSG00000132305	IMMT	2	0	0	0	4	2	1	0	0	0	2	4
ENSG00000183655	KLHL25	0	0	0	0	0	1	1	0	0	0	0	0
ENSG00000148400	NOTCH1	0	0	0	0	0	1	1	0	0	0	0	0
ENSG00000172046	USP19	25	0	0	2	22	5	2	8	0	0	10	6
ENSG00000101290	CDS2	0	0	0	0	2	1	1	0	0	0	0	0
ENSG00000166963	MAP1A	0	0	0	0	0	1	1	0	0	0	0	0
ENSG00000160284	SPATC1L	0	0	0	0	0	1	1	0	0	0	0	0
ENSG00000135473	PAN2	9	0	0	30	22	9	1	2	0	0	4	12
ENSG00000086712	TXLNG	0	0	0	0	0	2	1	0	0	0	0	0
ENSG00000197746	PSAP	0	0	0	0	2	1	1	0	0	0	4	2
ENSG00000198513	ATL1	0	0	0	0	2	4	1	0	0	0	0	0
ENSG00000072135	PTPN18	0	0	0	2	0	3	1	0	0	0	0	0
ENSG00000242028	HYPK	0	0	0	0	2	5	1	0	0	0	0	0
ENSG00000013561	RNF14	0	0	0	6	8	5	1	0	0	0	0	2
ENSG00000159176	CSRP1	2	0	0	0	0	3	1	5	0	0	0	0
ENSG00000102054	RBBP7	4	0	0	0	0	3	2	0	0	0	0	0
ENSG00000128626	MRPS12	0	0	0	0	0	3	1	0	0	0	0	0
ENSG00000120437	ACAT2	0	0	0	0	0	1	1	0	0	0	0	0
ENSG00000170043	TRAPPC1	0	0	0	0	2	2	1	0	0	0	0	0
ENSG00000137947	GTF2B	4	0	0	0	0	1	1	0	0	0	0	0
ENSG00000110583	NAA40	4	4	0	2	2	2	1	0	0	0	0	0
ENSG00000136869	TLR4	0	0	0	0	2	1	1	0	0	0	0	0
ENSG00000134265	NAPG	0	0	0	4	2	2	1	0	0	0	0	0
ENSG00000173137	ADCK5	0	2	0	0	4	1	3	0	0	0	0	0
ENSG00000005893	LAMP2	0	0	0	0	2	1	2	0	0	0	0	0
ENSG00000163975	MELTF	0	0	0	0	0	1	3	0	0	0	0	0
ENSG00000205795	CYS1	0	0	0	0	0	1	1	0	0	0	0	0
ENSG00000089123	TASP1	0	0	0	0	2	1	1	0	0	0	0	0
ENSG00000066827	ZFAT	0	0	0	0	2	2	1	0	0	0	0	0
ENSG00000182195	LDOC1	0	0	0	0	0	1	1	0	0	0	0	0
ENSG00000186153	WWOX	0	0	0	0	2	1	3	0	0	0	0	0
ENSG00000070501	POLB	0	0	0	4	10	5	1	0	0	0	0	0
ENSG00000143158	MPC2	0	0	0	0	0	2	1	0	0	0	0	0
ENSG00000092841	MYL6	5	0	0	0	8	2	1	4	0	0	0	2
ENSG00000136715	SAP130	0	0	0	0	2	3	1	0	0	0	0	0
ENSG00000085721	RRN3	0	0	0	0	2	1	2	0	0	0	0	0
ENSG00000143816	WNT9A	0	0	0	0	0	1	1	0	0	0	0	0
ENSG00000167881	SRP68	0	0	0	0	2	3	1	0	0	0	0	4
ENSG00000187624	C17orf97	0	0	0	0	0	1	1	0	0	0	0	0
ENSG00000164548	TRA2A	3	0	0	2	12	2	1	0	0	0	0	2
ENSG00000125952	MAX	2	0	0	0	8	2	1	0	0	0	0	2
ENSG00000122483	CCDC18	0	0	0	0	2	1	1	0	0	0	0	0
ENSG00000169715	MT1E	0	0	0	0	2	2	2	0	0	0	0	0
ENSG00000062822	POLD1	4	0	0	0	4	1	1	0	0	0	0	2
ENSG00000143507	DUSP10	0	0	0	0	0	1	1	0	0	0	0	0
ENSG00000143013	LMO4	0	0	0	0	0	2	1	0	0	0	0	0
ENSG00000116661	FBXO2	0	0	0	0	0	2	1	0	0	0	0	0
ENSG00000151849	CENPJ	2	4	0	0	2	1	2	0	0	0	0	0
ENSG00000188191	PRKAR1B	0	0	0	0	0	5	1	0	0	0	0	0
ENSG00000176092	CRYBG2	2	0	0	0	4	2	1	0	0	0	0	0
ENSG00000116741	RGS2	0	0	0	0	0	1	1	0	0	0	0	0
ENSG00000155099	TMEM55A	0	0	0	0	4	1	3	0	0	0	0	0
ENSG00000103175	WFDC1	0	0	0	0	4	1	2	0	0	0	0	0
ENSG00000185420	SMYD3	0	0	0	0	0	1	1	0	0	0	0	0
ENSG00000166170	BAG5	0	0	0	0	0	3	1	0	0	0	0	0
ENSG00000165983	PTER	0	0	0	2	6	3	1	0	0	0	0	0
ENSG00000198018	ENTPD7	0	0	0	0	0	1	1	0	0	0	0	0
ENSG00000132612	VPS4A	2	0	0	0	4	4	1	0	0	0	0	0
ENSG00000180098	TRNAU1AP	0	0	0	0	0	1	1	0	0	0	0	0
ENSG00000150510	FAM124A	0	0	0	0	2	1	1	0	0	0	0	0
ENSG00000113916	BCL6	0	0	0	0	2	3	1	0	0	0	0	0
ENSG00000103510	KAT8	0	0	0	0	0	1	1	0	0	0	0	0
ENSG00000165322	ARHGAP12	0	0	0	2	6	3	1	0	0	0	0	0
ENSG00000174851	YIF1A	0	0	0	2	10	1	4	0	0	0	0	2
ENSG00000166266	CUL5	0	0	0	0	2	1	1	0	0	0	0	0
ENSG00000167118	URM1	2	0	0	0	0	1	1	0	0	0	0	0
ENSG00000100504	PYGL	0	0	0	0	2	1	2	0	0	0	0	0
ENSG00000211456	SACM1L	2	0	0	0	4	2	1	0	0	0	0	0
ENSG00000165655	ZNF503	0	0	0	0	0	1	1	0	0	0	0	0
ENSG00000198805	PNP	0	0	0	0	0	3	1	0	0	0	0	0
ENSG00000009335	UBE3C	0	0	0	2	0	1	2	0	0	0	0	0
ENSG00000184178	SCFD2	0	0	0	0	0	1	3	0	0	0	0	0
ENSG00000142065	ZFP14	0	0	0	0	0	1	2	0	0	0	0	0
ENSG00000117877	CD3EAP	0	0	0	0	2	3	1	0	0	0	0	2
ENSG00000060339	CCAR1	2	0	0	2	6	3	1	0	0	0	2	2
ENSG00000197045	GMFB	0	0	0	0	0	1	1	0	0	0	0	0
ENSG00000184967	NOC4L	0	0	0	0	2	1	1	0	0	0	0	0
ENSG00000197780	TAF13	0	0	0	0	0	1	1	0	0	0	0	0
ENSG00000139344	AMDHD1	0	0	0	0	0	1	1	0	0	0	0	0
ENSG00000077152	UBE2T	0	0	0	0	0	1	1	0	0	0	0	0
ENSG00000157873	TNFRSF14	0	0	0	0	0	4	1	0	0	0	0	0
ENSG00000240303	ACAD11	2	0	0	0	0	1	2	0	0	0	0	0
ENSG00000184209	SNRNP35	0	0	0	0	2	3	1	0	0	0	0	0
ENSG00000172086	KRCC1	0	0	0	0	0	1	1	0	0	0	0	0
ENSG00000164068	RNF123	4	0	0	0	2	2	2	0	0	0	0	0
ENSG00000100350	FOXRED2	2	0	0	0	2	4	1	0	0	0	0	0
ENSG00000123892	RAB38	0	0	0	0	0	1	1	0	0	0	0	0
ENSG00000172183	ISG20	2	0	0	0	0	2	1	0	0	0	0	0
ENSG00000184908	CLCNKB	0	0	0	0	0	2	1	0	0	0	0	0
ENSG00000023171	GRAMD1B	0	0	0	0	0	6	1	0	0	0	0	0
ENSG00000068394	GPKOW	0	0	0	0	0	1	1	0	0	0	0	0
ENSG00000126804	ZBTB1	0	0	0	2	4	3	1	0	0	0	0	0
ENSG00000178026	LRRC75B	4	2	0	0	6	1	1	0	2	0	0	0
ENSG00000139291	TMEM19	0	0	0	0	0	1	1	0	0	0	0	0
ENSG00000133488	SEC14L4	2	0	0	0	2	1	2	0	0	0	0	0
ENSG00000224712	NPIPA3	0	0	0	0	0	1	1	0	0	0	0	0
ENSG00000110514	MADD	4	0	0	0	4	4	1	0	0	0	0	0
ENSG00000069248	NUP133	0	0	0	0	0	1	2	0	0	0	0	0
ENSG00000188522	FAM83G	0	0	0	0	0	2	1	0	0	0	0	0
ENSG00000162869	PPP1R21	2	0	0	0	4	1	1	0	0	0	0	0
ENSG00000088930	XRN2	0	0	0	0	0	1	1	0	0	0	0	0
ENSG00000111832	RWDD1	0	0	0	2	6	1	1	0	0	0	0	0
ENSG00000159166	LAD1	0	0	0	0	0	1	1	0	0	0	0	0
ENSG00000171241	SHCBP1	0	0	0	0	2	1	1	0	0	0	0	0
ENSG00000116574	RHOU	0	0	0	0	0	1	1	0	0	0	0	0
ENSG00000152223	EPG5	0	0	0	0	2	1	1	0	0	0	0	0
ENSG00000163382	NAXE	2	0	0	0	0	1	2	0	0	0	0	0
ENSG00000221909	FAM200A	0	0	0	0	0	2	1	0	0	0	0	0
ENSG00000100147	CCDC134	0	0	0	0	2	1	1	0	0	0	0	0
ENSG00000131016	AKAP12	0	0	0	0	0	2	1	0	0	0	0	0
ENSG00000145495	2024-03-06	0	0	0	6	4	2	1	0	0	0	0	0
ENSG00000169905	TOR1AIP2	0	0	0	0	4	2	1	0	0	0	0	0
ENSG00000172977	KAT5	2	0	0	0	2	3	1	0	0	0	0	2
ENSG00000061987	MON2	0	0	0	0	4	1	1	0	0	0	0	0
ENSG00000124762	CDKN1A	0	0	0	0	2	3	1	0	0	0	0	2
ENSG00000125691	RPL23	0	0	0	0	0	3	1	0	0	0	4	2
ENSG00000205659	LIN52	0	0	0	0	0	1	2	0	0	0	0	0
ENSG00000198040	ZNF84	0	0	0	0	0	3	1	0	0	0	0	0
ENSG00000155115	GTF3C6	0	0	0	0	0	1	1	0	0	0	0	0
ENSG00000239887	C1orf226	2	0	0	0	2	4	1	0	0	0	0	0
ENSG00000106018	VIPR2	0	0	0	0	0	1	1	0	0	0	0	0
ENSG00000135390	ATP5G2	2	0	0	0	0	3	1	0	0	0	0	0
ENSG00000148019	CEP78	0	0	0	0	2	2	1	0	0	0	0	0
ENSG00000067066	SP100	2	0	0	0	4	2	1	0	0	0	0	0
ENSG00000124160	NCOA5	2	0	0	0	2	1	1	0	0	0	0	0
ENSG00000087008	ACOX3	0	0	0	0	2	2	1	0	0	0	0	0
ENSG00000173638	SLC19A1	0	0	0	0	2	4	1	0	0	0	0	0
ENSG00000104964	AES	0	0	0	2	0	2	1	0	0	0	0	0
ENSG00000187098	MITF	4	0	0	0	0	7	1	0	0	0	0	0
ENSG00000166106	ADAMTS15	0	0	0	0	0	1	1	0	0	0	0	0
ENSG00000164934	DCAF13	0	0	0	2	0	1	1	0	0	0	0	4
ENSG00000125037	EMC3	0	0	0	0	2	1	2	0	0	0	0	0
ENSG00000159259	CHAF1B	0	0	0	0	0	1	2	0	0	0	0	0
ENSG00000215041	NEURL4	8	2	0	0	2	2	2	0	0	0	0	2
ENSG00000015532	XYLT2	2	0	0	0	4	2	1	0	0	0	0	0
ENSG00000160211	G6PD	2	0	0	0	0	2	1	0	0	0	0	0
ENSG00000183891	TTC32	0	0	0	0	0	3	1	0	0	0	0	0
ENSG00000141101	NOB1	2	0	0	0	2	1	1	0	0	0	0	0
ENSG00000109180	OCIAD1	6	0	0	2	12	6	1	0	0	0	0	4
ENSG00000131759	RARA	0	0	0	0	0	4	1	0	0	0	0	0
ENSG00000106603	COA1	2	0	0	0	6	1	8	0	0	0	0	0
ENSG00000198585	NUDT16	0	0	0	0	0	2	1	0	0	0	0	0
ENSG00000111642	CHD4	4	2	0	0	0	2	1	0	0	0	0	0
ENSG00000102218	RP2	0	0	0	0	0	1	1	0	0	0	0	0
ENSG00000196743	GM2A	0	0	0	0	0	1	1	0	0	0	0	0
ENSG00000165449	SLC16A9	0	0	0	0	0	2	1	0	0	0	0	0
ENSG00000005100	DHX33	0	0	0	4	4	3	1	0	0	0	0	0
ENSG00000167088	SNRPD1	2	0	0	0	2	1	1	0	0	0	0	2
ENSG00000055917	PUM2	0	0	0	2	6	1	1	0	0	0	0	0
ENSG00000175787	ZNF169	0	0	0	0	0	1	1	0	0	0	0	0
ENSG00000140479	PCSK6	0	0	0	0	6	4	5	0	0	0	0	0
ENSG00000184524	CEND1	0	0	0	0	0	1	1	0	0	0	0	0
ENSG00000034713	GABARAPL2	0	0	0	0	2	1	2	0	0	0	0	0
ENSG00000116670	MAD2L2	2	2	0	0	0	3	1	2	2	0	0	0
ENSG00000005022	SLC25A5	0	0	0	0	0	1	2	0	0	0	0	0
ENSG00000109083	IFT20	2	0	0	2	8	1	4	0	0	0	0	2
ENSG00000117133	RPF1	0	0	0	0	0	1	1	0	0	0	0	0
ENSG00000219435	CATSPERZ	0	0	0	0	0	2	1	0	0	0	0	0
ENSG00000143153	ATP1B1	0	0	0	0	0	1	1	0	0	0	0	0
ENSG00000115756	HPCAL1	0	0	0	0	4	3	1	0	0	0	0	0
ENSG00000148248	SURF4	2	0	0	0	4	1	2	2	0	0	0	4
ENSG00000177971	IMP3	0	0	0	0	0	1	1	0	0	0	0	0
ENSG00000166971	AKTIP	0	0	0	0	0	4	1	0	0	0	0	0
ENSG00000177225	GATD1	2	0	0	4	8	1	5	0	0	0	6	8
ENSG00000102908	NFAT5	0	0	0	0	4	2	1	0	0	0	4	0
ENSG00000136854	STXBP1	0	0	0	0	8	4	4	0	0	0	0	6
ENSG00000122971	ACADS	0	0	0	0	0	1	1	0	0	0	0	0
ENSG00000150455	TIRAP	2	0	0	0	6	1	1	0	0	0	0	0
ENSG00000129480	DTD2	0	0	0	0	2	4	2	0	0	0	0	0
ENSG00000131375	CAPN7	0	0	0	0	4	1	1	0	0	0	0	0
ENSG00000079337	RAPGEF3	0	0	0	0	2	2	1	0	0	0	0	0
ENSG00000130255	RPL36	2	2	0	10	12	4	5	0	0	0	0	6
ENSG00000131238	PPT1	2	0	0	6	4	3	1	2	0	0	4	2
ENSG00000143543	JTB	0	2	0	0	0	3	1	2	0	0	0	2
ENSG00000125257	ABCC4	0	0	0	2	2	1	2	0	0	0	0	0
ENSG00000068878	PSME4	0	0	0	0	2	3	1	0	0	0	0	2
ENSG00000119636	BBOF1	0	0	0	0	0	1	1	0	0	0	0	0
ENSG00000183762	KREMEN1	2	0	0	0	0	1	1	0	0	0	0	0
ENSG00000132122	SPATA6	2	0	0	0	0	1	1	0	0	0	0	2
ENSG00000197111	PCBP2	5	0	0	2	12	9	2	0	0	0	0	0
ENSG00000074582	BCS1L	0	0	0	2	6	5	2	0	0	0	0	0
ENSG00000111605	CPSF6	0	0	0	0	2	1	1	0	0	0	6	0
ENSG00000204592	HLA-E	0	0	0	0	0	1	1	0	0	0	0	0
ENSG00000179627	ZBTB42	0	0	0	0	0	1	2	0	0	0	0	0
ENSG00000179431	FJX1	0	0	0	0	0	1	1	0	0	0	0	0
ENSG00000124216	SNAI1	0	0	0	0	0	1	1	0	0	0	0	0
ENSG00000135338	LCA5	0	0	0	0	0	1	1	0	0	0	0	0
ENSG00000204428	LY6G5C	0	0	0	0	0	1	1	0	0	0	0	0
ENSG00000129317	PUS7L	2	0	0	0	4	3	1	0	0	0	0	4
ENSG00000255529	POLR2M	2	0	0	0	0	2	1	0	0	0	0	0
ENSG00000025800	KPNA6	2	0	0	0	2	3	1	0	0	0	0	2
ENSG00000158321	AUTS2	0	0	0	0	0	2	1	0	0	0	0	0
ENSG00000106351	AGFG2	0	0	0	0	2	1	1	0	0	0	0	0
ENSG00000145736	GTF2H2	0	0	0	0	4	3	1	0	0	0	2	2
ENSG00000143061	IGSF3	0	0	0	0	2	1	1	0	0	0	0	0
ENSG00000073417	PDE8A	0	0	0	0	0	1	1	0	0	0	0	0
ENSG00000169016	E2F6	2	0	0	6	6	1	1	0	0	0	0	4
ENSG00000014257	ACPP	0	0	0	0	0	1	1	0	0	0	0	0
ENSG00000203950	RTL8A	0	0	0	0	0	1	1	0	0	0	0	0
ENSG00000182111	ZNF716	0	0	0	0	0	1	1	0	0	0	0	0
ENSG00000169964	TMEM42	0	0	0	0	0	2	1	0	0	0	0	2
ENSG00000169991	IFFO2	0	0	0	0	2	1	1	0	0	0	0	0
ENSG00000161547	SRSF2	0	0	0	0	2	2	1	0	0	0	0	0
ENSG00000064703	DDX20	0	0	0	0	0	1	1	0	0	0	0	0
ENSG00000107263	RAPGEF1	0	0	0	0	4	3	1	0	0	0	0	0
ENSG00000130741	EIF2S3	0	0	0	0	0	1	1	0	0	0	0	0
ENSG00000172339	ALG14	0	0	0	0	0	2	1	0	0	0	0	0
ENSG00000187922	AL355987.1	0	0	0	2	6	3	1	0	0	0	0	4
ENSG00000078142	PIK3C3	0	0	0	0	0	1	2	0	0	0	0	0
ENSG00000168461	RAB31	0	0	0	2	2	1	1	0	0	0	0	0
ENSG00000153029	MR1	2	0	0	0	2	2	1	0	0	0	0	0
ENSG00000116809	ZBTB17	2	0	0	0	2	1	2	0	0	0	0	0
ENSG00000189376	C8orf76	0	0	0	0	0	1	2	0	0	0	0	0
ENSG00000197747	S100A10	0	0	0	0	0	2	1	0	0	0	0	0
ENSG00000172493	AFF1	0	0	0	0	2	3	1	0	0	0	0	0
ENSG00000171135	JAGN1	0	0	0	0	0	1	1	0	0	0	0	0
ENSG00000137145	DENND4C	0	0	0	0	4	1	1	0	0	0	0	0
ENSG00000145284	SCD5	0	0	0	0	0	1	1	0	0	0	0	0
ENSG00000146410	MTFR2	0	0	0	0	2	2	1	0	0	0	0	0
ENSG00000092203	TOX4	4	0	0	2	6	1	1	0	0	0	0	2
ENSG00000109381	ELF2	2	0	0	0	2	4	1	0	0	0	0	0
ENSG00000134107	BHLHE40	0	0	0	0	0	1	1	0	0	0	0	0
ENSG00000144485	HES6	3	0	0	0	0	2	1	0	0	0	0	0
ENSG00000146826	C7orf43	2	0	0	0	0	1	1	0	0	0	0	0
ENSG00000110871	COQ5	0	0	0	4	6	2	1	0	0	0	0	0
ENSG00000035403	VCL	0	0	0	0	4	1	1	0	0	0	0	0
ENSG00000154727	GABPA	0	0	0	0	0	2	1	0	0	0	0	0
ENSG00000089289	IGBP1	0	0	0	0	0	3	1	0	0	0	0	0
ENSG00000138801	PAPSS1	0	0	0	0	0	1	1	0	0	0	0	0
ENSG00000263639	MSMB	0	0	0	0	0	1	1	0	0	0	0	0
ENSG00000179091	CYC1	0	0	0	0	0	1	1	0	0	0	0	0
ENSG00000215114	UBXN2B	0	0	0	0	2	1	2	0	0	0	0	0
ENSG00000105643	ARRDC2	0	0	0	0	0	3	1	0	0	0	0	0
ENSG00000101474	APMAP	0	0	0	0	2	1	1	0	0	0	0	0
ENSG00000213029	SPHAR	2	0	0	2	0	1	1	0	0	0	0	0
ENSG00000185386	MAPK11	0	0	0	0	0	1	2	0	0	0	0	0
ENSG00000126768	TIMM17B	3	2	0	0	6	2	1	0	2	0	0	0
ENSG00000124831	LRRFIP1	0	0	0	4	4	2	1	0	0	0	0	0
ENSG00000036672	USP2	0	0	0	0	0	4	1	0	0	0	0	0
ENSG00000008394	MGST1	2	0	0	0	2	4	1	0	0	0	0	2
ENSG00000196422	PPP1R26	0	0	0	0	0	4	1	0	0	0	0	0
ENSG00000067365	METTL22	2	2	0	0	6	1	2	0	0	0	0	2
ENSG00000088808	PPP1R13B	0	0	0	0	4	2	3	0	0	0	0	0
ENSG00000185043	CIB1	2	0	0	0	0	1	1	0	0	0	0	0
ENSG00000123607	TTC21B	0	0	0	0	0	1	1	0	0	0	0	0
ENSG00000068654	POLR1A	2	0	0	0	0	1	1	0	0	0	0	0
ENSG00000156875	MFSD14A	0	0	0	2	10	2	4	0	0	0	2	2
ENSG00000153046	CDYL	0	0	0	0	0	4	1	0	0	0	0	0
ENSG00000138867	GUCD1	0	0	0	0	6	2	1	0	0	0	0	4
ENSG00000111348	ARHGDIB	0	0	0	0	0	2	1	0	0	0	0	0
ENSG00000176407	KCMF1	0	0	0	0	2	2	1	0	0	0	0	0
ENSG00000075407	AL117339.5	2	0	0	0	2	1	3	0	0	0	0	2
ENSG00000070526	ST6GALNAC1	0	0	0	0	0	1	1	0	0	0	0	0
ENSG00000009307	CSDE1	0	0	0	10	12	4	1	4	0	0	0	6
ENSG00000180318	ALX1	0	0	0	0	0	1	1	0	0	0	0	0
ENSG00000163510	CWC22	0	0	0	0	0	1	1	0	0	0	0	0
ENSG00000168066	SF1	0	0	0	0	6	6	1	0	0	0	0	0
ENSG00000198668	CALM1	2	0	0	0	4	4	1	4	0	0	0	8
ENSG00000105855	ITGB8	0	0	0	0	0	1	1	0	0	0	0	0
ENSG00000187730	GABRD	0	0	0	0	0	1	1	0	0	0	0	0
ENSG00000186496	ZNF396	0	0	0	0	0	1	1	0	0	0	0	0
ENSG00000178741	COX5A	6	0	0	4	16	4	4	0	0	0	4	2
ENSG00000169738	DCXR	3	0	0	0	0	1	1	0	0	0	0	0
ENSG00000114395	CYB561D2	2	0	0	0	0	2	1	0	0	0	0	0
ENSG00000005700	IBTK	2	0	0	0	0	3	1	0	0	0	0	0
ENSG00000163864	NMNAT3	0	0	0	0	0	1	1	0	0	0	0	0
ENSG00000222009	BTBD19	0	0	0	0	0	1	1	0	0	0	0	0
ENSG00000118197	DDX59	0	0	0	0	0	2	2	0	0	0	0	0
ENSG00000122257	RBBP6	0	0	0	0	2	2	1	0	0	0	0	0
ENSG00000146678	IGFBP1	0	0	0	0	0	1	1	0	0	0	0	0
ENSG00000262246	CORO7	5	0	0	12	8	9	2	0	0	0	4	2
ENSG00000048392	RRM2B	0	0	0	0	2	2	1	0	0	0	2	0
ENSG00000132326	PER2	0	0	0	0	0	2	1	0	0	0	0	0
ENSG00000005187	ACSM3	0	0	0	0	2	2	1	0	0	0	0	0
ENSG00000102226	USP11	4	0	0	0	6	7	3	0	0	0	0	0
ENSG00000074657	ZNF532	0	0	0	2	4	6	1	0	0	0	0	2
ENSG00000204172	AGAP9	0	0	0	0	4	2	1	0	0	0	0	0
ENSG00000164463	CREBRF	0	0	0	0	0	1	1	0	0	0	0	0
ENSG00000213337	ANKRD39	0	0	0	0	0	1	2	0	0	0	0	0
ENSG00000129625	REEP5	0	0	0	0	4	2	1	0	0	0	0	0
ENSG00000160049	DFFA	2	0	0	0	2	1	4	0	0	0	0	0
ENSG00000041353	RAB27B	0	0	0	0	0	1	1	0	0	0	0	0
ENSG00000140931	CMTM3	0	0	0	0	2	1	1	0	0	0	0	0
ENSG00000244509	AL022318.4	0	0	0	0	2	1	2	0	0	0	0	0
ENSG00000144867	SRPRB	0	0	0	0	0	1	1	0	0	0	0	0
ENSG00000111276	CDKN1B	0	0	0	0	0	2	1	0	0	0	0	4
ENSG00000084676	NCOA1	0	0	0	0	2	1	2	0	0	0	0	2
ENSG00000130751	NPAS1	4	0	0	6	0	2	1	0	0	0	0	0
ENSG00000119242	CCDC92	0	0	0	0	4	1	2	0	0	0	0	0
ENSG00000151779	NBAS	0	0	0	0	6	1	2	0	0	0	0	0
ENSG00000152455	SUV39H2	2	0	0	0	4	3	1	0	0	0	0	6
ENSG00000115084	SLC35F5	0	0	0	0	2	2	2	0	0	0	0	0
ENSG00000198752	CDC42BPB	2	0	0	0	2	1	2	0	0	0	0	0
ENSG00000104331	IMPAD1	0	0	0	0	2	1	1	0	0	0	0	0
ENSG00000012963	UBR7	2	0	0	0	6	1	1	0	0	0	0	2
ENSG00000103067	ESRP2	6	0	0	0	2	1	1	0	0	0	0	0
ENSG00000153147	SMARCA5	0	0	0	0	0	1	1	0	0	0	0	0
ENSG00000100099	HPS4	2	2	2	0	4	3	1	0	0	0	0	6
ENSG00000113163	COL4A3BP	0	0	0	0	2	1	2	0	0	0	0	0
ENSG00000108175	ZMIZ1	2	0	0	0	2	2	1	0	0	0	0	0
ENSG00000138688	KIAA1109	0	2	0	0	0	1	2	0	0	0	0	0
ENSG00000143643	TTC13	0	0	0	6	0	2	1	0	0	0	0	0
ENSG00000197442	MAP3K5	0	0	0	0	0	1	1	0	0	0	0	0
ENSG00000164944	KIAA1429	0	0	0	0	4	1	2	0	0	0	0	0
ENSG00000157514	TSC22D3	2	0	0	0	0	6	1	2	0	0	0	0
ENSG00000178764	ZHX2	0	0	0	0	0	1	1	0	0	0	0	0
ENSG00000109171	SLAIN2	0	0	0	0	2	1	1	0	0	0	0	0
ENSG00000111674	ENO2	2	0	0	2	0	2	1	0	0	0	0	0
ENSG00000136231	IGF2BP3	0	0	0	2	4	1	1	0	0	0	0	0
ENSG00000103196	CRISPLD2	0	0	0	0	2	2	1	0	0	0	0	0
ENSG00000182827	ACBD3	0	0	0	0	0	1	1	0	0	0	0	0
ENSG00000143222	UFC1	0	0	0	0	0	1	1	0	0	0	0	0
ENSG00000186364	NUDT17	0	2	0	0	2	1	1	0	0	0	0	0
ENSG00000161682	FAM171A2	2	0	0	0	4	1	1	0	0	0	0	0
ENSG00000059122	FLYWCH1	0	2	0	0	4	1	1	0	0	0	0	0
ENSG00000173898	SPTBN2	0	0	0	0	0	1	2	0	0	0	2	0
ENSG00000177105	RHOG	0	0	0	0	0	2	1	0	0	0	0	0
ENSG00000079616	KIF22	2	4	0	0	0	1	1	0	0	0	0	0
ENSG00000118096	IFT46	0	0	0	0	4	2	1	0	0	0	0	0
ENSG00000021762	OSBPL5	4	0	0	4	16	5	1	2	0	0	6	4
ENSG00000161036	LRWD1	4	0	0	0	0	2	2	2	0	0	0	0
ENSG00000092199	HNRNPC	2	0	0	10	16	4	1	9	0	0	0	16
ENSG00000151893	CACUL1	0	0	0	0	0	1	1	0	0	0	0	0
ENSG00000197386	HTT	0	0	0	0	2	2	1	0	0	0	0	0
ENSG00000198382	UVRAG	0	0	0	0	0	1	1	0	0	0	0	0
ENSG00000069869	NEDD4	0	0	0	0	0	2	1	0	0	0	0	0
ENSG00000168288	MMADHC	0	0	0	0	2	1	1	0	0	0	0	0
ENSG00000141971	MVB12A	0	2	0	0	4	3	1	0	0	0	0	0
ENSG00000263956	NBPF14	2	0	0	2	2	5	1	0	0	0	0	0
ENSG00000130731	METTL26	4	0	0	16	18	1	1	0	0	0	4	6
ENSG00000198873	GRK5	0	0	0	0	0	1	1	0	0	0	0	0
ENSG00000146833	TRIM4	0	0	0	0	0	1	3	0	0	0	0	0
ENSG00000214827	MTCP1	0	0	0	2	4	3	2	0	0	0	0	0
ENSG00000186193	SAPCD2	0	0	0	0	0	1	2	0	0	0	0	0
ENSG00000145782	ATG12	0	0	0	8	10	2	1	0	0	0	0	4
ENSG00000187630	DHRS4L2	0	0	0	10	14	5	1	0	0	0	0	0
ENSG00000077942	FBLN1	2	0	0	0	2	3	2	0	0	0	0	0
ENSG00000106031	HOXA13	2	4	0	0	0	1	2	0	0	0	0	0
ENSG00000116288	PARK7	0	0	0	0	2	4	1	0	0	0	0	0
ENSG00000119922	IFIT2	0	0	0	0	0	1	1	0	0	0	0	0
ENSG00000108219	TSPAN14	2	0	0	8	6	5	1	0	0	0	0	2
ENSG00000261221	ZNF865	0	0	0	0	0	1	1	0	0	0	0	0
ENSG00000150938	CRIM1	0	0	0	0	2	1	1	0	0	0	0	0
ENSG00000172273	HINFP	2	0	0	0	4	1	3	0	0	0	0	0
ENSG00000145996	CDKAL1	0	0	0	0	2	1	3	0	0	0	0	0
ENSG00000099860	GADD45B	0	0	0	0	0	3	1	0	0	0	0	0
ENSG00000154274	C4orf19	0	0	0	0	0	2	1	0	0	0	0	0
ENSG00000162441	LZIC	0	0	0	0	0	2	2	0	0	0	0	0
ENSG00000120725	SIL1	0	0	0	4	6	1	2	0	0	0	0	0
ENSG00000157693	TMEM268	0	0	0	0	0	1	1	0	0	0	0	0
ENSG00000105568	PPP2R1A	0	0	0	0	2	1	2	0	0	0	0	0
ENSG00000163626	COX18	0	0	0	0	0	1	1	0	0	0	0	0
ENSG00000115944	COX7A2L	0	0	0	0	0	2	1	0	0	0	0	0
ENSG00000065150	IPO5	0	0	0	2	4	4	1	0	0	0	0	0
ENSG00000168936	TMEM129	2	0	0	0	4	1	1	0	0	0	0	0
ENSG00000136874	STX17	0	2	0	0	2	4	1	0	0	0	0	0
ENSG00000196459	TRAPPC2	0	2	0	2	4	1	2	0	2	0	0	0
ENSG00000117410	ATP6V0B	2	0	0	0	4	4	1	0	0	0	0	8
ENSG00000078902	TOLLIP	0	0	0	4	6	1	2	0	0	0	0	0
ENSG00000124299	PEPD	0	0	0	4	4	1	2	0	0	0	0	0
ENSG00000070476	ZXDC	0	0	0	0	0	1	2	0	0	0	0	0
ENSG00000103037	SETD6	3	2	0	0	0	2	1	0	0	0	0	0
ENSG00000153207	AHCTF1	0	0	0	0	2	2	1	0	0	0	0	0
ENSG00000198157	HMGN5	0	0	0	0	2	1	1	0	0	0	0	0
ENSG00000153250	RBMS1	0	0	0	0	2	4	1	0	0	0	0	0
ENSG00000164961	WASHC5	0	0	0	2	4	1	1	0	0	0	0	0
ENSG00000134109	EDEM1	0	0	0	0	0	1	1	0	0	0	0	0
ENSG00000189410	SH2D5	0	0	0	2	0	4	1	0	0	0	0	0
ENSG00000133961	NUMB	0	0	0	4	6	2	1	0	0	0	0	0
ENSG00000140829	DHX38	2	0	0	0	2	2	1	0	0	0	2	0
ENSG00000107581	EIF3A	0	0	0	0	0	1	2	0	0	0	0	0
ENSG00000101220	C20orf27	2	0	0	0	2	2	1	0	0	0	0	0
ENSG00000128059	PPAT	2	0	0	0	0	1	1	0	0	0	0	0
ENSG00000107099	DOCK8	0	0	0	0	0	2	1	0	0	0	0	0
ENSG00000170634	ACYP2	0	0	0	0	0	2	1	0	0	0	0	0
ENSG00000188092	GPR89B	2	0	0	0	4	1	1	0	0	0	0	0
ENSG00000171612	SLC25A33	0	0	0	0	0	1	1	0	0	0	0	0
ENSG00000102081	FMR1	3	0	0	0	4	3	2	0	0	0	0	0
ENSG00000257103	LSM14A	0	0	0	0	4	1	2	0	0	0	0	0
ENSG00000165775	FUNDC2	2	0	0	0	0	2	1	0	0	0	0	0
ENSG00000204568	MRPS18B	0	0	0	0	4	1	1	0	0	0	0	0
ENSG00000018510	AGPS	0	0	0	0	0	1	1	0	0	0	2	0
ENSG00000054356	PTPRN	0	0	0	0	2	1	1	0	0	0	0	0
ENSG00000144741	SLC25A26	0	0	0	0	4	1	1	0	0	0	0	0
ENSG00000196428	TSC22D2	0	0	0	4	6	1	1	0	0	0	0	0
ENSG00000123131	PRDX4	0	0	0	0	2	2	1	0	0	0	0	0
ENSG00000119227	PIGZ	0	0	0	0	0	1	3	0	0	0	0	0
ENSG00000163050	COQ8A	2	0	0	0	0	1	1	0	0	0	0	0
ENSG00000158691	ZSCAN12	0	0	0	0	0	3	1	0	0	0	0	0
ENSG00000101365	IDH3B	4	0	0	0	4	1	2	0	0	0	0	0
ENSG00000139324	TMTC3	0	0	0	0	2	1	1	0	0	0	0	0
ENSG00000140320	BAHD1	0	0	0	0	0	2	1	0	0	0	0	0
ENSG00000120526	NUDCD1	0	0	0	0	2	2	1	0	0	0	0	0
ENSG00000115827	DCAF17	0	0	0	2	6	1	2	0	0	0	0	0
ENSG00000275410	HNF1B	2	0	0	2	4	1	1	0	0	0	0	0
ENSG00000120647	CCDC77	0	0	0	0	4	2	1	0	0	0	0	0
ENSG00000166831	RBPMS2	0	0	0	0	0	1	1	0	0	0	0	0
ENSG00000108797	CNTNAP1	2	0	0	0	0	1	1	0	0	0	0	0
ENSG00000147224	PRPS1	0	0	0	2	2	2	1	0	0	0	0	0
ENSG00000112406	HECA	0	0	0	0	0	1	1	0	0	0	0	0
ENSG00000176834	PEBP1	2	0	0	2	10	1	3	0	0	0	0	0
ENSG00000088387	DOCK9	0	0	0	0	2	4	1	0	0	0	0	0
ENSG00000062725	APPBP2	0	0	0	0	2	1	1	0	0	0	0	0
ENSG00000174669	SLC29A2	4	0	0	0	2	1	1	0	0	0	0	2
ENSG00000160688	FLAD1	0	2	0	0	2	2	1	0	0	0	0	0
ENSG00000138347	MYPN	0	0	0	2	8	4	1	0	0	0	0	2
ENSG00000150401	DCUN1D2	0	0	0	0	2	1	1	0	0	0	0	0
ENSG00000075618	FSCN1	0	0	0	0	0	3	1	0	0	0	0	0
ENSG00000174109	C16orf91	0	0	0	0	0	1	1	0	0	0	0	0
ENSG00000123411	IKZF4	0	0	0	2	10	7	1	0	0	0	0	4
ENSG00000065413	ANKRD44	0	0	0	0	0	1	2	0	0	0	0	0
ENSG00000103326	CAPN15	0	0	0	0	2	2	1	0	0	0	0	2
ENSG00000165732	DDX21	0	0	0	0	0	2	1	0	0	0	0	0
ENSG00000137106	GRHPR	0	0	0	0	0	2	1	0	0	0	0	0
ENSG00000064042	LIMCH1	0	0	0	4	8	7	1	0	0	0	0	0
ENSG00000115738	ID2	0	0	0	0	0	1	1	0	0	0	0	0
ENSG00000163728	TTC14	4	0	0	0	0	1	5	0	0	0	0	0
ENSG00000160209	PDXK	0	0	0	0	2	2	1	0	0	0	0	0
ENSG00000163993	S100P	0	0	0	0	0	1	1	0	0	0	0	0
ENSG00000176401	EID2B	0	0	0	0	0	1	1	0	0	0	0	0
ENSG00000132570	PCBD2	0	0	0	0	0	1	1	0	0	0	0	0
ENSG00000134146	DPH6	0	0	0	0	0	1	3	0	0	0	0	0
ENSG00000198746	GPATCH3	0	0	0	0	0	1	1	0	0	0	0	0
ENSG00000102967	DHODH	0	0	0	2	0	1	1	0	0	0	0	0
ENSG00000146909	NOM1	2	2	0	0	0	1	1	0	0	0	0	0
ENSG00000109390	NDUFC1	0	0	0	0	0	4	1	0	0	0	0	0
ENSG00000149100	EIF3M	3	2	0	8	4	1	1	0	0	0	0	0
ENSG00000135698	MPHOSPH6	0	0	0	0	0	1	2	0	0	0	0	0
ENSG00000163001	CFAP36	0	0	0	0	2	2	1	0	0	0	0	0
ENSG00000106733	NMRK1	0	0	0	0	0	1	1	0	0	0	0	0
ENSG00000035681	NSMAF	0	0	0	0	0	2	1	0	0	0	0	0
ENSG00000147121	KRBOX4	2	0	0	4	0	1	4	2	0	0	4	0
ENSG00000111667	USP5	2	0	0	0	0	1	2	0	0	0	2	0
ENSG00000100983	GSS	0	0	0	2	0	1	1	0	0	0	0	0
ENSG00000152270	PDE3B	0	0	0	0	0	1	1	0	0	0	0	0
ENSG00000165644	COMTD1	0	0	0	0	0	1	1	0	0	0	0	0
ENSG00000242498	ARPIN	0	0	0	4	8	3	2	0	0	0	0	0
ENSG00000131015	ULBP2	0	0	0	0	0	1	1	0	0	0	0	0
ENSG00000142798	HSPG2	0	0	0	0	4	1	3	0	0	0	0	0
ENSG00000153107	ANAPC1	0	0	0	0	2	3	1	0	0	0	0	0
ENSG00000038295	TLL1	0	0	0	0	0	1	1	0	0	0	0	0
ENSG00000116906	GNPAT	2	0	0	0	2	1	1	0	0	0	0	0
ENSG00000155380	SLC16A1	0	0	0	0	0	3	1	0	0	0	0	0
ENSG00000099953	MMP11	0	0	0	0	0	1	1	0	0	0	0	0
ENSG00000110697	PITPNM1	0	0	0	0	0	4	1	0	0	0	0	0
ENSG00000021776	AQR	0	0	0	0	0	1	1	0	0	0	0	0
ENSG00000176920	FUT2	0	0	0	0	0	1	1	0	0	0	0	0
ENSG00000102393	GLA	0	0	0	0	2	1	1	0	0	0	0	0
ENSG00000134453	RBM17	0	0	0	0	0	2	1	0	0	0	0	0
ENSG00000105997	HOXA3	0	0	0	0	0	3	1	0	0	0	0	0
ENSG00000116984	MTR	2	0	0	0	2	1	1	0	0	0	0	0
ENSG00000064545	TMEM161A	6	0	0	4	6	3	1	2	0	0	0	4
ENSG00000198910	L1CAM	0	0	0	0	10	2	1	0	0	0	0	0
ENSG00000142686	C1orf216	0	0	0	0	2	1	1	0	0	0	0	0
ENSG00000143033	MTF2	0	2	0	4	0	1	1	0	0	0	0	0
ENSG00000113838	TBCCD1	0	0	0	0	0	2	1	0	0	0	0	0
ENSG00000121680	PEX16	0	2	0	0	2	4	1	0	0	0	0	0
ENSG00000091262	ABCC6	0	0	0	0	2	1	2	0	0	0	0	0
ENSG00000167363	FN3K	0	0	0	0	0	1	1	0	0	0	0	0
ENSG00000173442	EHBP1L1	2	0	0	0	2	2	1	0	2	0	0	6
ENSG00000171940	ZNF217	0	0	0	0	2	1	1	0	0	0	0	0
ENSG00000105048	TNNT1	6	0	0	0	2	5	1	0	0	0	6	4
ENSG00000121775	TMEM39B	0	0	0	6	6	2	1	0	0	0	0	0
ENSG00000169598	DFFB	2	0	0	0	4	1	1	0	0	0	0	0
ENSG00000163499	CRYBA2	0	0	0	0	0	1	1	0	0	0	0	0
ENSG00000127955	GNAI1	0	0	0	0	0	4	1	0	0	0	0	0
ENSG00000102096	PIM2	0	0	0	0	0	1	1	0	0	0	0	0
ENSG00000159842	ABR	2	0	0	0	2	7	1	0	0	0	2	0
ENSG00000205084	TMEM231	3	0	0	0	0	1	1	0	0	0	0	0
ENSG00000105556	MIER2	0	0	0	0	2	2	1	0	0	0	0	0
ENSG00000124243	BCAS4	0	0	0	2	4	1	3	0	0	0	0	0
ENSG00000116701	NCF2	0	0	0	4	0	2	1	0	0	0	0	0
ENSG00000149658	YTHDF1	0	0	0	0	2	1	1	0	0	0	0	0
ENSG00000167165	UGT1A6	0	0	0	0	2	2	1	0	0	0	0	0
ENSG00000144028	SNRNP200	2	0	0	0	2	1	1	0	0	0	0	0
ENSG00000126870	WDR60	0	0	0	0	0	2	1	0	0	0	0	0
ENSG00000105583	WDR83OS	2	0	0	0	0	2	2	0	0	0	0	0
ENSG00000028528	SNX1	2	0	0	4	0	1	2	0	0	0	0	0
ENSG00000156531	PHF6	0	0	0	0	0	1	1	0	0	0	0	0
ENSG00000143512	HHIPL2	0	0	0	0	0	1	1	0	0	0	0	0
ENSG00000172375	C2CD2L	0	0	0	0	0	1	1	0	0	0	0	0
ENSG00000156928	MALSU1	0	0	0	0	0	1	1	0	0	0	0	0
ENSG00000136930	PSMB7	0	0	0	0	0	1	1	0	0	0	0	0
ENSG00000111358	GTF2H3	2	0	0	2	10	3	1	0	0	0	0	0
ENSG00000084073	ZMPSTE24	0	0	0	0	0	1	1	0	0	0	0	0
ENSG00000082898	XPO1	0	0	0	2	4	5	1	0	0	0	0	0
ENSG00000164855	PSMG3	4	2	0	0	4	3	1	0	0	0	0	0
ENSG00000198930	CSAG1	3	0	0	0	4	2	2	0	0	0	0	0
ENSG00000163714	U2SURP	0	0	0	0	4	1	1	0	0	0	0	0
ENSG00000182899	RPL35A	2	0	0	0	2	3	1	0	0	0	0	2
ENSG00000001460	STPG1	0	0	0	0	2	3	1	0	0	0	0	0
ENSG00000205476	CCDC85C	0	0	0	0	2	7	1	0	0	0	0	0
ENSG00000186666	BCDIN3D	0	0	0	0	0	1	1	0	0	0	0	0
ENSG00000137494	ANKRD42	2	0	0	0	0	2	1	0	0	0	0	0
ENSG00000183323	CCDC125	2	2	0	4	6	2	1	0	0	0	0	0
ENSG00000149761	NUDT22	0	0	0	6	6	3	1	0	0	0	0	0
ENSG00000156787	TBC1D31	0	0	0	0	10	2	3	0	0	0	0	2
ENSG00000111364	DDX55	4	2	0	2	2	2	2	0	0	0	2	0
ENSG00000131143	COX4I1	5	0	0	0	2	3	1	0	0	0	0	2
ENSG00000103494	RPGRIP1L	0	0	0	0	4	2	1	0	0	0	0	2
ENSG00000021574	SPAST	0	0	0	0	2	1	1	0	0	0	0	0
ENSG00000126461	SCAF1	0	0	0	0	0	3	1	0	0	0	0	0
ENSG00000162039	MEIOB	0	0	0	0	0	1	1	0	0	0	0	0
ENSG00000096717	SIRT1	0	0	0	0	2	3	1	0	0	0	0	0
ENSG00000198918	RPL39	0	0	0	0	0	1	1	0	0	0	0	0
ENSG00000130640	TUBGCP2	2	0	0	0	2	2	1	0	0	0	0	2
ENSG00000197362	ZNF786	0	0	0	0	2	1	1	0	0	0	0	0
ENSG00000113389	NPR3	0	0	0	0	0	3	1	0	0	0	0	0
ENSG00000136319	TTC5	0	0	0	0	0	2	1	0	0	0	0	0
ENSG00000169951	ZNF764	0	0	0	0	0	1	2	0	0	0	0	0
ENSG00000167004	PDIA3	0	0	0	0	2	1	1	0	0	0	0	0
ENSG00000120333	MRPS14	0	0	0	0	0	2	1	0	0	0	0	0
ENSG00000122741	DCAF10	0	0	0	0	4	2	1	0	0	0	0	0
ENSG00000188010	MORN2	4	0	0	0	0	3	1	0	0	0	0	0
ENSG00000130810	PPAN	4	0	0	0	0	1	1	0	0	0	0	0
ENSG00000198862	LTN1	0	0	0	0	0	1	1	0	0	0	0	0
ENSG00000205571	SMN2	0	0	0	0	8	2	3	0	0	0	0	0
ENSG00000145945	FAM50B	0	0	0	0	0	1	1	0	0	0	0	0
ENSG00000197603	C5orf42	4	0	0	0	4	3	1	0	0	0	0	0
ENSG00000183092	BEGAIN	0	0	0	0	2	7	1	0	0	0	0	0
ENSG00000145907	G3BP1	2	0	0	0	2	4	1	2	0	0	0	0
ENSG00000118513	MYB	0	0	0	0	4	1	2	0	0	0	0	0
ENSG00000213030	CGB8	0	0	0	0	0	1	1	0	0	0	0	0
ENSG00000106459	NRF1	0	0	0	0	6	2	1	0	0	0	0	4
ENSG00000089597	GANAB	0	0	0	6	4	1	1	0	0	0	0	2
ENSG00000099783	HNRNPM	2	2	0	4	8	1	2	0	0	0	0	2
ENSG00000143479	DYRK3	0	0	0	0	2	1	1	0	0	0	0	0
ENSG00000141013	GAS8	3	0	0	0	2	2	1	0	0	0	0	0
ENSG00000172878	METAP1D	0	0	0	0	0	1	1	0	0	0	0	0
ENSG00000102879	CORO1A	0	0	0	0	0	2	1	0	0	0	0	0
ENSG00000107745	MICU1	2	0	0	0	2	1	1	0	0	0	0	0
ENSG00000182670	TTC3	0	0	0	4	6	3	1	0	0	0	2	0
ENSG00000128989	ARPP19	0	0	0	0	4	4	1	0	0	0	0	2
ENSG00000112782	CLIC5	0	0	0	0	0	1	1	0	0	0	0	0
ENSG00000169679	BUB1	0	0	0	0	0	1	1	0	0	0	0	0
ENSG00000100330	MTMR3	0	0	0	0	8	2	1	0	0	0	0	0
ENSG00000163840	DTX3L	0	0	0	0	2	1	1	0	0	0	0	0
ENSG00000136689	IL1RN	0	0	0	0	0	2	1	0	0	0	0	0
ENSG00000140948	ZCCHC14	0	0	0	0	0	1	3	0	0	0	0	0
ENSG00000116212	LRRC42	0	0	0	0	4	2	1	0	0	0	0	0
ENSG00000078061	ARAF	0	0	0	0	0	1	2	0	0	0	0	0
ENSG00000173166	RAPH1	0	0	0	2	8	1	4	0	0	0	0	0
ENSG00000174306	ZHX3	2	0	0	0	2	5	1	0	0	0	0	4
ENSG00000179361	ARID3B	0	0	0	2	0	1	1	0	0	0	0	0
ENSG00000099625	CBARP	2	0	0	0	0	1	1	0	0	0	0	0
ENSG00000112306	RPS12	0	0	0	0	0	1	1	0	0	0	0	0
ENSG00000002919	SNX11	2	0	0	0	4	3	1	0	0	0	0	0
ENSG00000167792	NDUFV1	6	0	0	2	12	4	1	2	0	0	0	18
ENSG00000075539	FRYL	0	0	0	0	2	1	3	0	0	0	0	0
ENSG00000173486	FKBP2	0	0	0	0	0	4	1	0	0	0	0	0
ENSG00000171169	NAIF1	0	0	0	0	0	1	2	0	0	0	0	0
ENSG00000146223	RPL7L1	2	0	0	0	4	1	2	0	6	0	0	0
ENSG00000162413	KLHL21	0	0	0	0	0	1	2	0	0	0	0	0
ENSG00000138658	ZGRF1	0	0	0	0	2	1	1	0	0	0	0	0
ENSG00000075131	TIPIN	0	0	0	0	2	6	1	0	0	0	0	0
ENSG00000156172	C8orf37	0	0	0	0	0	1	1	0	0	0	0	0
ENSG00000162775	SLC16A4	0	0	0	0	2	1	1	0	0	0	0	0
ENSG00000164134	NAA15	0	0	0	0	0	1	1	0	0	0	0	0
ENSG00000123374	CDK2	0	0	0	2	6	2	1	0	0	0	0	0
ENSG00000161021	MAML1	0	0	0	0	0	2	1	0	0	0	0	0
ENSG00000254852	NPIPA2	0	0	0	0	0	2	1	0	0	0	0	0
ENSG00000198689	SLC9A6	0	0	0	0	2	3	1	0	0	0	0	0
ENSG00000197933	ZNF823	0	0	0	0	0	1	1	0	0	0	0	0
ENSG00000145088	EAF2	0	0	0	0	2	1	1	0	0	0	0	0
ENSG00000160271	RALGDS	4	0	0	0	2	2	1	0	0	0	0	0
ENSG00000106105	GARS	0	0	0	0	4	1	2	0	0	0	0	0
ENSG00000119541	VPS4B	0	0	0	0	0	1	1	0	0	0	0	0
ENSG00000139998	RAB15	0	0	0	0	0	2	1	0	0	0	0	0
ENSG00000111962	UST	0	0	0	0	0	1	1	0	0	0	0	0
ENSG00000142765	SYTL1	2	2	0	0	2	3	1	0	0	0	0	0
ENSG00000149596	JPH2	0	0	0	0	0	1	2	0	0	0	0	0
ENSG00000012822	CALCOCO1	2	2	0	0	6	1	3	0	0	0	0	2
ENSG00000241973	PI4KA	0	0	0	0	0	2	1	0	0	0	0	0
ENSG00000143578	CREB3L4	2	0	0	0	0	3	1	0	0	0	0	0
ENSG00000127507	ADGRE2	4	0	0	6	10	2	1	0	0	0	0	2
ENSG00000135821	GLUL	0	0	0	0	0	3	1	0	0	0	0	0
ENSG00000047410	TPR	0	0	0	0	0	1	1	0	0	0	0	0
ENSG00000100393	EP300	0	0	0	0	4	1	1	0	0	0	0	0
ENSG00000040275	SPDL1	2	0	0	0	10	2	2	0	0	0	0	0
ENSG00000114529	C3orf52	0	0	0	0	0	1	1	0	0	0	0	0
ENSG00000147804	SLC39A4	2	0	0	2	2	6	2	0	0	0	0	2
ENSG00000144233	AMMECR1L	2	0	0	4	2	2	1	0	0	0	0	0
ENSG00000186111	PIP5K1C	0	0	0	0	2	1	1	0	0	0	0	0
ENSG00000090013	BLVRB	2	0	0	0	2	1	1	0	0	0	0	2
ENSG00000176171	BNIP3	0	0	0	0	0	1	2	0	0	0	0	0
ENSG00000105662	CRTC1	0	0	0	4	4	1	1	0	0	0	0	0
ENSG00000112312	GMNN	0	0	0	0	0	5	1	0	0	0	0	0
ENSG00000211807	TRAV26-1	0	0	0	0	0	1	1	0	0	0	0	0
ENSG00000118689	FOXO3	0	0	0	0	0	2	1	0	0	0	0	0
ENSG00000061938	TNK2	0	0	0	0	10	6	1	0	0	0	0	0
ENSG00000120963	ZNF706	2	0	0	2	10	5	1	0	0	0	0	0
ENSG00000148950	IMMP1L	2	0	0	6	6	1	3	0	0	0	0	0
ENSG00000143079	CTTNBP2NL	0	0	0	0	0	2	1	0	0	0	0	0
ENSG00000107864	CPEB3	4	0	0	0	0	3	1	0	0	0	0	0
ENSG00000102897	LYRM1	0	0	0	0	6	2	1	0	0	0	0	0
ENSG00000150593	PDCD4	2	0	0	0	2	1	1	0	0	0	0	2
ENSG00000119969	HELLS	0	0	0	4	2	2	1	0	0	0	0	0
ENSG00000169714	CNBP	5	0	0	0	0	1	2	2	0	0	0	0
ENSG00000232859	LYRM9	0	0	0	0	0	2	1	0	0	0	0	0
ENSG00000233493	TMEM238	0	0	0	0	0	1	1	0	0	0	0	0
ENSG00000166260	COX11	3	0	0	0	0	1	4	0	0	0	0	0
ENSG00000138382	METTL5	2	0	0	12	4	4	1	0	0	0	2	0
ENSG00000125798	FOXA2	0	0	0	0	0	1	1	0	0	0	0	0
ENSG00000010818	HIVEP2	0	0	0	0	0	2	1	0	0	0	0	0
ENSG00000011243	AKAP8L	2	4	0	0	8	2	1	0	0	0	0	2
ENSG00000163703	CRELD1	2	0	0	0	4	3	1	0	0	0	0	0
ENSG00000156313	RPGR	0	0	0	0	0	1	1	0	0	0	0	0
ENSG00000088876	ZNF343	0	0	0	0	4	3	1	0	0	0	0	2
ENSG00000072401	UBE2D1	0	0	0	0	2	1	1	0	0	0	0	0
ENSG00000163069	SGCB	2	0	0	0	4	1	1	0	0	0	0	0
ENSG00000186787	SPIN2B	0	0	0	0	0	1	3	0	0	0	0	0
ENSG00000119705	SLIRP	2	0	0	0	0	1	6	0	0	0	0	0
ENSG00000108671	PSMD11	0	0	0	0	2	2	1	0	0	0	0	0
ENSG00000162757	C1orf74	0	0	0	0	0	1	1	0	0	0	0	0
ENSG00000141699	RETREG3	0	0	0	2	2	1	1	0	0	0	0	0
ENSG00000167280	ENGASE	2	2	0	0	4	1	1	0	0	0	0	0
ENSG00000055130	CUL1	0	0	0	0	0	2	1	0	0	0	0	0
ENSG00000184900	SUMO3	4	0	0	0	0	1	2	0	0	0	0	0
ENSG00000111269	CREBL2	0	0	0	0	0	1	1	0	0	0	0	0
ENSG00000073921	PICALM	4	0	0	12	14	5	2	0	0	0	0	0
ENSG00000082397	EPB41L3	0	0	0	0	0	1	1	0	0	0	0	0
ENSG00000101773	RBBP8	2	0	0	0	4	4	1	0	0	0	0	0
ENSG00000113638	TTC33	0	0	0	0	0	1	1	0	0	0	0	0
ENSG00000174744	BRMS1	0	0	0	0	2	2	1	0	0	0	0	2
ENSG00000196517	SLC6A9	0	2	0	2	2	3	1	0	0	0	0	0
ENSG00000174233	ADCY6	0	0	0	0	0	2	1	0	0	0	0	2
ENSG00000143977	SNRPG	0	0	0	0	2	4	1	0	0	0	0	2
ENSG00000184857	TMEM186	0	0	0	0	0	1	1	0	0	0	0	0
ENSG00000114650	SCAP	0	0	0	10	2	4	1	0	0	0	6	2
ENSG00000173334	TRIB1	0	0	0	0	0	2	1	0	0	0	0	0
ENSG00000146707	POMZP3	2	2	0	2	2	3	1	0	6	0	0	0
ENSG00000121749	TBC1D15	0	0	0	2	10	2	1	0	0	0	0	0
ENSG00000135119	RNFT2	0	0	0	0	0	1	3	0	0	0	0	0
ENSG00000126243	LRFN3	0	0	0	0	0	1	1	0	0	0	0	0
ENSG00000065308	TRAM2	0	0	0	0	0	1	2	0	0	0	0	0
ENSG00000055147	FAM114A2	4	0	0	0	4	5	1	0	0	0	0	4
ENSG00000050130	JKAMP	3	0	0	0	4	3	1	2	0	0	0	4
ENSG00000182224	CYB5D1	0	0	0	0	0	2	1	0	0	0	0	0
ENSG00000214717	ZBED1	0	0	0	2	4	3	1	0	0	0	0	0
ENSG00000101337	TM9SF4	2	0	0	0	4	2	1	0	0	0	0	4
ENSG00000135597	REPS1	0	0	0	4	10	4	3	0	0	0	0	0
ENSG00000149591	TAGLN	0	0	0	0	0	3	1	0	0	0	0	0
ENSG00000162065	TBC1D24	2	0	0	0	0	3	1	0	0	0	0	0
ENSG00000065526	SPEN	0	0	0	0	0	2	1	0	0	0	0	0
ENSG00000140945	CDH13	0	0	0	0	0	1	2	0	0	0	0	0
ENSG00000265808	SEC22B	0	0	0	0	2	1	2	0	0	0	0	0
ENSG00000015133	CCDC88C	0	0	0	0	2	1	1	0	0	0	0	0
ENSG00000101347	SAMHD1	0	0	0	0	0	1	1	0	0	0	0	0
ENSG00000103353	UBFD1	0	0	0	0	0	2	1	0	0	0	0	0
ENSG00000148634	HERC4	0	0	0	4	8	2	2	0	0	0	0	0
ENSG00000117298	ECE1	0	0	0	0	2	6	1	0	0	0	0	0
ENSG00000239389	PCDHA13	0	0	0	0	0	3	1	0	0	0	0	0
ENSG00000126246	IGFLR1	2	0	0	0	0	1	2	0	0	0	0	0
ENSG00000049167	ERCC8	0	0	0	0	0	1	2	0	0	0	0	0
ENSG00000165280	VCP	0	0	0	0	0	3	1	0	0	0	0	0
ENSG00000158636	EMSY	0	0	0	4	8	1	1	0	0	0	0	0
ENSG00000175087	PDIK1L	0	0	0	0	2	2	1	0	0	0	0	0
ENSG00000198478	SH3BGRL2	0	0	0	0	0	1	1	0	0	0	0	0
ENSG00000203791	EEF1AKMT2	2	0	0	2	8	2	1	0	0	0	0	2
ENSG00000142684	ZNF593	0	0	0	0	0	1	1	0	0	0	0	0
ENSG00000184517	ZFP1	0	0	0	0	2	1	1	0	0	0	0	0
ENSG00000198298	ZNF485	0	0	0	0	0	1	1	0	0	0	0	0
ENSG00000123908	AGO2	0	0	0	0	2	3	1	0	0	0	0	0
ENSG00000110066	KMT5B	2	0	0	2	6	4	1	0	0	0	0	0
ENSG00000196793	ZNF239	0	0	0	2	4	4	1	0	0	0	2	2
ENSG00000099282	TSPAN15	0	0	0	0	0	1	1	0	0	0	0	0
ENSG00000187688	TRPV2	0	0	0	0	0	1	1	0	0	0	0	0
ENSG00000105072	C19orf44	2	0	0	0	6	2	1	0	0	0	0	2
ENSG00000027075	PRKCH	0	0	0	0	0	2	1	0	0	0	0	0
ENSG00000129103	SUMF2	4	0	0	12	12	1	2	0	0	0	0	2
ENSG00000135842	FAM129A	0	0	0	0	0	1	2	0	0	0	0	0
ENSG00000197892	KIF13B	0	0	0	2	2	1	2	0	0	0	0	0
ENSG00000277870	FAM230A	0	0	0	0	0	1	1	0	0	0	0	0
ENSG00000172785	CBWD1	0	0	0	0	6	2	3	0	0	0	0	0
ENSG00000012124	CD22	5	0	0	0	0	1	2	0	0	0	0	0
ENSG00000180104	EXOC3	2	2	0	2	2	2	1	0	0	0	0	0
ENSG00000115339	GALNT3	0	0	0	0	0	1	1	0	0	0	0	0
ENSG00000151151	IPMK	0	0	0	0	0	1	1	0	0	0	0	0
ENSG00000136514	RTP4	0	0	0	0	0	1	1	0	0	0	0	0
ENSG00000083444	PLOD1	0	0	0	0	0	1	1	0	0	0	0	0
ENSG00000198909	MAP3K3	4	0	0	0	2	1	1	0	0	0	0	0
ENSG00000169239	CA5B	0	0	0	0	2	5	1	0	0	0	0	0
ENSG00000153395	LPCAT1	0	0	0	0	0	1	1	0	0	0	0	0
ENSG00000102796	DHRS12	0	0	0	0	0	1	2	0	0	0	0	0
ENSG00000173542	MOB1B	0	0	0	0	0	1	1	0	0	0	0	0
ENSG00000132823	OSER1	0	0	0	0	0	2	1	0	0	0	0	0
ENSG00000106538	RARRES2	0	0	0	0	0	1	1	0	0	0	0	0
ENSG00000148840	PPRC1	0	0	2	0	0	1	1	0	0	0	0	0
ENSG00000120158	RCL1	0	0	0	0	2	1	2	0	0	0	0	0
ENSG00000106211	HSPB1	0	0	0	0	0	3	1	0	0	0	0	0
ENSG00000115112	TFCP2L1	0	0	0	0	0	1	1	0	0	0	0	0
ENSG00000166575	TMEM135	0	0	0	0	4	2	1	0	0	0	4	0
ENSG00000166685	COG1	2	0	0	0	2	1	2	0	0	0	0	0
ENSG00000124006	OBSL1	0	0	0	0	0	2	1	0	0	0	0	0
ENSG00000001631	KRIT1	2	0	0	4	6	6	1	4	0	0	12	10
ENSG00000196584	XRCC2	0	0	0	0	2	1	1	0	0	0	0	0
ENSG00000139263	LRIG3	0	0	0	0	0	1	2	0	0	0	0	0
ENSG00000047597	XK	0	0	0	0	0	1	1	0	0	0	0	0
ENSG00000062716	VMP1	0	0	0	2	8	2	1	0	0	0	2	0
ENSG00000253797	UTP14C	0	0	0	4	2	2	2	0	0	0	0	0
ENSG00000146281	PM20D2	0	0	0	0	2	1	1	0	0	0	0	0
ENSG00000164543	STK17A	0	2	0	0	0	1	1	0	0	0	0	0
ENSG00000188064	WNT7B	0	0	0	0	0	1	2	0	0	0	0	0
ENSG00000060138	YBX3	0	0	0	0	2	1	2	0	0	0	0	0
ENSG00000155465	SLC7A7	0	0	0	0	0	1	1	0	0	0	0	0
ENSG00000119487	MAPKAP1	2	0	0	4	14	3	2	0	0	0	0	0
ENSG00000158796	DEDD	2	0	0	0	2	3	1	0	0	0	0	0
ENSG00000196591	HDAC2	0	0	0	0	0	2	1	0	0	0	0	0
ENSG00000143367	TUFT1	0	0	0	0	4	1	2	0	0	0	2	0
ENSG00000054116	TRAPPC3	2	0	0	6	2	3	1	0	0	0	4	0
ENSG00000171813	PWWP2B	2	0	0	0	0	1	1	0	0	0	0	0
ENSG00000115204	MPV17	5	0	0	6	4	4	1	0	0	0	4	0
ENSG00000050393	MCUR1	0	0	0	0	2	1	3	0	0	0	0	2
ENSG00000175455	CCDC14	4	2	0	0	4	7	1	0	2	0	0	0
ENSG00000140280	LYSMD2	0	0	0	0	0	1	1	0	0	0	0	0
ENSG00000087253	LPCAT2	0	0	0	0	0	1	2	0	0	0	0	0
ENSG00000153066	TXNDC11	0	0	0	2	6	2	1	0	0	0	0	0
ENSG00000012048	BRCA1	4	0	0	10	14	7	1	0	0	0	10	0
ENSG00000115325	DOK1	0	0	0	0	2	2	1	0	0	0	0	0
ENSG00000115421	PAPOLG	0	0	0	0	0	1	1	0	0	0	0	0
ENSG00000160352	ZNF714	0	0	0	0	2	2	1	0	0	0	0	0
ENSG00000025434	NR1H3	6	2	0	4	6	5	1	0	0	0	0	0
ENSG00000177731	FLII	2	0	0	0	6	2	4	0	0	0	6	0
ENSG00000088826	SMOX	0	2	0	0	2	2	1	0	0	0	0	0
ENSG00000071051	NCK2	0	0	0	0	2	3	1	0	0	0	0	0
ENSG00000117602	RCAN3	0	0	0	0	2	3	1	0	0	0	0	0
ENSG00000166261	ZNF202	2	2	0	6	2	1	1	0	0	0	0	0
ENSG00000133398	MED10	0	0	0	0	0	1	1	0	0	0	0	0
ENSG00000141448	GATA6	0	0	0	0	0	2	1	0	0	0	0	0
ENSG00000198056	PRIM1	5	0	0	0	0	6	1	2	0	0	0	2
ENSG00000124374	PAIP2B	0	0	0	0	0	1	1	0	0	0	0	0
ENSG00000161243	FBXO27	0	0	0	0	0	2	1	0	0	0	0	0
ENSG00000095015	MAP3K1	0	0	0	0	0	1	1	0	0	0	0	0
ENSG00000136002	ARHGEF4	0	2	0	0	2	3	1	0	4	0	0	0
ENSG00000163320	CGGBP1	0	0	0	0	2	1	1	0	0	0	0	0
ENSG00000197712	FAM114A1	0	0	0	2	4	1	1	0	0	0	0	0
ENSG00000215784	FAM72D	0	0	0	0	0	1	1	0	0	0	0	0
ENSG00000137500	CCDC90B	0	0	0	0	6	5	1	0	0	0	0	4
ENSG00000136643	RPS6KC1	0	0	0	4	8	1	1	0	0	0	0	0
ENSG00000189164	ZNF527	4	0	0	0	0	1	2	4	0	0	0	0
ENSG00000029363	BCLAF1	4	2	0	0	10	1	2	0	0	0	0	2
ENSG00000047644	WWC3	0	0	0	0	0	1	1	0	0	0	0	0
ENSG00000180376	CCDC66	2	0	0	0	0	2	1	0	0	0	0	0
ENSG00000087088	BAX	3	2	0	2	12	2	1	0	0	0	0	2
ENSG00000092208	GEMIN2	0	0	0	0	6	3	1	0	0	0	0	0
ENSG00000102543	CDADC1	2	0	0	0	2	1	1	0	0	0	0	0
ENSG00000151746	BICD1	0	0	0	0	0	1	4	0	0	0	0	0
ENSG00000196453	ZNF777	0	0	0	0	0	2	1	0	0	0	0	0
ENSG00000113580	NR3C1	0	2	0	0	0	9	1	0	0	0	0	0
ENSG00000117395	EBNA1BP2	0	0	0	0	0	1	1	0	0	0	0	0
ENSG00000197385	ZNF860	0	0	0	0	0	1	1	0	0	0	0	0
ENSG00000249115	HAUS5	2	2	0	0	4	1	2	0	0	0	0	0
ENSG00000099785	2024-03-02	2	0	0	0	6	2	1	0	0	0	0	0
ENSG00000109920	FNBP4	6	6	0	0	8	2	1	2	6	2	0	0
ENSG00000154118	JPH3	0	0	0	0	0	1	2	0	0	0	0	0
ENSG00000006715	VPS41	0	0	0	0	8	3	2	0	0	0	0	0
ENSG00000112357	PEX7	0	0	0	0	0	1	2	0	0	0	0	0
ENSG00000109736	MFSD10	6	0	0	2	2	1	2	0	0	0	0	0
ENSG00000139631	CSAD	2	2	0	4	4	3	4	0	0	0	2	0
ENSG00000124562	SNRPC	0	0	0	0	2	2	1	0	0	0	0	0
ENSG00000197971	MBP	0	0	0	0	0	1	1	0	0	0	0	0
ENSG00000007312	CD79B	0	0	0	0	2	1	1	0	0	0	0	0
ENSG00000188739	RBM34	0	0	0	0	4	1	1	0	0	0	0	0
ENSG00000173660	UQCRH	2	0	0	0	2	1	1	0	0	0	0	2
ENSG00000133641	C12orf29	0	0	0	2	6	1	2	0	0	0	0	0
ENSG00000163932	PRKCD	0	0	0	2	6	2	1	0	0	0	0	0
ENSG00000123933	MXD4	0	0	0	0	2	1	1	0	0	0	0	0
ENSG00000101194	SLC17A9	4	6	0	0	2	2	1	0	0	0	0	0
ENSG00000124102	PI3	0	0	0	0	0	1	1	0	0	0	0	0
ENSG00000171148	TADA3	0	0	0	0	0	2	1	0	0	0	0	0
ENSG00000197217	ENTPD4	6	0	0	0	8	4	4	0	0	0	0	2
ENSG00000133247	KMT5C	0	0	0	0	2	1	1	0	0	0	0	0
ENSG00000106526	ACTR3C	0	0	0	0	0	1	1	0	0	0	0	0
ENSG00000165300	SLITRK5	0	0	0	0	0	2	1	0	0	0	0	0
ENSG00000101391	CDK5RAP1	2	0	0	2	4	1	1	0	0	0	0	0
ENSG00000140382	HMG20A	2	0	0	0	2	1	1	0	0	0	0	0
ENSG00000197162	ZNF785	2	0	0	0	0	5	1	0	0	0	0	0
ENSG00000113552	GNPDA1	4	0	0	0	4	3	1	6	0	0	0	2
ENSG00000174437	ATP2A2	0	0	0	0	2	2	1	0	0	0	0	0
ENSG00000125779	PANK2	2	0	0	0	0	3	1	0	0	0	0	0
ENSG00000107560	RAB11FIP2	0	0	0	0	2	1	2	0	0	0	0	0
ENSG00000147383	NSDHL	0	0	0	0	2	1	1	0	0	0	0	0
ENSG00000068985	PAGE1	0	0	0	0	0	1	1	0	0	0	0	0
ENSG00000089022	MAPKAPK5	0	0	0	2	2	2	1	0	0	0	0	0
ENSG00000101421	CHMP4B	0	0	0	0	0	1	1	0	0	0	0	0
ENSG00000080845	DLGAP4	0	0	0	0	0	2	1	0	0	0	0	0
ENSG00000117632	STMN1	0	0	0	0	0	5	1	0	0	0	0	0
ENSG00000059378	PARP12	2	0	0	6	6	3	1	0	0	0	0	0
ENSG00000278259	MYO19	2	0	0	2	6	4	1	0	0	0	2	2
ENSG00000160233	LRRC3	0	0	0	0	0	1	1	0	0	0	0	0
ENSG00000184708	EIF4ENIF1	2	0	0	0	0	3	1	0	0	0	0	0
ENSG00000130540	SULT4A1	0	0	0	0	4	1	2	0	0	0	0	0
ENSG00000143622	RIT1	0	0	0	0	4	3	1	0	0	0	0	0
ENSG00000146674	IGFBP3	0	0	0	0	0	4	1	0	0	0	0	0
ENSG00000079332	SAR1A	0	0	0	2	4	2	1	0	0	0	0	0
ENSG00000120656	TAF12	0	0	0	0	0	2	1	0	0	0	0	0
ENSG00000188095	MESP2	0	0	0	0	0	2	1	0	0	0	0	0
ENSG00000198380	GFPT1	0	0	0	0	2	1	1	0	0	0	0	0
ENSG00000160767	FAM189B	0	2	0	14	4	1	1	0	0	0	0	0
ENSG00000166123	GPT2	0	0	0	0	0	2	1	0	0	0	0	0
ENSG00000119772	DNMT3A	0	0	0	0	0	2	1	0	0	0	0	0
ENSG00000120458	MSANTD2	2	0	0	0	4	2	1	0	0	0	0	0
ENSG00000167701	GPT	0	0	0	0	0	1	1	0	0	0	0	0
ENSG00000158941	CCAR2	2	0	0	0	2	6	1	0	0	0	0	0
ENSG00000142657	PGD	4	0	0	0	2	5	1	0	0	0	0	0
ENSG00000154957	ZNF18	0	0	0	0	4	1	1	0	0	0	0	0
ENSG00000107789	MINPP1	0	0	0	0	0	2	1	0	0	0	0	0
ENSG00000162745	OLFML2B	0	0	0	0	0	1	1	0	0	0	0	0
ENSG00000135404	CD63	2	0	0	0	0	6	1	0	0	0	0	0
ENSG00000126883	NUP214	4	0	0	2	6	4	3	0	0	0	0	0
ENSG00000161204	ABCF3	4	0	0	0	0	1	1	0	0	0	0	0
ENSG00000167981	ZNF597	0	0	0	0	0	1	1	0	0	0	0	0
ENSG00000005436	GCFC2	2	0	0	0	2	1	3	0	0	0	0	0
ENSG00000127990	SGCE	0	0	0	2	10	1	2	0	0	0	0	0
ENSG00000171617	ENC1	0	0	0	0	0	1	1	0	0	0	0	0
ENSG00000156136	DCK	0	0	0	0	0	2	1	0	0	0	0	0
ENSG00000167644	C19orf33	4	0	0	0	4	6	2	0	0	0	0	2
ENSG00000168538	TRAPPC11	0	0	0	0	0	2	1	0	0	0	0	0
ENSG00000204611	ZNF616	0	0	0	0	2	2	1	0	0	0	0	0
ENSG00000158710	TAGLN2	0	0	0	0	0	4	1	0	0	0	0	0
ENSG00000138642	HERC6	2	0	0	0	0	1	1	0	0	0	0	0
ENSG00000068366	ACSL4	0	0	0	0	0	3	1	0	0	0	0	4
ENSG00000099940	SNAP29	0	0	0	0	0	2	1	0	0	0	0	0
ENSG00000167460	TPM4	0	0	0	0	0	8	2	0	0	0	0	0
ENSG00000088899	LZTS3	0	0	0	0	0	1	1	0	0	0	0	0
ENSG00000180611	MB21D2	0	0	0	0	0	1	1	0	0	0	0	0
ENSG00000144036	EXOC6B	0	0	0	0	2	1	2	0	0	0	0	0
ENSG00000115307	AUP1	2	0	0	0	0	1	1	0	0	0	0	0
ENSG00000160957	RECQL4	6	0	0	0	2	1	2	0	0	0	0	0
ENSG00000104812	GYS1	0	0	0	0	2	1	1	0	0	0	0	0
ENSG00000164751	PEX2	0	0	0	0	2	1	1	0	0	0	0	0
ENSG00000176142	TMEM39A	4	2	0	4	4	1	4	0	2	0	0	0
ENSG00000204315	FKBPL	2	0	0	0	0	2	1	0	0	0	0	0
ENSG00000079393	DUSP13	2	0	0	2	0	2	1	0	0	0	0	0
ENSG00000157110	RBPMS	0	0	0	0	2	5	1	0	0	0	0	0
ENSG00000275835	TUBGCP5	0	0	0	0	0	1	2	0	0	0	0	0
ENSG00000068308	OTUD5	2	2	0	0	0	2	1	0	2	0	0	0
ENSG00000175274	TP53I11	2	0	0	0	2	2	1	0	0	0	0	0
ENSG00000166377	ATP9B	0	0	0	0	10	2	3	0	0	0	0	0
ENSG00000117475	BLZF1	0	0	0	0	0	2	1	0	0	0	0	0
ENSG00000007520	TSR3	0	0	0	0	2	1	1	0	0	0	0	0
ENSG00000080824	HSP90AA1	2	0	0	0	6	2	1	0	0	0	0	0
ENSG00000179119	SPTY2D1	0	0	0	0	0	1	1	0	0	0	0	0
ENSG00000080200	CRYBG3	0	0	0	0	0	1	1	0	0	0	0	0
ENSG00000263528	IKBKE	0	0	0	0	4	1	1	0	0	0	0	0
ENSG00000162814	SPATA17	0	0	0	0	2	1	3	0	0	0	0	0
ENSG00000140350	ANP32A	2	0	0	0	0	1	2	0	0	0	0	2
ENSG00000151923	TIAL1	4	0	0	2	4	1	2	0	0	0	0	0
ENSG00000103042	SLC38A7	2	0	0	2	4	2	2	0	0	0	0	0
ENSG00000172830	SSH3	4	2	0	0	4	2	1	0	0	0	0	0
ENSG00000102547	CAB39L	0	0	0	0	0	1	2	0	0	0	0	0
ENSG00000083093	PALB2	0	0	0	0	2	1	1	0	0	0	0	0
ENSG00000162407	PLPP3	0	0	0	0	0	1	1	0	0	0	0	0
ENSG00000108883	EFTUD2	2	0	0	4	12	3	1	0	0	0	0	0
ENSG00000100994	PYGB	0	0	0	0	0	2	1	0	0	0	0	0
ENSG00000163467	TSACC	0	0	0	0	0	1	1	0	0	0	0	0
ENSG00000142945	KIF2C	0	0	0	0	2	3	1	0	0	0	0	0
ENSG00000166197	NOLC1	2	0	0	8	4	1	1	0	0	0	0	0
ENSG00000162368	CMPK1	0	0	0	0	4	1	2	0	0	0	0	0
ENSG00000105329	TGFB1	0	0	0	0	0	1	2	0	0	0	0	0
ENSG00000188342	GTF2F2	0	0	0	0	0	1	1	0	0	0	0	0
ENSG00000164211	STARD4	2	0	0	0	2	2	1	0	0	0	0	0
ENSG00000113645	WWC1	2	2	0	0	0	3	1	0	0	0	2	0
ENSG00000179218	CALR	0	0	0	0	2	2	1	2	2	0	0	0
ENSG00000004897	CDC27	8	0	0	8	6	3	4	0	0	0	0	0
ENSG00000198915	RASGEF1A	0	0	0	0	0	5	1	0	0	0	0	0
ENSG00000142197	DOPEY2	0	0	0	0	0	1	1	0	0	0	0	0
ENSG00000186566	GPATCH8	0	0	0	4	8	1	1	0	0	0	0	0
ENSG00000174953	DHX36	2	0	0	0	4	2	1	0	0	0	0	0
ENSG00000110717	NDUFS8	2	0	0	6	0	5	1	0	0	0	2	0
ENSG00000153707	PTPRD	0	0	0	0	0	1	1	0	0	0	0	0
ENSG00000169762	TAPT1	0	0	0	0	2	1	1	0	0	0	0	0
ENSG00000211584	SLC48A1	0	0	0	0	0	5	1	0	0	0	0	0
ENSG00000138468	SENP7	0	0	0	2	6	1	1	0	0	0	0	0
ENSG00000117385	P3H1	4	0	0	0	2	1	2	0	0	0	0	0
ENSG00000188033	ZNF490	0	0	0	0	2	1	1	0	0	0	0	0
ENSG00000111711	GOLT1B	2	2	0	0	2	1	2	0	0	0	0	0
ENSG00000183853	KIRREL	2	0	0	4	2	1	1	0	0	0	0	0
ENSG00000119523	ALG2	0	0	0	0	2	2	1	0	0	0	0	0
ENSG00000130119	GNL3L	0	0	0	0	0	2	1	0	0	0	0	0
ENSG00000047578	KIAA0556	2	0	0	0	4	4	1	0	0	0	0	0
ENSG00000181751	C5orf30	0	0	0	0	0	3	1	0	0	0	0	0
ENSG00000153551	CMTM7	0	0	0	0	0	1	1	0	0	0	0	0
ENSG00000150991	UBC	0	2	0	0	0	7	1	3	8	0	0	12
ENSG00000183840	GPR39	0	0	0	0	0	2	1	0	0	0	0	0
ENSG00000168672	FAM84B	0	0	0	0	0	2	1	0	0	0	0	0
ENSG00000158715	SLC45A3	0	0	0	0	0	1	1	0	0	0	0	0
ENSG00000149050	ZNF214	0	0	0	0	0	1	2	0	0	0	0	0
ENSG00000143320	CRABP2	0	0	0	0	0	1	1	0	0	0	0	0
ENSG00000145012	LPP	0	0	0	0	8	4	1	0	0	0	0	0
ENSG00000125445	MRPS7	2	0	0	0	0	2	1	0	0	0	0	0
ENSG00000197779	ZNF81	0	0	0	0	2	2	1	0	0	0	0	2
ENSG00000110721	CHKA	2	0	0	2	8	4	1	0	0	0	0	0
ENSG00000104529	EEF1D	19	0	0	10	36	11	4	0	0	0	38	30
ENSG00000160785	SLC25A44	0	0	0	0	2	1	2	0	0	0	0	0
ENSG00000132423	COQ3	0	0	0	0	4	1	1	0	0	0	0	0
ENSG00000080561	MID2	2	0	0	0	0	1	1	0	0	0	0	0
ENSG00000163683	SMIM14	0	0	0	0	6	1	2	0	0	0	0	0
ENSG00000171988	JMJD1C	0	0	0	0	0	3	1	0	0	0	0	0
ENSG00000224089	CT47A10	0	0	0	0	0	1	1	0	0	0	0	0
ENSG00000109501	WFS1	2	0	0	0	0	1	1	0	0	0	0	0
ENSG00000121289	CEP89	0	0	0	0	4	1	4	0	0	0	0	0
ENSG00000119866	BCL11A	2	0	0	0	2	3	1	0	0	0	0	0
ENSG00000204116	CHIC1	0	0	0	0	0	1	1	0	0	0	0	0
ENSG00000197172	MAGEA6	0	0	0	0	0	2	1	0	0	0	0	0
ENSG00000185585	OLFML2A	0	0	0	0	2	1	1	0	0	0	0	0
ENSG00000119402	FBXW2	4	0	0	0	0	2	1	4	0	0	0	0
ENSG00000143774	GUK1	5	0	0	2	6	3	1	0	0	0	0	2
ENSG00000171159	C9orf16	0	0	0	0	0	1	1	0	0	0	0	0
ENSG00000167771	RCOR2	0	0	0	0	0	1	1	0	0	0	0	0
ENSG00000159753	CARMIL2	4	0	0	0	4	1	1	0	0	0	0	0
ENSG00000184117	NIPSNAP1	0	0	0	0	2	1	1	0	0	0	0	0
ENSG00000142634	EFHD2	0	0	0	0	0	1	1	0	0	0	0	0
ENSG00000196923	PDLIM7	4	0	0	0	8	2	1	0	0	0	0	0
ENSG00000160886	LY6K	0	0	0	0	0	1	5	0	0	0	0	0
ENSG00000161526	SAP30BP	2	2	0	4	12	4	1	0	0	0	0	0
ENSG00000144674	GOLGA4	0	0	0	8	8	1	1	0	0	0	0	0
ENSG00000127366	TAS2R5	0	0	0	0	0	1	1	0	0	0	0	0
ENSG00000205302	SNX2	0	0	0	0	4	2	1	0	0	0	0	0
ENSG00000177994	C2orf73	0	0	0	0	0	1	1	0	0	0	0	0
ENSG00000273590	SMIM11B	0	0	0	0	2	3	1	0	0	0	0	0
ENSG00000117481	NSUN4	0	0	0	0	4	2	1	0	0	0	0	0
ENSG00000124789	NUP153	0	0	0	0	2	1	1	0	0	0	0	0
ENSG00000177082	WDR73	0	0	0	0	2	2	1	0	0	0	0	0
ENSG00000183208	GDPGP1	0	0	0	0	2	2	1	0	0	0	0	0
ENSG00000129993	CBFA2T3	0	0	0	0	0	2	1	0	0	0	0	0
ENSG00000196914	ARHGEF12	0	0	0	0	2	1	1	0	0	0	0	0
ENSG00000099840	IZUMO4	0	0	0	0	2	1	1	0	0	0	0	0
ENSG00000197530	MIB2	11	4	0	0	6	3	1	0	0	0	0	0
ENSG00000117533	VAMP4	0	0	0	0	0	1	2	0	0	0	0	0
ENSG00000215717	TMEM167B	0	0	0	0	0	1	1	0	0	0	0	0
ENSG00000175203	DCTN2	4	0	0	2	6	1	1	0	0	0	0	0
ENSG00000125826	RBCK1	5	0	0	0	14	3	1	0	0	0	0	0
ENSG00000149485	FADS1	0	0	0	0	0	6	1	0	0	0	0	0
ENSG00000170035	UBE2E3	0	0	0	0	2	4	1	0	0	0	0	2
ENSG00000197943	PLCG2	0	0	0	0	0	1	1	0	0	0	0	0
ENSG00000135540	NHSL1	0	0	0	0	0	1	1	0	0	0	0	0
ENSG00000244274	DBNDD2	2	0	0	0	0	8	2	0	0	0	0	0
ENSG00000127946	HIP1	0	0	0	2	0	3	1	0	0	0	0	0
ENSG00000165730	STOX1	2	0	0	0	0	1	1	0	0	0	0	0
ENSG00000118508	RAB32	0	0	0	0	0	1	1	0	0	0	0	0
ENSG00000112584	FAM120B	0	0	0	2	0	1	1	0	0	0	0	0
ENSG00000128604	IRF5	2	2	0	0	2	3	1	0	2	0	0	0
ENSG00000187118	CMC1	0	0	0	4	8	3	1	0	0	0	0	4
ENSG00000077150	NFKB2	0	0	0	0	0	5	1	0	0	0	0	0
ENSG00000186174	BCL9L	0	2	0	2	0	4	1	0	0	0	0	0
ENSG00000063438	AHRR	2	0	0	12	10	7	1	0	0	0	0	0
ENSG00000105255	FSD1	2	0	0	0	0	3	1	0	0	0	2	0
ENSG00000166578	IQCD	2	0	0	0	0	1	2	0	0	0	0	0
ENSG00000168495	POLR3D	0	0	0	0	0	3	1	0	0	0	0	0
ENSG00000172809	RPL38	0	0	0	0	0	4	1	0	0	0	0	0
ENSG00000181544	FANCB	0	0	0	0	0	1	1	0	0	0	0	0
ENSG00000156990	RPUSD3	4	0	0	0	10	2	1	0	0	0	0	6
ENSG00000100632	ERH	0	0	0	0	0	1	2	0	0	0	0	0
ENSG00000197043	ANXA6	0	0	0	4	2	4	1	0	0	0	2	0
ENSG00000105991	HOXA1	0	0	0	0	0	1	1	0	0	0	0	0
ENSG00000214413	BBIP1	0	0	0	6	8	1	1	0	0	0	0	0
ENSG00000198373	WWP2	0	0	0	2	2	3	1	0	0	0	0	0
ENSG00000119574	ZBTB45	0	0	0	0	0	2	1	0	0	0	0	0
ENSG00000166925	TSC22D4	2	0	0	0	0	2	1	0	0	0	0	0
ENSG00000107338	AL138752.2	0	0	0	0	0	2	1	0	0	0	0	0
ENSG00000121766	ZCCHC17	2	0	0	4	10	3	1	0	0	0	4	8
ENSG00000101335	MYL9	0	0	0	0	2	1	1	0	0	0	0	0
ENSG00000156853	ZNF689	0	0	0	0	0	1	1	0	0	0	0	0
ENSG00000174804	FZD4	0	0	0	0	0	1	1	0	0	0	0	0
ENSG00000013441	CLK1	2	6	2	0	2	2	1	0	0	0	0	0
ENSG00000163686	ABHD6	0	0	0	0	2	1	1	0	0	0	0	0
ENSG00000078269	SYNJ2	0	0	0	0	0	4	1	0	0	0	0	0
ENSG00000168003	SLC3A2	0	0	0	0	6	5	1	0	2	0	0	0
ENSG00000108506	INTS2	0	0	0	0	0	3	1	0	0	0	0	0
ENSG00000144677	CTDSPL	0	0	0	0	2	1	2	0	0	0	0	0
ENSG00000182307	C8orf33	0	0	0	0	0	2	1	0	0	0	0	0
ENSG00000095319	NUP188	0	0	0	0	0	2	1	0	0	0	0	0
ENSG00000151465	CDC123	0	0	0	0	2	2	1	0	0	0	0	0
ENSG00000197020	ZNF100	0	0	0	0	0	1	2	0	0	0	0	0
ENSG00000120733	KDM3B	0	2	0	0	2	1	1	0	0	0	0	0
ENSG00000187634	SAMD11	3	6	0	14	6	7	1	2	2	0	2	6
ENSG00000185437	SH3BGR	2	0	0	0	2	7	1	0	0	0	0	0
ENSG00000152076	CCDC74B	2	0	0	0	2	2	1	0	0	0	0	2
ENSG00000198589	LRBA	0	0	0	0	2	1	4	0	0	0	0	0
ENSG00000146425	DYNLT1	0	0	0	0	0	1	2	0	0	0	0	0
ENSG00000129521	EGLN3	0	0	0	0	0	1	1	0	0	0	0	0
ENSG00000141456	PELP1	2	2	0	0	2	2	1	0	0	0	0	0
ENSG00000153531	ADPRHL1	0	0	0	0	0	1	1	0	0	0	0	0
ENSG00000234616	JRK	0	0	0	0	0	2	1	0	0	0	0	0
ENSG00000172728	FUT10	0	0	0	0	0	1	1	0	0	0	0	0
ENSG00000249459	ZNF286B	2	0	0	0	0	1	1	0	0	0	0	0
ENSG00000130227	XPO7	2	0	0	0	0	3	1	0	0	0	0	0
ENSG00000259494	MRPL46	0	0	0	0	2	1	2	0	0	0	0	2
ENSG00000126581	BECN1	2	0	0	10	12	6	1	0	0	0	0	0
ENSG00000189306	RRP7A	0	0	0	0	2	1	1	0	0	0	0	0
ENSG00000145908	ZNF300	0	0	0	0	2	1	3	0	0	0	0	0
ENSG00000148737	TCF7L2	4	0	0	20	28	1	1	0	0	0	0	0
ENSG00000146842	TMEM209	0	0	0	0	2	2	1	0	0	0	0	0
ENSG00000147437	GNRH1	0	0	0	0	0	1	1	0	0	0	0	0
ENSG00000026025	VIM	0	0	2	0	0	4	1	0	0	0	0	0
ENSG00000114107	CEP70	2	0	0	4	0	1	3	0	0	0	0	0
ENSG00000165490	DDIAS	0	0	0	6	10	1	4	0	0	0	0	0
ENSG00000122335	SERAC1	0	0	0	0	0	1	2	0	0	0	0	0
ENSG00000064012	CASP8	2	0	0	6	12	4	2	0	0	0	0	0
ENSG00000164251	F2RL1	0	0	0	0	0	1	1	0	0	0	0	0
ENSG00000125868	DSTN	0	0	0	0	2	1	1	0	0	0	0	0
ENSG00000129422	MTUS1	0	0	0	0	2	4	1	0	0	0	0	0
ENSG00000161980	POLR3K	0	0	0	0	0	1	1	0	0	0	0	0
ENSG00000068028	RASSF1	2	0	0	0	4	2	1	0	0	0	0	0
ENSG00000196739	COL27A1	0	0	0	0	2	3	1	0	0	0	0	0
ENSG00000165525	NEMF	0	0	0	0	2	1	4	0	0	0	0	0
ENSG00000116729	WLS	0	0	0	0	2	4	1	2	0	0	0	0
ENSG00000122674	CCZ1	0	0	0	0	0	1	1	0	0	0	0	0
ENSG00000038002	AGA	0	0	0	0	0	1	1	0	0	0	0	2
ENSG00000033327	GAB2	0	0	0	0	2	1	1	0	0	0	0	0
ENSG00000104427	ZC2HC1A	0	0	0	0	0	1	1	0	0	0	0	0
ENSG00000168434	COG7	0	0	0	0	0	1	3	0	0	0	0	0
ENSG00000163811	WDR43	0	0	0	0	0	3	1	0	0	0	0	0
ENSG00000204175	GPRIN2	0	0	0	0	0	2	1	0	0	0	0	0
ENSG00000110911	SLC11A2	4	0	0	2	6	7	1	0	0	0	0	6
ENSG00000171700	RGS19	0	0	0	0	0	2	1	0	0	0	0	0
ENSG00000135476	ESPL1	0	0	0	0	0	2	1	0	0	0	0	0
ENSG00000070159	PTPN3	0	0	0	0	2	1	1	0	0	0	0	0
ENSG00000138942	RNF185	2	0	0	6	0	2	1	0	0	0	0	0
ENSG00000170577	SIX2	0	0	0	0	0	2	1	0	0	0	0	0
ENSG00000180035	ZNF48	0	0	0	0	0	2	1	0	0	0	0	0
ENSG00000130748	TMEM160	0	0	0	0	0	1	1	0	0	0	0	0
ENSG00000066117	SMARCD1	0	0	0	0	4	2	1	0	0	0	0	0
ENSG00000105750	ZNF85	0	0	0	0	0	1	1	0	0	0	0	0
ENSG00000100764	PSMC1	0	0	0	0	2	2	1	0	0	0	4	0
ENSG00000278023	RDM1	0	0	0	0	2	1	2	0	0	0	0	0
ENSG00000185504	FAAP100	2	0	0	0	2	3	1	0	0	0	0	0
ENSG00000167232	ZNF91	0	0	0	2	6	1	2	0	0	0	0	0
ENSG00000089775	ZBTB25	0	0	0	0	2	2	1	0	0	0	0	0
ENSG00000135108	FBXO21	2	0	0	0	2	1	1	0	0	0	0	0
ENSG00000102974	CTCF	0	0	0	2	0	1	1	0	0	0	0	0
ENSG00000126603	GLIS2	0	0	0	0	0	1	1	0	0	0	0	0
ENSG00000135211	TMEM60	0	0	0	0	0	1	1	0	0	0	0	0
ENSG00000196670	ZFP62	0	0	0	0	2	2	1	0	0	0	0	0
ENSG00000078043	PIAS2	0	0	0	0	0	1	2	0	0	0	0	0
ENSG00000275895	U2AF1L5	0	0	0	0	4	1	1	0	0	0	0	0
ENSG00000153443	UBALD1	2	0	0	0	4	4	1	2	0	0	0	4
ENSG00000198960	ARMCX6	0	0	0	2	4	1	2	0	0	0	0	0
ENSG00000075188	NUP37	0	0	0	2	0	1	1	0	0	0	0	0
ENSG00000141380	SS18	3	4	0	2	6	2	1	0	0	0	0	2
ENSG00000160392	C19orf47	8	0	0	4	14	10	3	2	0	0	0	0
ENSG00000182871	COL18A1	0	0	0	0	2	3	1	0	0	0	0	0
ENSG00000119729	RHOQ	0	0	0	0	4	3	1	0	0	0	0	0
ENSG00000099308	MAST3	2	0	0	0	0	2	1	0	0	0	0	0
ENSG00000034693	PEX3	0	0	0	0	2	1	1	0	0	0	0	0
ENSG00000184613	NELL2	0	0	0	0	0	2	3	0	0	0	0	0
ENSG00000063046	EIF4B	4	0	0	6	12	1	4	0	0	0	0	2
ENSG00000050344	NFE2L3	0	0	0	0	0	1	1	0	0	0	0	0
ENSG00000129951	PLPPR3	0	0	0	0	0	1	1	0	0	0	0	0
ENSG00000108813	DLX4	0	0	0	0	0	3	1	0	0	0	0	0
ENSG00000117614	SYF2	0	0	0	0	2	1	1	0	0	0	0	0
ENSG00000095752	IL11	0	0	0	0	0	1	1	0	0	0	0	0
ENSG00000139644	TMBIM6	0	0	0	4	6	3	1	0	0	0	2	0
ENSG00000185359	HGS	4	0	0	0	0	1	4	0	0	0	0	0
ENSG00000178951	ZBTB7A	0	0	0	0	0	2	1	0	0	0	0	0
ENSG00000196950	SLC39A10	0	0	0	0	0	2	1	0	0	0	0	0
ENSG00000135457	TFCP2	0	0	0	0	2	2	1	0	0	0	0	0
ENSG00000185728	YTHDF3	0	0	0	4	10	3	1	0	0	0	0	4
ENSG00000142207	URB1	0	0	0	0	0	1	1	0	0	0	0	0
ENSG00000112319	EYA4	2	0	0	0	2	1	2	0	0	0	0	0
ENSG00000170142	UBE2E1	2	0	0	0	2	3	1	0	0	0	0	0
ENSG00000132466	ANKRD17	0	0	0	0	2	2	1	0	0	0	2	2
ENSG00000100614	PPM1A	0	0	0	2	2	2	1	0	0	0	0	0
ENSG00000189046	ALKBH2	2	0	0	0	2	2	2	2	0	0	0	0
ENSG00000099385	BCL7C	0	0	0	0	0	3	2	0	0	0	0	2
ENSG00000104671	DCTN6	0	0	0	0	2	1	1	0	0	0	0	0
ENSG00000119655	NPC2	0	0	0	0	0	3	1	0	0	0	0	0
ENSG00000165512	ZNF22	0	0	0	0	0	1	1	0	0	0	0	0
ENSG00000138286	FAM149B1	4	0	0	0	2	1	3	0	0	0	0	0
ENSG00000178177	LCORL	0	0	0	0	2	1	2	0	0	0	0	0
ENSG00000160606	TLCD1	0	0	0	0	0	3	1	0	0	0	0	0
ENSG00000119508	NR4A3	0	0	0	0	0	1	1	0	0	0	0	0
ENSG00000167193	CRK	2	0	0	12	10	3	2	2	0	0	0	2
ENSG00000049759	NEDD4L	0	0	0	0	8	7	1	0	0	0	0	0
ENSG00000138593	SECISBP2L	0	0	0	0	0	1	1	0	0	0	0	0
ENSG00000112183	RBM24	0	0	0	0	0	2	1	0	0	0	0	0
ENSG00000142677	IL22RA1	0	0	0	0	0	1	1	0	0	0	0	0
ENSG00000119979	FAM45A	2	0	0	0	0	1	3	0	0	0	0	0
ENSG00000133027	PEMT	0	0	0	2	4	3	1	0	0	0	0	0
ENSG00000172006	ZNF554	0	0	0	0	0	1	1	0	0	0	0	0
ENSG00000266714	MYO15B	8	0	0	0	0	2	2	0	0	0	0	0
ENSG00000137710	RDX	0	0	0	2	0	1	2	0	0	0	2	0
ENSG00000134684	YARS	0	0	0	0	0	1	1	0	0	0	0	0
ENSG00000174282	ZBTB4	0	0	0	0	0	2	1	0	0	0	0	0
ENSG00000137992	DBT	0	0	0	0	0	1	1	0	0	0	0	0
ENSG00000105865	DUS4L	4	0	0	0	6	4	1	0	0	0	0	4
ENSG00000046647	GEMIN8	2	0	0	0	2	2	1	0	0	0	0	0
ENSG00000116221	MRPL37	0	0	0	0	0	1	3	0	0	0	2	0
ENSG00000160953	MUM1	0	2	0	0	6	2	3	0	0	0	0	0
ENSG00000196275	GTF2IRD2	0	0	0	0	0	1	1	0	0	0	0	0
ENSG00000105053	VRK3	4	0	0	2	6	5	1	0	0	0	0	0
ENSG00000136720	HS6ST1	0	0	0	0	0	1	1	0	0	0	0	0
ENSG00000137691	C11orf70	0	0	0	0	0	1	1	0	0	0	0	0
ENSG00000204314	PRRT1	2	0	0	0	0	1	1	0	0	0	0	0
ENSG00000132535	DLG4	2	0	0	0	2	3	1	0	0	0	0	0
[truncated: 9,369 more rows]

## Sheet: C2.AS_event
Gene ID	Gene Name	AE	IR	MIR	MSKIP	SKIP	TSS	TTS	XAE	XIR	XMIR	XMSKIP	XSKIP
ENSG00000182985	CADM1	0	0	0	2	4	1	1	0	0	0	0	0
ENSG00000106524	ANKMY2	0	0	0	0	0	1	2	0	0	0	0	0
ENSG00000119138	KLF9	0	0	0	0	0	1	1	0	0	0	0	0
ENSG00000136861	CDK5RAP2	0	0	0	4	6	2	1	0	0	0	0	0
ENSG00000178996	SNX18	0	0	0	0	0	1	1	0	0	0	0	0
ENSG00000129518	EAPP	0	0	0	0	0	2	1	0	0	0	0	0
ENSG00000183648	NDUFB1	0	0	0	0	2	2	1	0	0	0	0	0
ENSG00000143001	TMEM61	0	0	0	0	0	1	1	0	0	0	0	0
ENSG00000111087	GLI1	0	0	0	2	0	2	1	0	0	0	0	0
ENSG00000185164	NOMO2	0	0	0	0	8	3	2	0	8	0	2	2
ENSG00000163913	IFT122	2	0	0	2	10	3	1	0	0	0	0	4
ENSG00000173068	BNC2	0	0	0	0	6	6	1	0	0	0	0	0
ENSG00000101882	NKAP	0	0	0	0	0	1	1	0	0	0	0	0
ENSG00000223501	VPS52	0	0	0	0	0	1	1	0	0	0	0	0
ENSG00000168827	GFM1	0	0	0	0	4	1	1	0	0	0	0	0
ENSG00000100802	C14orf93	0	4	0	0	4	3	1	2	4	0	0	8
ENSG00000153814	JAZF1	0	0	0	0	0	1	1	0	0	0	0	0
ENSG00000139921	TMX1	0	0	0	0	0	1	1	0	0	0	0	0
ENSG00000181817	LSM10	2	0	0	0	4	2	1	0	0	0	0	0
ENSG00000120709	FAM53C	2	0	0	0	0	1	1	0	0	0	0	0
ENSG00000106723	SPIN1	0	0	0	2	0	1	1	0	0	0	0	0
ENSG00000103966	EHD4	0	0	0	0	0	1	1	0	0	0	0	0
ENSG00000130312	MRPL34	0	0	0	0	0	2	1	0	0	0	0	0
ENSG00000089159	PXN	2	0	0	2	8	6	1	0	0	0	2	2
ENSG00000131737	KRT34	0	0	0	0	0	2	1	0	0	0	0	0
ENSG00000182973	CNOT10	0	0	0	0	6	1	1	0	0	0	0	0
ENSG00000141012	GALNS	0	0	0	0	0	1	2	0	0	0	0	0
ENSG00000138207	RBP4	0	0	0	0	0	4	1	0	0	0	0	0
ENSG00000132153	DHX30	0	0	0	0	4	4	1	0	0	0	0	0
ENSG00000141576	RNF157	0	0	0	0	0	1	3	0	0	0	0	0
ENSG00000203727	SAMD5	0	0	0	0	0	1	1	0	0	0	0	0
ENSG00000120798	NR2C1	0	0	0	2	0	1	3	0	0	0	0	0
ENSG00000153774	CFDP1	0	0	0	0	2	1	2	0	0	0	0	0
ENSG00000174456	C12orf76	0	0	0	0	2	1	4	0	0	0	0	2
ENSG00000124145	SDC4	0	0	0	0	0	1	2	0	0	0	0	0
ENSG00000122481	TMEM56-RWDD3	2	0	0	4	2	4	1	0	0	0	0	0
ENSG00000148290	SURF1	0	0	0	0	2	1	1	0	0	0	0	0
ENSG00000182600	C2orf82	2	0	0	8	12	5	2	0	0	0	2	4
ENSG00000196588	MKL1	2	0	0	0	4	2	2	0	0	0	0	0
ENSG00000169504	CLIC4	0	0	0	0	0	1	1	0	0	0	0	0
ENSG00000196365	LONP1	2	0	0	0	0	5	1	2	0	0	6	0
ENSG00000116852	KIF21B	0	0	0	0	2	1	2	0	0	0	0	0
ENSG00000163798	SLC4A1AP	0	0	0	0	0	2	1	0	0	0	0	0
ENSG00000122435	TRMT13	4	0	0	0	2	1	4	0	0	0	0	2
ENSG00000105698	USF2	2	6	0	0	2	2	2	2	2	0	2	0
ENSG00000189190	ZNF600	2	0	0	2	8	4	4	0	0	0	0	0
ENSG00000145293	ENOPH1	0	0	0	0	2	3	1	0	0	0	0	0
ENSG00000018699	TTC27	0	0	0	0	0	2	1	0	0	0	0	0
ENSG00000124193	SRSF6	2	6	2	0	2	2	1	0	0	0	0	0
ENSG00000146576	C7orf26	0	0	0	0	0	1	2	0	0	0	0	0
ENSG00000152348	ATG10	0	0	0	0	2	1	5	0	0	0	0	0
ENSG00000132109	TRIM21	0	0	0	0	0	1	1	0	0	0	0	0
ENSG00000100320	RBFOX2	2	0	0	0	4	4	2	0	0	0	0	0
ENSG00000179295	PTPN11	2	0	0	0	0	1	4	0	0	0	0	0
ENSG00000159200	RCAN1	0	0	0	0	0	3	1	0	0	0	0	0
ENSG00000163738	MTHFD2L	0	0	0	0	0	1	1	0	0	0	0	0
ENSG00000122417	ODF2L	0	0	0	0	6	1	4	0	0	0	0	0
ENSG00000145349	CAMK2D	2	0	0	0	2	1	3	0	0	0	0	2
ENSG00000178878	APOLD1	0	0	0	0	0	1	1	0	0	0	0	0
ENSG00000171401	KRT13	0	0	0	0	0	2	2	0	0	0	0	0
ENSG00000116560	SFPQ	0	0	0	0	0	1	3	0	0	0	0	0
ENSG00000122641	INHBA	0	0	0	0	0	1	1	0	0	0	0	0
ENSG00000153487	ING1	0	0	0	0	0	5	1	0	0	0	0	0
ENSG00000137207	YIPF3	9	2	0	0	4	2	1	0	0	0	0	0
ENSG00000010404	AC244197.3	0	0	0	0	4	1	3	0	0	0	0	0
ENSG00000164603	BMT2	0	0	0	0	0	1	1	0	0	0	0	0
ENSG00000122218	COPA	2	0	0	0	0	1	1	0	0	0	0	0
ENSG00000169228	RAB24	0	2	0	0	0	2	1	0	0	0	0	0
ENSG00000141560	FN3KRP	0	0	0	6	4	1	2	0	0	0	0	2
ENSG00000106526	ACTR3C	0	0	0	0	0	2	1	0	0	0	0	0
ENSG00000206172	HBA1	0	0	0	0	0	4	1	0	0	0	0	0
ENSG00000131174	COX7B	0	0	0	0	0	1	1	0	0	0	0	0
ENSG00000099337	KCNK6	0	0	0	0	0	1	1	0	0	0	0	0
ENSG00000033011	ALG1	2	0	0	0	0	3	1	0	0	0	0	0
ENSG00000141985	SH3GL1	0	0	0	0	2	4	1	2	0	0	0	2
ENSG00000186132	C2orf76	0	0	0	0	2	3	1	0	0	0	0	0
ENSG00000081307	UBA5	0	0	0	4	2	4	1	0	0	0	4	0
ENSG00000047634	SCML1	0	0	0	0	0	1	1	0	0	0	0	0
ENSG00000174370	C11orf45	0	0	0	0	0	2	1	0	0	0	0	0
ENSG00000204304	PBX2	2	0	0	0	0	1	1	0	0	0	0	2
ENSG00000103319	EEF2K	0	0	0	0	0	1	1	0	0	0	0	0
ENSG00000188707	ZBED6CL	0	0	0	0	2	1	2	0	0	0	0	0
ENSG00000105063	PPP6R1	0	0	0	0	0	1	1	0	0	0	0	0
ENSG00000110876	SELPLG	0	0	0	0	0	1	1	0	0	0	0	0
ENSG00000130700	GATA5	0	0	0	0	0	1	1	0	0	0	0	0
ENSG00000177873	ZNF619	2	0	0	2	8	2	1	0	0	0	0	0
ENSG00000113575	PPP2CA	2	0	0	0	6	6	1	0	0	0	0	2
ENSG00000183726	TMEM50A	0	0	0	0	0	1	1	0	0	0	0	0
ENSG00000183718	TRIM52	0	0	0	0	0	1	2	0	0	0	0	0
ENSG00000129038	LOXL1	0	0	0	0	0	1	1	0	0	0	0	0
ENSG00000099992	TBC1D10A	0	0	0	0	2	1	1	0	0	0	0	0
ENSG00000183011	NAA38	2	0	0	0	0	5	1	0	0	0	0	0
ENSG00000155542	SETD9	0	0	0	0	2	1	1	0	0	0	0	0
ENSG00000168040	FADD	0	0	0	0	0	1	1	0	0	0	0	0
ENSG00000115762	PLEKHB2	2	0	0	4	2	2	1	2	0	0	2	0
ENSG00000130304	SLC27A1	0	2	0	0	0	1	1	0	0	0	0	0
ENSG00000164823	OSGIN2	0	0	0	0	0	2	1	0	0	0	0	0
ENSG00000165410	CFL2	3	0	0	0	0	4	1	0	0	0	0	0
ENSG00000165959	CLMN	0	0	0	0	0	1	1	0	0	0	0	0
ENSG00000112118	MCM3	0	0	0	0	4	1	1	0	0	0	0	0
ENSG00000167658	EEF2	0	0	0	0	0	1	1	0	0	0	2	0
ENSG00000120688	WBP4	0	0	0	0	0	1	1	0	0	0	0	0
ENSG00000166333	ILK	2	2	0	2	4	2	2	0	0	0	4	0
ENSG00000107537	PHYH	0	0	0	0	0	2	1	0	0	0	0	0
ENSG00000169548	ZNF280A	0	0	0	0	0	1	1	0	0	0	0	0
ENSG00000198799	LRIG2	0	0	0	0	2	1	1	0	0	0	0	0
ENSG00000170855	TRIAP1	0	0	0	0	0	1	1	0	0	0	0	0
ENSG00000123739	PLA2G12A	0	0	0	0	4	1	1	0	0	0	0	0
ENSG00000197265	GTF2E2	0	0	0	0	0	2	1	0	0	0	0	0
ENSG00000204977	TRIM13	0	0	0	0	0	3	1	0	0	0	0	0
ENSG00000120875	DUSP4	0	0	0	0	0	1	1	0	0	0	0	0
ENSG00000198625	MDM4	2	0	0	0	6	2	1	0	0	0	10	0
ENSG00000185716	C16orf52	0	0	0	0	0	2	1	0	0	0	0	0
ENSG00000176428	VPS37D	0	0	0	0	0	1	1	0	0	0	0	0
ENSG00000163874	ZC3H12A	2	4	0	0	0	3	1	0	0	0	0	0
ENSG00000122882	ECD	2	0	0	0	6	1	3	0	0	0	0	0
ENSG00000003756	RBM5	2	2	0	20	14	5	1	0	0	0	0	0
ENSG00000175390	EIF3F	0	0	0	0	2	1	1	0	0	0	0	0
ENSG00000152377	SPOCK1	0	0	0	0	0	4	1	0	0	0	0	0
ENSG00000001461	NIPAL3	0	0	0	0	2	1	3	0	0	0	0	0
ENSG00000137103	TMEM8B	0	0	0	0	0	1	1	0	0	0	0	0
ENSG00000125846	ZNF133	2	0	0	2	2	2	3	0	0	0	6	4
ENSG00000157870	FAM213B	6	0	0	0	2	1	2	0	0	0	0	4
ENSG00000198393	ZNF26	0	0	0	2	4	2	1	0	0	0	0	0
ENSG00000126107	HECTD3	0	0	0	0	0	1	1	0	0	0	0	0
ENSG00000101417	PXMP4	0	0	0	0	2	1	1	0	0	0	0	0
ENSG00000106852	LHX6	0	0	0	0	4	1	1	0	0	0	0	0
ENSG00000163950	SLBP	0	0	0	0	4	3	1	2	0	0	0	2
ENSG00000120992	LYPLA1	0	0	0	0	6	2	1	0	0	0	0	0
ENSG00000197136	PCNX3	4	2	0	0	4	1	1	0	0	0	0	0
ENSG00000065135	GNAI3	0	0	0	0	0	1	1	0	0	0	0	0
ENSG00000137073	UBAP2	0	0	0	2	6	2	1	0	0	0	0	0
ENSG00000187017	ESPN	0	4	0	0	2	2	2	0	2	0	0	0
ENSG00000163577	EIF5A2	2	0	0	0	2	1	2	0	0	0	0	0
ENSG00000125386	FAM193A	0	0	0	2	0	2	1	0	0	0	0	0
ENSG00000123106	CCDC91	0	0	0	6	2	2	1	0	0	0	0	0
ENSG00000150990	DHX37	0	0	0	0	0	1	2	0	0	0	0	0
ENSG00000079462	PAFAH1B3	3	0	0	0	0	3	1	0	0	0	0	0
ENSG00000163659	TIPARP	0	0	0	0	0	5	1	0	0	0	0	0
ENSG00000177868	SVBP	0	0	0	0	0	2	1	0	0	0	0	0
ENSG00000179598	PLD6	0	0	0	0	0	1	1	0	0	0	0	0
ENSG00000163607	GTPBP8	0	0	0	0	4	2	1	0	0	0	0	0
ENSG00000114391	RPL24	0	0	0	0	2	1	4	0	0	0	0	0
ENSG00000117016	RIMS3	2	0	0	0	0	1	1	0	0	0	0	0
ENSG00000073712	FERMT2	0	0	0	0	6	2	2	0	0	0	0	0
ENSG00000125375	ATP5S	0	0	0	0	4	3	1	0	0	0	0	2
ENSG00000080815	PSEN1	3	0	0	0	0	5	1	0	0	0	0	0
ENSG00000157570	TSPAN18	0	0	0	0	2	3	1	0	0	0	0	0
ENSG00000243156	MICAL3	0	0	0	4	12	3	6	0	0	0	0	0
ENSG00000179241	LDLRAD3	0	0	0	2	4	1	1	0	0	0	0	0
ENSG00000172007	RAB33B	0	0	0	0	0	1	1	0	0	0	0	0
ENSG00000139436	GIT2	0	0	0	0	6	1	2	0	0	0	0	2
ENSG00000148672	GLUD1	0	0	0	0	0	1	1	0	0	0	0	0
ENSG00000137331	IER3	0	0	0	0	0	1	1	0	0	0	0	0
ENSG00000118655	DCLRE1B	0	0	0	0	2	1	1	0	0	0	0	0
ENSG00000144840	RABL3	2	0	0	0	8	1	1	0	0	0	0	0
ENSG00000177465	ACOT4	0	0	0	0	0	1	1	0	0	0	0	0
ENSG00000115380	EFEMP1	2	0	0	2	2	1	1	0	0	0	0	0
ENSG00000143436	MRPL9	5	0	0	0	6	2	3	2	0	0	2	2
ENSG00000168792	ABHD15	0	0	0	0	0	1	1	0	0	0	0	0
ENSG00000089057	SLC23A2	0	0	0	0	0	1	1	0	0	0	0	0
ENSG00000168394	TAP1	0	0	0	0	0	1	1	0	0	0	0	0
ENSG00000171943	SRGAP2C	0	0	0	2	0	1	1	0	0	0	0	0
ENSG00000129245	FXR2	0	0	0	0	0	1	1	0	0	0	0	0
ENSG00000188529	SRSF10	0	2	0	0	4	1	4	4	0	0	0	6
ENSG00000269858	EGLN2	0	0	0	0	4	10	1	0	0	0	0	0
ENSG00000188316	ENO4	0	0	0	0	0	1	1	0	0	0	0	0
ENSG00000182544	MFSD5	0	0	0	0	0	3	1	0	0	0	0	0
ENSG00000144476	ACKR3	0	0	0	2	0	2	1	0	0	0	0	0
ENSG00000109084	TMEM97	0	0	0	0	2	2	1	0	0	0	0	0
ENSG00000117748	RPA2	0	0	0	0	0	3	1	0	0	0	0	0
ENSG00000111879	FAM184A	0	0	0	0	0	1	1	0	0	0	0	0
ENSG00000183150	GPR19	0	0	0	0	0	1	1	0	0	0	0	0
ENSG00000108961	RANGRF	0	0	0	0	2	1	2	0	0	0	0	0
ENSG00000220205	VAMP2	0	0	0	0	0	1	2	0	0	0	0	0
ENSG00000131368	MRPS25	2	0	0	0	4	1	2	0	0	0	0	0
ENSG00000168939	SPRY3	0	0	0	0	0	1	1	0	0	0	0	0
ENSG00000256980	AL365232.1	0	0	0	0	0	2	1	0	0	0	0	0
ENSG00000114796	KLHL24	0	0	0	4	8	3	1	0	0	0	4	8
ENSG00000111203	ITFG2	0	0	0	2	0	3	1	0	0	0	2	0
ENSG00000062598	ELMO2	2	2	0	0	4	1	2	0	0	0	0	4
ENSG00000102057	KCND1	0	0	0	0	0	1	1	0	0	0	0	0
ENSG00000205060	SLC35B4	0	0	0	0	0	1	2	0	0	0	0	0
ENSG00000196684	HSH2D	2	2	0	0	2	2	1	0	0	0	0	0
ENSG00000123684	LPGAT1	0	0	0	0	0	2	1	0	0	0	0	2
ENSG00000184470	TXNRD2	3	0	0	0	8	6	1	0	0	0	0	2
ENSG00000117472	TSPAN1	0	2	0	0	0	4	1	0	0	0	0	0
ENSG00000104714	ERICH1	0	0	0	0	0	1	2	0	0	0	0	0
ENSG00000143155	TIPRL	0	0	0	0	0	1	1	0	0	0	0	0
ENSG00000169251	NMD3	0	0	0	0	0	5	1	0	0	0	0	0
ENSG00000111670	GNPTAB	0	0	0	0	0	1	6	0	0	0	0	0
ENSG00000163507	KIAA1524	0	0	0	0	2	2	1	0	0	0	0	0
ENSG00000215790	SLC35E2	0	0	0	2	4	2	3	0	0	0	0	0
ENSG00000181007	ZFP82	0	0	0	0	0	1	1	0	0	0	0	0
ENSG00000175183	CSRP2	0	0	0	0	0	2	1	0	0	0	0	0
ENSG00000011304	PTBP1	4	4	0	8	8	5	1	0	4	0	8	2
ENSG00000139117	CPNE8	0	0	0	2	0	3	1	0	0	0	0	0
ENSG00000105677	TMEM147	0	0	0	2	0	2	1	0	0	0	0	0
ENSG00000198301	SDAD1	2	0	0	0	2	2	1	0	0	0	0	0
ENSG00000089177	KIF16B	0	0	0	0	2	1	2	0	0	0	0	0
ENSG00000031698	SARS	0	0	0	0	2	1	1	0	0	0	0	0
ENSG00000203791	AC068896.1	2	0	0	0	6	2	1	0	0	0	0	0
ENSG00000163611	SPICE1	0	0	0	2	0	4	1	0	0	0	0	0
ENSG00000147679	UTP23	0	0	0	0	0	1	3	0	0	0	0	0
ENSG00000102032	RENBP	0	0	0	0	0	1	1	0	0	0	0	0
ENSG00000104723	TUSC3	0	0	0	2	6	2	1	0	0	0	0	0
ENSG00000163931	TKT	4	2	0	0	6	1	1	2	0	0	0	6
ENSG00000117569	PTBP2	2	0	0	0	0	1	2	0	0	0	0	0
ENSG00000162148	PPP1R32	0	0	0	0	0	1	1	0	0	0	0	0
ENSG00000131459	GFPT2	0	0	0	0	0	1	1	0	0	0	0	0
ENSG00000155189	AGPAT5	0	0	0	2	0	1	1	0	0	0	0	0
ENSG00000254999	BRK1	0	0	0	0	2	1	1	0	0	0	0	0
ENSG00000139496	NUP58	0	0	0	0	2	1	2	0	0	0	0	0
ENSG00000164466	SFXN1	2	0	0	0	0	3	1	0	0	0	0	0
ENSG00000170631	ZNF16	0	0	0	0	2	1	1	0	0	0	0	0
ENSG00000176845	METRNL	0	0	0	0	0	3	1	0	0	0	0	0
ENSG00000135679	MDM2	2	0	0	26	6	2	2	0	0	0	6	2
ENSG00000120519	SLC10A7	0	0	0	0	2	1	2	0	0	0	0	0
ENSG00000076944	STXBP2	5	0	0	6	6	4	1	0	0	0	0	0
ENSG00000130529	TRPM4	0	0	0	2	2	1	1	0	0	0	0	0
ENSG00000196597	ZNF782	0	0	0	0	0	2	1	0	0	0	0	0
ENSG00000167968	DNASE1L2	5	0	0	0	0	4	1	2	0	0	0	0
ENSG00000131242	RAB11FIP4	0	0	0	0	0	2	1	0	0	0	0	0
ENSG00000178928	TPRX1	0	0	0	0	0	1	1	0	0	0	0	0
ENSG00000160439	RDH13	2	0	0	0	4	1	1	0	0	0	0	0
ENSG00000088205	DDX18	2	0	0	0	0	1	1	0	0	0	0	0
ENSG00000181744	C3orf58	0	0	0	0	0	3	1	0	0	0	0	0
ENSG00000100288	CHKB	0	2	0	0	2	2	1	2	2	0	0	0
ENSG00000140263	SORD	2	0	0	0	4	2	1	0	0	0	0	0
ENSG00000136518	ACTL6A	0	0	0	0	0	3	1	0	0	0	0	0
ENSG00000064313	TAF2	0	0	0	0	6	1	1	0	0	0	0	0
ENSG00000087274	ADD1	2	2	0	0	6	1	1	0	2	0	0	0
ENSG00000135678	CPM	0	0	0	0	2	4	1	0	0	0	0	0
ENSG00000111906	HDDC2	0	0	0	0	2	2	1	0	0	0	0	2
ENSG00000137100	DCTN3	2	0	0	0	2	1	4	0	0	0	0	4
ENSG00000129116	PALLD	0	0	0	0	4	3	1	0	0	0	0	0
ENSG00000100425	BRD1	3	0	0	0	0	2	1	0	0	0	0	0
ENSG00000087086	FTL	0	0	0	0	0	1	1	0	0	0	0	0
ENSG00000102241	HTATSF1	2	0	0	0	0	1	1	0	0	0	0	0
ENSG00000119431	HDHD3	2	0	0	0	0	1	1	0	0	0	0	0
ENSG00000104361	NIPAL2	0	0	0	0	0	1	1	0	0	0	0	0
ENSG00000071246	VASH1	0	0	0	0	0	1	1	0	0	0	0	0
ENSG00000164022	AIMP1	0	0	0	0	0	3	1	0	0	0	0	0
ENSG00000087301	TXNDC16	0	0	0	0	0	1	1	0	0	0	0	0
ENSG00000276953	AC244196.5	0	0	0	0	0	1	1	0	0	0	0	0
ENSG00000117362	APH1A	2	0	0	0	6	1	2	0	0	0	0	0
ENSG00000197372	ZNF675	0	0	0	0	0	1	3	0	0	0	0	0
ENSG00000165480	SKA3	0	0	0	4	4	2	1	0	0	0	2	2
ENSG00000213676	ATF6B	2	0	0	0	0	2	1	0	0	0	0	0
ENSG00000169855	ROBO1	4	0	0	0	2	1	1	0	0	0	0	0
ENSG00000085491	SLC25A24	0	0	0	0	0	2	1	0	0	0	0	0
ENSG00000112200	ZNF451	2	0	0	2	4	2	1	0	0	0	0	0
ENSG00000134056	MRPS36	0	0	0	0	0	3	1	0	0	0	0	0
ENSG00000171403	KRT9	0	0	0	0	0	1	1	0	0	0	0	0
ENSG00000136367	ZFHX2	0	0	0	0	0	1	1	0	0	0	0	0
ENSG00000176209	SMIM19	0	0	0	0	2	5	1	0	0	0	0	2
ENSG00000131788	PIAS3	0	2	0	0	0	2	1	0	0	0	0	0
ENSG00000100731	PCNX1	2	0	0	4	0	1	1	0	0	0	0	0
ENSG00000100316	RPL3	2	0	0	0	0	4	1	0	0	0	0	0
ENSG00000175334	BANF1	0	0	0	0	2	4	1	0	0	0	0	2
ENSG00000104381	GDAP1	2	0	0	0	0	1	1	0	0	0	0	0
ENSG00000174749	C4orf32	0	0	0	0	0	1	1	0	0	0	0	0
ENSG00000104472	CHRAC1	0	0	0	0	2	2	1	0	0	0	0	0
ENSG00000204540	PSORS1C1	2	2	0	4	8	3	2	0	0	0	0	2
ENSG00000101224	CDC25B	2	0	0	0	4	2	1	0	0	0	0	0
ENSG00000180011	ZADH2	0	0	0	0	0	4	1	0	0	0	0	0
ENSG00000179546	HTR1D	0	0	0	0	0	1	1	0	0	0	0	0
ENSG00000099290	WASHC2A	0	0	0	0	6	1	1	0	0	0	0	0
ENSG00000125447	GGA3	4	2	0	0	10	1	3	0	0	0	0	2
ENSG00000089009	RPL6	0	0	0	0	0	6	1	0	0	0	0	0
ENSG00000163875	MEAF6	0	0	0	2	0	1	3	0	0	0	0	2
ENSG00000175040	CHST2	0	0	0	0	0	1	1	0	0	0	0	0
ENSG00000143476	DTL	0	0	0	0	2	1	1	0	0	0	0	0
ENSG00000011523	CEP68	2	0	0	0	2	2	1	0	0	0	0	2
ENSG00000136273	HUS1	0	0	0	0	0	3	1	0	0	0	0	0
ENSG00000141905	NFIC	0	0	0	2	6	2	1	0	0	0	0	0
ENSG00000196415	PRTN3	0	0	0	0	0	1	1	0	0	0	0	0
ENSG00000165898	ISCA2	0	0	0	0	2	2	1	0	0	0	0	0
ENSG00000181035	SLC25A42	0	0	0	0	0	3	1	0	0	0	0	0
ENSG00000185252	ZNF74	0	0	0	4	2	2	1	0	0	0	2	2
ENSG00000143303	RRNAD1	6	4	0	0	6	1	2	0	2	0	0	0
ENSG00000119383	PTPA	2	0	0	0	4	11	1	0	0	0	0	0
ENSG00000154723	ATP5J	0	0	0	0	2	5	1	0	0	0	0	0
ENSG00000130204	TOMM40	2	0	0	0	0	2	1	0	0	0	0	0
ENSG00000110013	SIAE	0	0	0	0	0	1	1	0	0	0	0	0
ENSG00000033800	PIAS1	0	0	0	0	0	2	1	0	0	0	0	0
ENSG00000120784	ZFP30	2	0	0	0	0	2	1	0	0	0	0	0
ENSG00000111678	C12orf57	3	0	0	0	0	1	2	0	0	0	0	0
ENSG00000006194	ZNF263	2	2	0	12	10	1	2	0	0	0	0	0
ENSG00000105323	HNRNPUL1	2	0	0	0	2	6	1	0	0	0	0	0
ENSG00000114439	BBX	0	0	0	0	4	4	1	0	0	0	0	0
ENSG00000011021	CLCN6	0	0	0	0	2	1	4	0	0	0	0	0
ENSG00000196911	KPNA5	0	0	0	0	2	1	1	0	0	0	0	0
ENSG00000005339	CREBBP	0	0	0	0	4	1	3	0	0	0	0	0
ENSG00000085978	ATG16L1	0	0	0	4	4	2	1	4	0	0	0	0
ENSG00000127022	CANX	0	0	0	6	4	7	1	0	0	0	2	4
ENSG00000159079	C21orf59	2	0	0	0	2	1	5	0	0	0	0	0
ENSG00000151422	FER	0	0	0	0	0	3	1	0	0	0	0	0
ENSG00000167863	ATP5H	0	0	0	0	2	1	1	0	0	0	0	0
ENSG00000197122	SRC	2	0	0	0	0	5	1	0	0	0	0	0
ENSG00000166507	NDST2	2	0	0	0	0	6	1	0	0	0	0	0
ENSG00000070614	NDST1	0	0	0	0	2	6	1	0	0	0	0	0
ENSG00000125818	PSMF1	0	0	0	0	2	2	1	0	0	0	0	0
ENSG00000176714	CCDC121	0	0	0	0	0	2	1	0	0	0	0	0
ENSG00000110492	MDK	2	0	0	0	2	6	1	0	0	0	0	0
ENSG00000159445	THEM4	0	0	0	0	4	1	2	0	0	0	0	0
ENSG00000079482	OPHN1	0	0	0	0	0	1	2	0	0	0	0	0
ENSG00000226124	FTCDNL1	0	0	0	0	0	1	2	0	0	0	0	0
ENSG00000204084	INPP5B	2	0	0	0	0	2	2	0	0	0	0	0
ENSG00000109332	UBE2D3	2	0	0	0	8	9	1	2	0	0	0	4
ENSG00000137054	POLR1E	0	0	0	0	2	2	1	0	0	0	0	0
ENSG00000160783	PMF1	2	0	0	6	4	1	2	0	0	0	2	0
ENSG00000172943	PHF8	0	0	0	0	2	3	2	0	0	0	0	2
ENSG00000125246	CLYBL	0	0	0	0	0	1	2	0	0	0	0	0
ENSG00000042317	SPATA7	2	0	0	0	2	1	1	0	0	0	0	0
ENSG00000273749	CYFIP1	2	0	0	0	0	4	1	0	0	0	0	0
ENSG00000111731	C2CD5	0	0	0	2	4	1	1	0	0	0	0	0
ENSG00000178397	FAM220A	0	0	0	0	0	1	1	0	0	0	0	0
ENSG00000150712	MTMR12	0	0	0	2	6	1	1	0	0	0	0	0
ENSG00000101888	NXT2	0	0	0	0	0	3	1	0	0	0	0	0
ENSG00000127947	PTPN12	0	0	0	0	10	4	1	0	0	0	0	0
ENSG00000165724	ZMYND19	0	0	0	0	0	1	1	0	0	0	0	0
ENSG00000147883	CDKN2B	0	0	0	0	0	2	1	0	0	0	0	0
ENSG00000167508	MVD	2	0	0	2	2	1	1	0	0	0	0	0
ENSG00000188883	KLRG2	0	0	0	2	0	1	1	0	0	0	0	0
ENSG00000108239	TBC1D12	0	0	0	0	0	1	1	0	0	0	0	0
ENSG00000088888	MAVS	0	0	0	0	4	3	3	0	0	0	0	2
ENSG00000223572	CKMT1A	11	0	0	0	4	6	1	0	0	0	0	0
ENSG00000116990	MYCL	0	0	0	0	0	1	2	0	0	0	0	0
ENSG00000168876	ANKRD49	2	0	0	0	0	3	1	0	0	0	0	0
ENSG00000077235	GTF3C1	2	0	0	0	0	1	1	0	0	0	2	0
ENSG00000079308	TNS1	0	0	0	0	2	7	1	0	0	0	0	0
ENSG00000135549	PKIB	0	0	0	0	0	2	1	0	0	0	0	0
ENSG00000169813	HNRNPF	0	0	0	0	0	5	1	0	0	0	0	0
ENSG00000006606	CCL26	0	0	0	0	0	2	1	0	0	0	0	0
ENSG00000164219	PGGT1B	0	0	0	2	0	1	1	0	0	0	0	0
ENSG00000160221	C21orf33	0	0	0	0	2	1	5	0	0	0	0	0
ENSG00000242247	ARFGAP3	0	0	0	2	2	1	1	0	0	0	0	0
ENSG00000112640	PPP2R5D	4	0	0	0	2	2	1	5	0	0	0	0
ENSG00000117640	MTFR1L	6	0	0	2	10	4	1	0	0	0	2	4
ENSG00000213390	ARHGAP19	2	0	0	0	2	1	1	0	0	0	0	0
ENSG00000176834	VSIG10	2	0	0	0	6	1	4	0	0	0	0	0
ENSG00000082781	ITGB5	0	0	0	4	4	5	1	0	0	0	0	0
ENSG00000204314	PRRT1	0	0	0	0	2	2	1	0	0	0	0	0
ENSG00000198951	NAGA	0	0	0	0	0	1	1	0	0	0	0	0
ENSG00000085760	MTIF2	2	0	0	0	2	2	1	0	0	0	0	0
ENSG00000111716	LDHB	0	0	0	0	0	3	1	0	0	0	0	0
ENSG00000162695	SLC30A7	0	0	0	0	0	1	3	0	0	0	0	0
ENSG00000171960	PPIH	2	0	0	0	4	5	1	0	0	0	0	0
ENSG00000167384	ZNF180	2	0	0	0	0	2	1	0	0	0	0	0
ENSG00000144354	CDCA7	0	0	0	2	4	1	1	0	0	0	0	0
ENSG00000175832	ETV4	0	0	0	0	6	4	1	0	0	0	0	0
ENSG00000053108	FSTL4	0	0	0	0	2	1	1	0	0	0	2	0
ENSG00000081760	AACS	0	0	0	0	0	1	1	0	0	0	0	0
ENSG00000178567	EPM2AIP1	0	0	0	0	0	2	1	0	0	0	0	0
ENSG00000138399	FASTKD1	0	0	0	0	4	2	1	0	0	0	0	0
ENSG00000094631	HDAC6	0	0	0	2	0	8	1	0	0	0	0	0
ENSG00000280670	CCDC163	2	0	0	0	6	1	1	0	0	0	0	0
ENSG00000138190	EXOC6	0	0	0	0	0	1	1	0	0	0	0	0
ENSG00000105655	ISYNA1	4	2	0	4	8	3	1	2	2	0	0	2
ENSG00000117650	NEK2	0	0	0	0	0	1	4	0	0	0	0	0
ENSG00000109133	TMEM33	0	0	0	0	2	4	1	0	0	0	0	0
ENSG00000148572	NRBF2	0	0	0	0	2	1	1	0	0	0	0	0
ENSG00000198586	TLK1	0	0	0	0	0	1	1	0	0	0	0	0
ENSG00000237651	C2orf74	0	0	0	8	10	2	1	0	0	0	0	0
ENSG00000114742	WDR48	0	0	0	0	2	2	1	0	0	0	0	0
ENSG00000112096	SOD2	2	0	0	0	4	4	1	0	0	0	0	2
ENSG00000162616	DNAJB4	0	0	0	0	0	3	1	0	0	0	0	0
ENSG00000108622	ICAM2	2	0	0	0	0	1	1	0	0	0	0	0
ENSG00000122378	FAM213A	2	0	0	0	0	3	1	0	0	0	0	0
ENSG00000147202	DIAPH2	0	0	0	0	2	1	2	0	0	0	0	0
ENSG00000173535	TNFRSF10C	0	0	0	2	4	1	2	0	0	0	0	0
ENSG00000198168	SVIP	0	0	0	0	0	1	1	0	0	0	0	0
ENSG00000049883	PTCD2	0	0	0	2	2	2	1	0	0	0	0	0
ENSG00000140553	UNC45A	0	0	0	0	0	2	1	0	0	0	0	0
ENSG00000106546	AHR	0	0	0	0	0	1	1	0	0	0	0	0
ENSG00000145214	DGKQ	0	0	0	0	0	2	1	0	0	0	0	0
ENSG00000129187	DCTD	0	0	0	10	12	4	1	0	0	0	8	10
ENSG00000107317	PTGDS	2	0	0	0	0	1	1	0	0	0	0	0
ENSG00000100151	PICK1	0	0	0	0	4	3	1	0	0	0	0	0
ENSG00000153922	CHD1	0	0	0	0	2	1	1	0	0	0	0	0
ENSG00000106069	CHN2	0	0	0	0	0	1	1	0	0	0	0	0
ENSG00000123384	LRP1	2	0	0	0	2	1	1	0	0	0	0	0
ENSG00000150867	PIP4K2A	0	0	0	0	0	1	1	0	0	0	0	0
ENSG00000163633	C4orf36	2	0	0	0	6	5	1	0	0	0	0	0
ENSG00000151461	UPF2	0	0	0	0	0	1	1	0	0	0	0	0
ENSG00000066136	NFYC	0	0	0	0	14	7	3	0	0	0	2	8
ENSG00000127824	TUBA4A	0	0	0	2	0	6	1	0	0	0	0	0
ENSG00000085449	WDFY1	0	0	0	2	0	1	1	0	0	0	0	0
ENSG00000116985	BMP8B	0	0	0	0	0	2	1	0	0	0	0	0
ENSG00000166136	NDUFB8	2	0	0	0	4	2	1	0	0	0	0	0
ENSG00000170775	GPR37	0	0	0	0	0	1	1	0	0	0	0	0
ENSG00000105699	LSR	0	0	0	8	10	3	1	0	0	0	0	0
ENSG00000185101	ANO9	0	2	0	0	0	1	1	0	0	0	0	0
ENSG00000072274	TFRC	0	0	0	0	4	2	1	0	0	0	0	0
ENSG00000165629	ATP5C1	0	0	0	0	2	1	1	0	0	0	0	0
ENSG00000186501	TMEM222	0	0	0	0	4	1	1	0	0	0	0	0
ENSG00000106636	YKT6	0	0	0	0	2	1	1	0	0	0	0	0
ENSG00000214510	SPINK13	0	0	0	0	0	4	1	0	0	0	0	2
ENSG00000135506	OS9	4	0	0	0	4	1	3	0	0	0	14	0
ENSG00000143256	PFDN2	0	0	0	0	0	1	1	0	0	0	0	0
ENSG00000213714	FAM209B	0	0	0	0	0	1	1	0	0	0	0	0
ENSG00000177469	CAVIN1	0	0	0	0	0	1	2	0	0	0	0	0
ENSG00000108061	SHOC2	0	0	0	0	4	2	1	0	0	0	0	0
ENSG00000118523	CTGF	0	0	0	0	0	1	1	0	0	0	0	0
ENSG00000109861	CTSC	0	0	0	0	0	2	1	0	0	0	0	0
ENSG00000104228	TRIM35	0	0	0	0	4	1	1	0	0	0	0	0
ENSG00000125633	CCDC93	0	0	0	0	0	1	1	0	0	0	0	0
ENSG00000150907	FOXO1	0	0	0	0	0	1	1	0	0	0	0	0
ENSG00000180776	ZDHHC20	0	0	0	0	4	1	2	0	0	0	0	2
ENSG00000105849	TWISTNB	0	0	0	0	0	1	1	0	0	0	0	0
ENSG00000157106	SMG1	0	0	0	0	2	3	2	0	0	0	0	0
ENSG00000205765	C5orf51	0	0	0	0	0	1	1	0	0	0	0	0
ENSG00000186198	SLC51B	0	0	0	0	0	1	1	0	0	0	0	0
ENSG00000163938	GNL3	2	0	0	0	0	2	1	0	0	0	0	0
ENSG00000136754	ABI1	0	0	0	0	4	1	1	0	0	0	0	0
ENSG00000139719	VPS33A	0	0	0	4	12	5	2	0	0	0	2	10
ENSG00000138175	ARL3	0	0	0	0	0	1	1	0	0	0	0	0
ENSG00000189298	ZKSCAN3	0	0	0	0	2	1	2	0	0	0	0	0
ENSG00000196116	TDRD7	0	0	0	0	0	1	1	0	0	0	0	0
ENSG00000122756	CNTFR	0	0	0	0	0	2	1	0	0	0	0	0
ENSG00000135148	TRAFD1	0	0	0	0	4	2	1	0	0	0	0	0
ENSG00000115524	SF3B1	2	0	0	0	2	2	3	0	0	0	0	0
ENSG00000137767	SQOR	0	0	0	0	4	6	1	0	0	0	0	0
ENSG00000116771	AGMAT	0	0	0	0	0	1	2	0	0	0	0	0
ENSG00000064115	TM7SF3	3	0	0	10	12	5	1	0	0	0	6	6
ENSG00000159882	ZNF230	0	0	0	0	0	2	1	0	0	0	0	0
ENSG00000162729	IGSF8	0	0	0	0	0	2	2	0	0	0	0	0
ENSG00000250571	GLI4	2	0	0	0	0	6	1	0	0	0	0	4
ENSG00000117479	SLC19A2	0	0	0	0	2	1	1	0	0	0	0	0
ENSG00000049618	ARID1B	0	0	0	0	4	1	1	0	0	0	0	0
ENSG00000136883	KIF12	0	0	0	0	0	1	1	0	0	0	0	0
ENSG00000101413	RPRD1B	0	0	0	0	4	1	3	0	0	0	0	0
ENSG00000182208	MOB2	0	0	0	0	0	2	1	0	0	0	0	0
ENSG00000010810	FYN	0	0	0	0	8	6	1	0	0	0	0	0
ENSG00000008710	PKD1	6	6	0	0	2	1	4	0	0	0	2	0
ENSG00000197142	ACSL5	0	0	0	0	2	3	1	0	0	0	0	0
ENSG00000106009	BRAT1	2	0	0	0	4	2	1	0	0	0	0	0
ENSG00000163161	ERCC3	2	0	0	0	0	3	1	0	0	0	0	0
ENSG00000133315	MACROD1	0	0	0	2	0	1	1	0	0	0	0	0
ENSG00000087077	TRIP6	2	0	0	4	6	5	1	0	0	0	2	0
ENSG00000128274	A4GALT	0	0	0	0	0	9	1	0	0	0	0	0
ENSG00000176438	SYNE3	0	0	0	0	0	1	2	0	0	0	0	0
ENSG00000136280	CCM2	0	0	0	2	4	4	1	0	0	0	0	0
ENSG00000168140	VASN	0	0	0	0	0	1	1	0	0	0	0	0
ENSG00000165650	PDZD8	0	0	0	0	0	1	1	0	0	0	0	0
ENSG00000161513	FDXR	8	0	0	0	4	3	1	2	0	0	0	2
ENSG00000165506	DNAAF2	0	0	0	0	2	1	1	0	0	0	0	0
ENSG00000086102	NFX1	0	0	0	0	0	1	2	0	0	0	0	0
ENSG00000148225	WDR31	0	0	0	0	4	1	1	0	0	0	0	0
ENSG00000204866	IGFL2	0	0	0	0	0	2	1	0	0	0	0	0
ENSG00000120063	GNA13	0	0	0	0	0	2	1	0	0	0	0	0
ENSG00000126254	RBM42	3	0	0	0	6	1	1	0	0	0	12	8
ENSG00000100580	TMED8	0	0	0	0	0	1	1	0	0	0	0	0
ENSG00000100865	CINP	0	0	0	0	2	1	1	0	0	0	0	0
ENSG00000174799	CEP135	0	0	0	0	0	1	1	0	0	0	0	0
ENSG00000188368	PRR19	0	0	0	0	0	2	1	0	0	0	0	0
ENSG00000118690	ARMC2	0	0	0	0	0	1	1	0	0	0	0	0
ENSG00000171310	CHST11	0	0	0	0	0	4	1	0	0	0	0	0
ENSG00000118200	CAMSAP2	2	0	0	0	0	1	1	0	0	0	0	0
ENSG00000039560	RAI14	2	0	0	0	2	1	1	0	0	0	0	0
ENSG00000162636	FAM102B	0	0	0	0	0	1	1	0	0	0	0	0
ENSG00000173511	VEGFB	2	0	0	0	0	1	2	0	0	0	0	0
ENSG00000159231	CBR3	0	0	0	0	0	1	1	0	0	0	0	0
ENSG00000037474	NSUN2	0	0	0	0	6	1	1	0	0	0	0	0
ENSG00000135114	OASL	0	0	0	2	6	1	2	0	0	0	0	0
ENSG00000136152	COG3	0	0	0	0	0	1	4	0	0	0	0	0
ENSG00000169242	EFNA1	0	0	0	0	2	1	1	0	0	0	0	0
ENSG00000168795	ZBTB5	0	0	0	0	0	1	1	0	0	0	0	0
ENSG00000124151	NCOA3	4	0	0	0	0	1	1	2	0	0	0	0
ENSG00000184939	ZFP90	2	0	0	0	0	3	3	0	0	0	0	0
ENSG00000143382	ADAMTSL4	0	2	0	0	2	3	1	0	0	0	0	0
ENSG00000133111	RFXAP	0	0	0	0	0	1	1	0	0	0	0	0
ENSG00000177888	ZBTB41	0	0	0	0	0	1	1	0	0	0	0	0
ENSG00000073536	NLE1	2	0	0	0	6	1	1	0	0	0	0	2
ENSG00000108788	MLX	0	0	0	0	2	2	1	0	0	0	0	0
ENSG00000148396	SEC16A	2	2	0	2	8	3	1	0	2	0	0	0
ENSG00000171621	SPSB1	0	0	0	0	0	2	1	0	0	0	0	0
ENSG00000265817	FSBP	2	0	0	2	4	2	1	0	0	0	0	0
ENSG00000155962	CLIC2	0	0	0	0	2	1	1	0	0	0	0	0
ENSG00000104835	SARS2	2	0	0	0	0	1	2	0	0	0	0	0
ENSG00000185418	TARSL2	0	0	0	0	0	1	2	0	0	0	0	0
ENSG00000109586	GALNT7	0	0	0	0	0	1	2	0	0	0	0	0
ENSG00000101104	PABPC1L	0	0	0	0	4	1	2	0	0	0	0	0
ENSG00000173120	KDM2A	4	0	0	0	0	5	1	0	0	0	0	0
ENSG00000175105	ZNF654	0	0	0	0	0	1	1	0	0	0	0	0
ENSG00000145545	SRD5A1	0	0	0	4	6	1	2	0	0	0	0	0
ENSG00000106384	MOGAT3	0	0	0	0	2	1	2	0	0	0	0	0
ENSG00000185567	AHNAK2	0	2	0	0	0	5	1	0	2	0	0	4
ENSG00000170584	NUDCD2	2	0	0	0	0	1	1	0	0	0	0	0
ENSG00000135541	AHI1	0	0	0	2	6	2	3	0	0	0	0	0
ENSG00000182742	HOXB4	0	0	0	0	0	1	1	0	0	0	0	0
ENSG00000197959	DNM3	0	0	0	0	2	2	1	0	0	0	0	0
ENSG00000163636	PSMD6	0	0	0	0	2	2	1	0	0	0	0	2
ENSG00000214046	SMIM7	2	0	0	8	8	3	5	2	0	0	0	0
ENSG00000052749	RRP12	0	0	0	0	0	1	2	0	0	0	0	0
ENSG00000187257	RSBN1L	0	0	0	0	0	2	1	0	0	0	0	0
ENSG00000076201	PTPN23	0	0	0	0	2	1	1	0	0	0	0	0
ENSG00000082996	RNF13	2	0	0	4	6	5	1	0	0	0	0	2
ENSG00000138459	SLC35A5	0	2	0	0	0	3	1	0	0	0	0	0
ENSG00000141540	TTYH2	0	0	0	0	0	2	1	0	0	0	0	0
ENSG00000107643	MAPK8	3	0	0	2	0	1	2	4	0	0	0	0
ENSG00000169857	AVEN	0	0	0	0	0	1	1	0	0	0	0	0
ENSG00000113231	PDE8B	2	0	0	0	0	1	1	0	0	0	0	0
ENSG00000130772	MED18	0	0	0	0	0	1	1	0	0	0	0	0
ENSG00000099797	TECR	5	0	0	0	4	3	1	0	0	0	0	0
ENSG00000272333	KMT2B	0	0	0	0	0	1	1	0	0	0	0	0
ENSG00000258130	AC106782.1	0	0	0	0	0	2	1	2	0	0	0	0
ENSG00000053770	AP5M1	0	0	0	0	0	2	1	0	0	0	0	0
ENSG00000243509	TNFRSF6B	4	0	0	0	2	4	1	0	0	0	0	2
ENSG00000167005	NUDT21	0	0	0	0	0	1	1	0	0	0	0	0
ENSG00000108509	CAMTA2	5	0	0	0	10	5	1	0	0	0	0	6
ENSG00000105793	GTPBP10	0	0	0	0	2	1	1	0	0	0	0	0
ENSG00000167996	FTH1	2	0	0	0	2	5	2	4	0	0	0	4
ENSG00000088970	KIZ	2	0	0	4	6	3	1	0	0	0	0	0
ENSG00000070731	ST6GALNAC2	0	0	0	0	2	1	1	0	0	0	0	0
ENSG00000149313	AASDHPPT	0	0	0	0	2	1	1	0	0	0	0	0
[truncated: 10,848 more rows]

## Sheet: C3.AS_event
Gene ID	Gene Name	AE	IR	MIR	MSKIP	SKIP	TSS	TTS	XAE	XIR	XMIR	XMSKIP	XSKIP
[truncated: 11,293 more rows]
