# Supplementary material for: NONO regulates m5C modification and alternative splicing of PTEN mRNAs to drive gastric cancer progression
Source: J Exp Clin Cancer Res. 2025 Mar 4;44:81. doi: 10.1186/s13046-024-03260-z (PMC11877715; doi:10.1186/s13046-024-03260-z)
Supplement: Supplementary file 2 — Supplementary Material 2 [file 13046_2024_3260_MOESM2_ESM.xlsx]

## Sheet: RNA-BS seq QC data
SampleID	RawReadNum	RawBaseNum	RawQ20	RawQ30	CleanReadNum	CleanBaseNum	CleanQ20	CleanQ30	CleanRate	CleanData(GB)	Mapped_Reads	Map_Rate	Uniq_Reads	Uniq_Rate
shGFP_1	64853116	9727967400	0.956	0.8854	64133256	7800764045	0.9697	0.9041	0.8019	7.8	54028350	0.8424	48937006	0.7631
shGFP_2	67864220	10179633000	0.9544	0.8849	67144984	7855585937	0.9707	0.9081	0.7717	7.86	56102533	0.8355	50243429	0.7483
shGFP_3	68819578	10322936700	0.9434	0.8656	67911450	7823727018	0.9659	0.8961	0.7579	7.82	54125829	0.797	47733859	0.7029
shNONO_1	82749630	12412444500	0.9317	0.8482	81428506	9878857670	0.959	0.8821	0.7959	9.88	62487441	0.7674	54030500	0.6635
shNONO_2	76409098	11461364700	0.9481	0.8732	75486190	9455598206	0.9655	0.8951	0.825	9.46	61160625	0.8102	54882999	0.7271
shNONO_3	57347070	8602060500	0.9543	0.883	56781640	7028229831	0.9685	0.9021	0.817	7.03	46571334	0.8202	41542653	0.7316

## Sheet: RNA seq QC data
	A1	A3	A2	C3	C2	C1
Total Reads Count(#)	59992736	57791908	46968808	57997204	62317256	56615546
Total Bases Count(bp)	8689019601	8340404015	6830644951	8396260637	9013109283	8214920540
Average Read Length(bp)	144.83	144.32	145.43	144.77	144.63	145.1
Q10 Bases Count(bp)	8672047503	8323427780	6816150728	8380012240	8997457833	8197970163
Q10 Bases Ratio(%)	0.998	0.998	0.9979	0.9981	0.9983	0.9979
Q20 Bases Count(bp)	8605443410	8256792651	6758793547	8315788062	8935173474	8131290987
Q20 Bases Ratio(%)	0.9904	0.99	0.9895	0.9904	0.9914	0.9898
Q30 Bases Count(bp)	8348083136	7999259457	6535275252	8066344223	8691353704	7874292617
Q30 Bases Ratio(%)	0.9608	0.9591	0.9568	0.9607	0.9643	0.9585
N Bases Count(bp)	26988	25642	19967	26964	30390	25367
N Bases Ratio(%)	0	0	0	0	0	0
GC Bases Count(bp)	4532346912	4464911104	3628523552	4433066453	4728018624	4304647685
GC Bases Ratio(%)	0.5216	0.5353	0.5312	0.528	0.5246	0.524
