# Supplementary material for: NONO regulates m5C modification and alternative splicing of PTEN mRNAs to drive gastric cancer progression
Source: J Exp Clin Cancer Res. 2025 Mar 4;44:81. doi: 10.1186/s13046-024-03260-z (PMC11877715; doi:10.1186/s13046-024-03260-z)
Supplement: Supplementary file 3 — Supplementary Material 3 [file 13046_2024_3260_MOESM3_ESM.xlsx]

## Sheet: Proteins
Accession	Description	Coverage [%]	# Peptides	# PSMs	# Unique Peptides	# AAs	MW [kDa]	calc. pI	Abundances (Grouped): NONO
H6VRF8	Keratin, type II cytoskeletal 1 OS=Homo sapiens OX=9606 GN=KRT1 PE=3 SV=1	65	47	88	39	644	66	8.12	4.15722e+09
A0A1B0GVI3	Keratin, type I cytoskeletal 10 OS=Homo sapiens OX=9606 GN=KRT10 PE=1 SV=2	60	34	65	29	624	63.3	5.26	1.82089e+09
P35527	Keratin, type I cytoskeletal 9 OS=Homo sapiens OX=9606 GN=KRT9 PE=1 SV=3	63	33	64	33	623	62	5.24	1.45505e+09
P35908	Keratin, type II cytoskeletal 2 epidermal OS=Homo sapiens OX=9606 GN=KRT2 PE=1 SV=2	74	45	63	35	639	65.4	8	7.0834e+08
Q08J23	RNA cytosine C(5)-methyltransferase NSUN2 OS=Homo sapiens OX=9606 GN=NSUN2 PE=1 SV=2	70	42	62	42	767	86.4	6.77	4.5862e+08
P02538	Keratin, type II cytoskeletal 6A OS=Homo sapiens OX=9606 GN=KRT6A PE=1 SV=3	43	30	41	4	564	60	8	1.00086e+08
P04259	Keratin, type II cytoskeletal 6B OS=Homo sapiens OX=9606 GN=KRT6B PE=1 SV=5	41	29	41	2	564	60	8	1.01765e+07
P13647	Keratin, type II cytoskeletal 5 OS=Homo sapiens OX=9606 GN=KRT5 PE=1 SV=3	43	31	40	4	590	62.3	7.74	1.81763e+08
P02533	Keratin, type I cytoskeletal 14 OS=Homo sapiens OX=9606 GN=KRT14 PE=1 SV=4	56	28	42	12	472	51.5	5.16	2.42225e+08
B4E1T1	cDNA FLJ54081, highly similar to Keratin, type II cytoskeletal 5 OS=Homo sapiens OX=9606 PE=2 SV=1	39	28	36	0	555	58.8	5.97
P02768	Albumin OS=Homo sapiens OX=9606 GN=ALB PE=1 SV=2	36	24	46	24	609	69.3	6.28	8.8459e+09
P08779	Keratin, type I cytoskeletal 16 OS=Homo sapiens OX=9606 GN=KRT16 PE=1 SV=4	52	25	30	6	473	51.2	5.05	4.78927e+07
B7Z4V2	Stress-70 protein, mitochondrial OS=Homo sapiens OX=9606 PE=2 SV=1	26	14	20	14	665	72.4	5.94	5.4353e+07
P11021	Endoplasmic reticulum chaperone BiP OS=Homo sapiens OX=9606 GN=HSPA5 PE=1 SV=2	33	19	23	18	654	72.3	5.16	9.14736e+07
Q86YZ3	Hornerin OS=Homo sapiens OX=9606 GN=HRNR PE=1 SV=2	19	13	16	13	2850	282.2	10.04	1.83004e+07
P11142	Heat shock cognate 71 kDa protein OS=Homo sapiens OX=9606 GN=HSPA8 PE=1 SV=1	29	15	18	11	646	70.9	5.52	6.41668e+07
P36578	60S ribosomal protein L4 OS=Homo sapiens OX=9606 GN=RPL4 PE=1 SV=5	41	17	20	17	427	47.7	11.06	1.10534e+08
K7ERE3	Keratin, type I cytoskeletal 13 OS=Homo sapiens OX=9606 GN=KRT13 PE=1 SV=1	26	13	17	7	415	45.2	4.81	5.67995e+06
A0A7I2V535	Non-POU domain-containing octamer-binding protein OS=Homo sapiens OX=9606 GN=NONO PE=1 SV=1	31	15	18	13	501	57.6	9.33	1.02174e+08
P18124	60S ribosomal protein L7 OS=Homo sapiens OX=9606 GN=RPL7 PE=1 SV=1	34	10	14	10	248	29.2	10.65	8.28866e+07
Q04695	Keratin, type I cytoskeletal 17 OS=Homo sapiens OX=9606 GN=KRT17 PE=1 SV=2	29	15	16	5	432	48.1	5.02	9.10468e+06
P05787	Keratin, type II cytoskeletal 8 OS=Homo sapiens OX=9606 GN=KRT8 PE=1 SV=7	16	11	16	4	483	53.7	5.59	1.14795e+07
Q9BSV4	SFPQ protein (Fragment) OS=Homo sapiens OX=9606 GN=SFPQ PE=2 SV=2	21	11	13	10	634	68.6	8.82	43566143
Q8IYB1	Nucleotidyltransferase MB21D2 OS=Homo sapiens OX=9606 GN=MB21D2 PE=1 SV=3	31	13	14	13	491	55.8	7.03	3.15986e+07
Q02878	60S ribosomal protein L6 OS=Homo sapiens OX=9606 GN=RPL6 PE=1 SV=3	42	11	13	11	288	32.7	10.58	1.70956e+07
A0A0G2JIW1	Heat shock 70 kDa protein 1B OS=Homo sapiens OX=9606 GN=HSPA1B PE=1 SV=1	21	13	15	9	642	70.1	5.66	1.45954e+07
F5H5D3	Tubulin alpha chain OS=Homo sapiens OX=9606 GN=TUBA1C PE=1 SV=1	18	7	9	7	519	57.7	5.07	1.626e+07
H0YMD0	Annexin (Fragment) OS=Homo sapiens OX=9606 GN=ANXA2 PE=1 SV=1	45	9	9	9	227	25.3	5.97	1.07528e+07
P04406	Glyceraldehyde-3-phosphate dehydrogenase OS=Homo sapiens OX=9606 GN=GAPDH PE=1 SV=3	36	8	9	7	335	36	8.46	3.34589e+07
Q16195	Keratin (Fragment) OS=Homo sapiens OX=9606 GN=keratin PE=2 SV=1	43	9	10	1	244	27.6	4.83
A4QPB0	IQ motif containing GTPase activating protein 1 OS=Homo sapiens OX=9606 GN=IQGAP1 PE=1 SV=1	8	13	13	13	1657	189.2	6.48	1.08695e+07
H0YHA7	60S ribosomal protein L18 (Fragment) OS=Homo sapiens OX=9606 GN=RPL18 PE=1 SV=1	38	6	9	6	167	19	11.78	1.08737e+08
Q53G99	Beta actin variant (Fragment) OS=Homo sapiens OX=9606 PE=2 SV=1	31	9	11	3	375	41.7	5.59	6.97714e+07
P07900	Heat shock protein HSP 90-alpha OS=Homo sapiens OX=9606 GN=HSP90AA1 PE=1 SV=5	15	10	10	4	732	84.6	5.02	4.15605e+06
A0A024RD80	Heat shock protein 90kDa alpha (Cytosolic), class B member 1, isoform CRA_a OS=Homo sapiens OX=9606 GN=HSP90AB1 PE=3 SV=1	16	11	11	5	724	83.2	5.03	1.63203e+07
P29508	Serpin B3 OS=Homo sapiens OX=9606 GN=SERPINB3 PE=1 SV=2	26	9	10	9	390	44.5	6.81	1.72158e+07
E7EQV9	Ribosomal protein L15 (Fragment) OS=Homo sapiens OX=9606 GN=RPL15 PE=1 SV=1	36	7	9	7	174	20.5	11.28	5.75067e+07
B4DE59	Junction plakoglobin OS=Homo sapiens OX=9606 PE=2 SV=1	17	11	12	1	563	62.6	5.17	2.2017e+07
P39023	60S ribosomal protein L3 OS=Homo sapiens OX=9606 GN=RPL3 PE=1 SV=2	21	8	10	8	403	46.1	10.18	3.13157e+07
P15924	Desmoplakin OS=Homo sapiens OX=9606 GN=DSP PE=1 SV=3	4	12	12	12	2871	331.6	6.81	1.49341e+07
P25311	Zinc-alpha-2-glycoprotein OS=Homo sapiens OX=9606 GN=AZGP1 PE=1 SV=2	26	5	5	5	298	34.2	6.05	2.9554e+06
A8K3K1	cDNA FLJ78096, highly similar to Homo sapiens actin, alpha, cardiac muscle (ACTC), mRNA OS=Homo sapiens OX=9606 PE=2 SV=1	22	7	8	1	377	42	5.39	2941910
B4DY90	Tubulin beta chain OS=Homo sapiens OX=9606 PE=2 SV=1	19	7	7	7	464	52	4.92	1.20088e+07
Q02413	Desmoglein-1 OS=Homo sapiens OX=9606 GN=DSG1 PE=1 SV=2	9	7	7	7	1049	113.7	5.03	8.80725e+06
Q53HQ7	Elongation factor 1-alpha (Fragment) OS=Homo sapiens OX=9606 PE=2 SV=1	19	7	8	2	462	50.2	8.94	3.10158e+07
A0A2R8Y5Y7	60S ribosomal protein L9 OS=Homo sapiens OX=9606 GN=RPL9 PE=1 SV=1	40	5	5	5	220	25	9.74	2.80805e+06
B3KM80	Nucleolin OS=Homo sapiens OX=9606 GN=NCL PE=2 SV=1	13	7	7	7	536	58.5	4.67	1.7359e+07
A0A6Q8PFJ0	Prelamin-A/C OS=Homo sapiens OX=9606 GN=LMNA PE=1 SV=1	12	8	8	8	729	80.9	8.27	5.02649e+06
P62241	40S ribosomal protein S8 OS=Homo sapiens OX=9606 GN=RPS8 PE=1 SV=2	27	5	5	5	208	24.2	10.32	7.24189e+06
P05783	Keratin, type I cytoskeletal 18 OS=Homo sapiens OX=9606 GN=KRT18 PE=1 SV=2	15	7	7	5	430	48	5.45	9.49922e+06
F8W1S1	Keratin, type II cytoskeletal 74 OS=Homo sapiens OX=9606 GN=KRT74 PE=1 SV=1	6	4	8	1	543	59.4	7.44	23903289
P14923	Junction plakoglobin OS=Homo sapiens OX=9606 GN=JUP PE=1 SV=3	9	6	6	4	745	81.7	6.14	2.92153e+06
P02765	Alpha-2-HS-glycoprotein OS=Homo sapiens OX=9606 GN=AHSG PE=1 SV=2	5	3	4	3	367	39.3	5.72	64933000
H0Y449	Y-box-binding protein 1 (Fragment) OS=Homo sapiens OX=9606 GN=YBX1 PE=1 SV=1	18	3	3	3	374	42	10.43	4.52667e+06
B4DWI8	Paraspeckle component 1 OS=Homo sapiens OX=9606 PE=2 SV=1	12	5	5	4	463	52.5	7.25	3332439
M0R0R2	40S ribosomal protein S5 OS=Homo sapiens OX=9606 GN=RPS5 PE=1 SV=1	15	3	4	3	225	25.3	9.76	2.39578e+06
P62906	60S ribosomal protein L10a OS=Homo sapiens OX=9606 GN=RPL10A PE=1 SV=2	23	5	6	5	217	24.8	9.94	10988465
B4DM74	60S ribosomal protein L18a OS=Homo sapiens OX=9606 PE=2 SV=1	26	4	5	4	154	18.1	10.48	7.98906e+06
Q8TA90	Similar to Elongation factor 2b (Fragment) OS=Homo sapiens OX=9606 PE=2 SV=1	7	4	4	4	517	57.5	6.93	3.63303e+06
Q05639	Elongation factor 1-alpha 2 OS=Homo sapiens OX=9606 GN=EEF1A2 PE=1 SV=1	17	6	6	1	463	50.4	9.03	516493
Q9HB00	Desmocollin 1, isoform CRA_b OS=Homo sapiens OX=9606 GN=DSC1 PE=4 SV=1	6	4	4	4	840	93.8	5.53	4.71357e+06
Q59F68	RNA helicase (Fragment) OS=Homo sapiens OX=9606 PE=2 SV=1	13	4	4	4	375	42.4	5.64	4.37762e+06
Q8NHM4	Putative trypsin-6 OS=Homo sapiens OX=9606 GN=PRSS3P2 PE=5 SV=2	17	2	4	2	247	26.5	6.01	1.31646e+07
P50914	60S ribosomal protein L14 OS=Homo sapiens OX=9606 GN=RPL14 PE=1 SV=4	16	3	4	3	215	23.4	10.93	2.0118e+06
B4DKJ0	cDNA FLJ58539, highly similar to Keratin, type II cytoskeletal 4 OS=Homo sapiens OX=9606 PE=2 SV=1	6	3	5	1	509	55.3	6.61	410075
P23396	40S ribosomal protein S3 OS=Homo sapiens OX=9606 GN=RPS3 PE=1 SV=2	21	5	5	2	243	26.7	9.66	5.41068e+06
A0A2R8Y6G6	phosphopyruvate hydratase OS=Homo sapiens OX=9606 GN=ENO1 PE=1 SV=1	9	3	4	3	434	47.3	6.99	2.03446e+06
Q5QTS3	60S ribosomal protein L13a OS=Homo sapiens OX=9606 PE=2 SV=1	19	4	4	4	203	23.6	11.02	1.27794e+07
P81605	Dermcidin OS=Homo sapiens OX=9606 GN=DCD PE=1 SV=2	30	5	5	5	110	11.3	6.54	3.70365e+07
B4DQ49	cDNA FLJ54374, highly similar to Homo sapiens keratin 78 (KRT78), mRNA OS=Homo sapiens OX=9606 PE=2 SV=1	15	4	5	3	291	31.4	5.2	3.15305e+06
P12273	Prolactin-inducible protein OS=Homo sapiens OX=9606 GN=PIP PE=1 SV=1	24	3	3	3	146	16.6	8.05	3.96396e+06
P12236	ADP/ATP translocase 3 OS=Homo sapiens OX=9606 GN=SLC25A6 PE=1 SV=4	19	6	6	6	298	32.8	9.74	1.2331e+07
A0A8V8TNX9	Pyruvate kinase PKM OS=Homo sapiens OX=9606 GN=PKM PE=4 SV=1	11	4	4	4	605	65.8	7.99	3.72652e+06
Q08188	Protein-glutamine gamma-glutamyltransferase E OS=Homo sapiens OX=9606 GN=TGM3 PE=1 SV=4	7	4	4	4	693	76.6	5.86	1.56052e+06
B9EG90	DNA topoisomerase I OS=Homo sapiens OX=9606 GN=TOP1 PE=2 SV=1	7	6	6	6	765	90.6	9.31	5.3426e+06
Q5D862	Filaggrin-2 OS=Homo sapiens OX=9606 GN=FLG2 PE=1 SV=1	1	3	3	3	2391	247.9	8.31	3.21102e+06
E9PKZ0	60S ribosomal protein L8 (Fragment) OS=Homo sapiens OX=9606 GN=RPL8 PE=1 SV=1	17	3	3	3	205	22.4	10.76	23948105
K7EPT8	Glial fibrillary acidic protein (Fragment) OS=Homo sapiens OX=9606 GN=GFAP PE=1 SV=2	15	2	5	1	75	8.4	9.86	2.52119e+06
P06702	Protein S100-A9 OS=Homo sapiens OX=9606 GN=S100A9 PE=1 SV=1	38	3	4	3	114	13.2	6.13	6.7146e+06
D3YTB1	60S ribosomal protein L32 (Fragment) OS=Homo sapiens OX=9606 GN=RPL32 PE=1 SV=1	17	2	3	2	133	15.6	11.44	3.37167e+06
Q9NR30	Nucleolar RNA helicase 2 OS=Homo sapiens OX=9606 GN=DDX21 PE=1 SV=5	4	3	3	3	783	87.3	9.28	2.86187e+06
B4DJI1	L-lactate dehydrogenase OS=Homo sapiens OX=9606 PE=2 SV=1	12	4	4	4	305	33.6	8.46	5.18707e+06
P01040	Cystatin-A OS=Homo sapiens OX=9606 GN=CSTA PE=1 SV=1	46	4	4	4	98	11	5.5	7.22425e+06
H0YF32	40S ribosomal protein S3 (Fragment) OS=Homo sapiens OX=9606 GN=RPS3 PE=1 SV=1	31	4	4	1	123	13.5	8	581425
B4DNJ5	Dolichyl-diphosphooligosaccharide--protein glycosyltransferase subunit 1 OS=Homo sapiens OX=9606 PE=2 SV=1	12	4	4	4	378	43.3	6.48	1.30824e+06
Q6UWP8	Suprabasin OS=Homo sapiens OX=9606 GN=SBSN PE=1 SV=2	15	2	2	2	590	60.5	7.01	455825
A0A0U1RQZ6	Zymogen granule protein 16 homolog B OS=Homo sapiens OX=9606 GN=ZG16B PE=1 SV=1	14	2	2	2	178	19.6	5.95	1178446
B2RDE1	cDNA, FLJ96568, highly similar to Homo sapiens tropomyosin 3 (TPM3), mRNA OS=Homo sapiens OX=9606 PE=2 SV=1	12	3	3	3	248	29	4.75	3.47568e+06
P31944	Caspase-14 OS=Homo sapiens OX=9606 GN=CASP14 PE=1 SV=2	9	2	2	2	242	27.7	5.58	1.89226e+06
A0A161I202	Lactotransferrin OS=Homo sapiens OX=9606 GN=LTF PE=2 SV=1	5	3	3	3	711	78.3	8.18	1.32325e+07
A0A4D5RAA5	Annexin OS=Homo sapiens OX=9606 PE=3 SV=1	9	2	2	2	282	31.5	8.09	1.12892e+06
A0A024RA28	Heterogeneous nuclear ribonucleoprotein A2/B1, isoform CRA_d OS=Homo sapiens OX=9606 GN=HNRNPA2B1 PE=1 SV=1	12	4	4	4	301	31.1	9.14	1.59532e+06
B5MDF5	GTP-binding nuclear protein Ran OS=Homo sapiens OX=9606 GN=RAN PE=1 SV=1	14	3	3	3	233	26.2	7.01	4.30695e+06
Q96IR1	RPS4X protein (Fragment) OS=Homo sapiens OX=9606 GN=RPS4X PE=2 SV=2	12	3	3	3	243	27.2	9.94	2.19647e+06
P26641	Elongation factor 1-gamma OS=Homo sapiens OX=9606 GN=EEF1G PE=1 SV=3	6	3	3	3	437	50.1	6.67	1.11185e+06
P05388	60S acidic ribosomal protein P0 OS=Homo sapiens OX=9606 GN=RPLP0 PE=1 SV=1	8	2	2	2	317	34.3	5.97	186141
Q5H909	Melanoma-associated antigen D2 OS=Homo sapiens OX=9606 GN=MAGED2 PE=1 SV=2	4	3	3	3	588	63.1	9.35	2.68837e+06
Q8WTT2	Nucleolar complex protein 3 homolog OS=Homo sapiens OX=9606 GN=NOC3L PE=1 SV=1	5	3	3	3	800	92.5	9.17	3.10114e+06
P04792	Heat shock protein beta-1 OS=Homo sapiens OX=9606 GN=HSPB1 PE=1 SV=2	21	3	3	3	205	22.8	6.4	2.32307e+06
Q5STU3	RNA helicase OS=Homo sapiens OX=9606 GN=DDX39B PE=1 SV=2	5	2	2	2	425	48.8	7.08	443417
P05109	Protein S100-A8 OS=Homo sapiens OX=9606 GN=S100A8 PE=1 SV=1	12	1	2	1	93	10.8	7.03	4596137
Q9UP60	SNC73 protein OS=Homo sapiens OX=9606 GN=SNC73 PE=2 SV=1	5	2	2	2	384	40.9	6.15	1.03265e+06
M0R1V7	Ubiquitin-60S ribosomal protein L40 (Fragment) OS=Homo sapiens OX=9606 GN=UBA52 PE=1 SV=1	25	1	1	1	63	7.1	5.36	2.92516e+06
P04004	Vitronectin OS=Homo sapiens OX=9606 GN=VTN PE=1 SV=1	3	1	1	1	478	54.3	5.8	4.25952e+06
Q06830	Peroxiredoxin-1 OS=Homo sapiens OX=9606 GN=PRDX1 PE=1 SV=1	13	3	3	3	199	22.1	8.13	4.65773e+06
Q96T67	TOB3 OS=Homo sapiens OX=9606 PE=2 SV=1	5	3	3	3	578	65.1	9.33	2.23617e+06
C9JH19	Cathepsin D OS=Homo sapiens OX=9606 GN=CTSD PE=1 SV=2	6	3	3	3	451	48.6	7.84	3.66021e+06
P61626	Lysozyme C OS=Homo sapiens OX=9606 GN=LYZ PE=1 SV=1	27	2	2	2	148	16.5	9.16	1.63147e+06
A1A508	PRSS3 protein OS=Homo sapiens OX=9606 GN=PRSS3 PE=2 SV=1	9	2	2	2	247	26.5	7.21	1438388409
Q53RR5	Uncharacterized protein YWHAQ (Fragment) OS=Homo sapiens OX=9606 GN=YWHAQ PE=3 SV=1	22	2	3	2	98	11.2	6.7	2.52893e+06
A0A1X7SBS1	Heterogeneous nuclear ribonucleoprotein U OS=Homo sapiens OX=9606 GN=HNRNPU PE=1 SV=1	3	3	3	3	744	81.7	5.83	4.37316e+06
Q6N096	Uncharacterized protein DKFZp686I15196 OS=Homo sapiens OX=9606 GN=DKFZp686I15196 PE=2 SV=1	4	3	4	2	466	50.9	8.06	8.52509e+08
P02647	Apolipoprotein A-I OS=Homo sapiens OX=9606 GN=APOA1 PE=1 SV=1	6	1	1	1	267	30.8	5.76
P00966	Argininosuccinate synthase OS=Homo sapiens OX=9606 GN=ASS1 PE=1 SV=2	7	3	3	3	412	46.5	8.02	3608612
P08670	Vimentin OS=Homo sapiens OX=9606 GN=VIM PE=1 SV=4	5	2	2	2	466	53.6	5.12	1.00722e+06
A0A5C2FWX4	IGL c35_light_IGKV1-12_IGKJ2 (Fragment) OS=Homo sapiens OX=9606 PE=2 SV=1	15	1	2	1	107	11.4	7.99	4244938
P50991	T-complex protein 1 subunit delta OS=Homo sapiens OX=9606 GN=CCT4 PE=1 SV=4	2	1	1	1	539	57.9	7.83
B7Z4F6	60 kDa heat shock protein, mitochondrial OS=Homo sapiens OX=9606 PE=2 SV=1	5	3	3	3	550	58.5	6.02	3.07635e+06
B4DUQ1	Heterogeneous nuclear ribonucleoprotein K OS=Homo sapiens OX=9606 PE=2 SV=1	7	2	2	2	439	48.5	5.92	571368
Q01469	Fatty acid-binding protein 5 OS=Homo sapiens OX=9606 GN=FABP5 PE=1 SV=3	13	2	2	2	135	15.2	7.01	6.11785e+06
Q9BX10	GTP-binding protein 2 OS=Homo sapiens OX=9606 GN=GTPBP2 PE=1 SV=1	4	2	2	2	602	65.7	8.05	418039
B8ZZK2	gamma-glutamylcyclotransferase OS=Homo sapiens OX=9606 GN=GGCT PE=1 SV=1	12	2	2	2	166	18.4	5.9	1.44414e+06
Q96P63	Serpin B12 OS=Homo sapiens OX=9606 GN=SERPINB12 PE=1 SV=1	5	2	2	2	405	46.2	5.53	3.57489e+06
P26373	60S ribosomal protein L13 OS=Homo sapiens OX=9606 GN=RPL13 PE=1 SV=4	9	2	2	2	211	24.2	11.65	2.71989e+06
B2R8I2	cDNA, FLJ93914, highly similar to Homo sapiens histidine-rich glycoprotein (HRG), mRNA OS=Homo sapiens OX=9606 PE=2 SV=1	3	2	2	2	525	59.5	7.44	2.26178e+06
B5MCT8	40S ribosomal protein S9 OS=Homo sapiens OX=9606 GN=RPS9 PE=1 SV=1	12	2	2	2	139	16.6	11.06	1422986
P59665	Neutrophil defensin 1 OS=Homo sapiens OX=9606 GN=DEFA1B PE=1 SV=1	19	2	2	2	94	10.2	6.99	1.20592e+06
A0A7I2YQG2	Ribosomal protein L19 OS=Homo sapiens OX=9606 GN=RPL19 PE=1 SV=1	8	2	2	2	216	25.7	11.27	1.09395e+07
H0YKD8	60S ribosomal protein L28 OS=Homo sapiens OX=9606 GN=RPL28 PE=1 SV=1	13	2	2	2	170	19.1	11.46	1.03577e+06
Q58F26	RNA helicase (Fragment) OS=Homo sapiens OX=9606 GN=DHX9 PE=2 SV=1	4	2	2	2	596	67.1	5.72	762223
O14556	Glyceraldehyde-3-phosphate dehydrogenase, testis-specific OS=Homo sapiens OX=9606 GN=GAPDHS PE=1 SV=2	4	2	2	1	408	44.5	8.19	1.71124e+06
P00558	Phosphoglycerate kinase 1 OS=Homo sapiens OX=9606 GN=PGK1 PE=1 SV=3	4	1	1	1	417	44.6	8.1	552242
A0A5C2G879	IGH + IGL c40_light_IGKV1-9_IGKJ3 (Fragment) OS=Homo sapiens OX=9606 PE=2 SV=1	15	1	1	1	109	11.8	7.94	5.0998e+06
Q6GMX0	IgG L chain OS=Homo sapiens OX=9606 PE=1 SV=1	8	1	1	1	236	25.8	7.97	720834
A0A024R326	60S ribosomal protein L29 OS=Homo sapiens OX=9606 GN=RPL29 PE=1 SV=1	10	1	1	1	157	17.5	11.66	4.92785e+06
B2RE88	Phosphate carrier protein, mitochondrial OS=Homo sapiens OX=9606 PE=2 SV=1	4	2	2	2	361	39.9	9.36	1.39092e+06
Q8IW75	Serpin A12 OS=Homo sapiens OX=9606 GN=SERPINA12 PE=1 SV=1	6	2	2	2	414	47.1	9.29	1.47142e+06
Q32MZ4	Leucine-rich repeat flightless-interacting protein 1 OS=Homo sapiens OX=9606 GN=LRRFIP1 PE=1 SV=2	1	1	1	1	808	89.2	4.65	1.08899e+06
P62424	60S ribosomal protein L7a OS=Homo sapiens OX=9606 GN=RPL7A PE=1 SV=2	13	3	3	3	266	30	10.61	2.41531e+06
Q5T749	Keratinocyte proline-rich protein OS=Homo sapiens OX=9606 GN=KPRP PE=1 SV=1	3	2	2	2	579	64.1	8.27	264674
A2J1N8	Rheumatoid factor RF-ET11 (Fragment) OS=Homo sapiens OX=9606 PE=2 SV=1	15	1	1	1	95	10.2	9.33	9340401
A0JLP2	SEMG1 protein (Fragment) OS=Homo sapiens OX=9606 GN=SEMG1 PE=2 SV=1	6	2	2	2	326	36.9	9.88	491040
B4DN59	CD44 antigen OS=Homo sapiens OX=9606 PE=2 SV=1	4	1	1	1	329	36	5.9	395162
P17900	Ganglioside GM2 activator OS=Homo sapiens OX=9606 GN=GM2A PE=1 SV=4	5	1	1	1	193	20.8	5.31	789052
J3QSF4	Ras-related protein Rab-15 (Fragment) OS=Homo sapiens OX=9606 GN=RAB15 PE=1 SV=1	8	1	1	1	140	15.6	9.45	1.86157e+06
Q8TD58	Prothrombin (Fragment) OS=Homo sapiens OX=9606 GN=F2 PE=4 SV=1	19	1	1	1	47	5.7	8.84	1.30042e+06
A0A5C2GNF1	IG c982_heavy_IGHV4-34_IGHD3-10_IGHJ5 (Fragment) OS=Homo sapiens OX=9606 PE=2 SV=1	13	1	2	1	124	13.4	9.2	1.07873e+06
A0A5C2FX67	IGL c1571_light_IGKV1-5_IGKJ1 (Fragment) OS=Homo sapiens OX=9606 PE=2 SV=1	10	1	1	1	107	11.7	7.97	2.08337e+06
K7ENJ4	ATP synthase subunit alpha, mitochondrial (Fragment) OS=Homo sapiens OX=9606 GN=ATP5F1A PE=1 SV=1	7	2	2	2	199	21.3	10.45	2.19324e+06
B4DWK8	Catalase OS=Homo sapiens OX=9606 PE=2 SV=1	3	1	1	1	467	53.3	7.94
O00571	ATP-dependent RNA helicase DDX3X OS=Homo sapiens OX=9606 GN=DDX3X PE=1 SV=3	2	1	1	1	662	73.2	7.18
Q15182	Small nuclear ribonucleoprotein-associated protein OS=Homo sapiens OX=9606 GN=SNRPB PE=2 SV=1	5	2	2	2	285	29.7	10.07	303874
P62081	40S ribosomal protein S7 OS=Homo sapiens OX=9606 GN=RPS7 PE=1 SV=1	10	2	2	2	194	22.1	10.1	1.20867e+06
F5GZS6	4F2 cell-surface antigen heavy chain OS=Homo sapiens OX=9606 GN=SLC3A2 PE=1 SV=1	2	1	1	1	599	64.8	5.1	245370
A8K4W0	40S ribosomal protein S3a OS=Homo sapiens OX=9606 GN=RPS3A PE=2 SV=1	6	2	2	2	264	29.9	9.73	1.63898e+06
A0A5C2GSN2	IG c525_light_IGKV3-15_IGKJ1 (Fragment) OS=Homo sapiens OX=9606 PE=2 SV=1	15	1	3	1	108	11.7	7.96	42838500
B4DR61	Protein transport protein Sec61 subunit alpha isoform 1 OS=Homo sapiens OX=9606 GN=SEC61A1 PE=1 SV=1	2	1	1	1	482	52.9	8.24
A0A5C2GIK7	IG c117_light_IGLV4-60_IGLJ2 (Fragment) OS=Homo sapiens OX=9606 PE=2 SV=1	9	1	1	1	113	12	7.37	5.29743e+06
P41091	Eukaryotic translation initiation factor 2 subunit 3 OS=Homo sapiens OX=9606 GN=EIF2S3 PE=1 SV=3	3	1	1	1	472	51.1	8.4	429244
P10599	Thioredoxin OS=Homo sapiens OX=9606 GN=TXN PE=1 SV=3	9	1	1	1	105	11.7	4.92	1.55292e+06
B3VL17	Beta globin (Fragment) OS=Homo sapiens OX=9606 PE=3 SV=1	10	1	1	1	105	11.5	6.37	997962
A0A286YEY4	Immunoglobulin heavy constant gamma 2 (Fragment) OS=Homo sapiens OX=9606 GN=IGHG2 PE=1 SV=1	4	2	2	1	395	43.8	6.52
P31151	Protein S100-A7 OS=Homo sapiens OX=9606 GN=S100A7 PE=1 SV=4	11	1	2	1	101	11.5	6.77	1.29781e+06
P63104	14-3-3 protein zeta/delta OS=Homo sapiens OX=9606 GN=YWHAZ PE=1 SV=1	6	1	1	1	245	27.7	4.79	539042
A0A5C2GCA5	IGL c213_light_IGKV3D-20_IGKJ4 (Fragment) OS=Homo sapiens OX=9606 PE=2 SV=1	15	1	2	1	109	11.7	8	6.05661e+06
A0A0X9UWJ6	MS-B1 light chain variable region (Fragment) OS=Homo sapiens OX=9606 PE=2 SV=1	15	1	1	1	107	11.5	7.96	4.67082e+06
A0A5C2GWR0	IG c1262_light_IGKV4-1_IGKJ4 (Fragment) OS=Homo sapiens OX=9606 PE=2 SV=1	13	1	1	1	113	12.4	6.57	531155
A0A087WT59	Transthyretin OS=Homo sapiens OX=9606 GN=TTR PE=1 SV=2	12	1	1	1	115	12.6	5.45	1599365
A0A5C2FYX2	IGL c2151_light_IGKV1-27_IGKJ3 (Fragment) OS=Homo sapiens OX=9606 PE=2 SV=1	14	1	1	1	107	11.6	6.54	1.19817e+06
Q59GK9	60S ribosomal protein L21 (Fragment) OS=Homo sapiens OX=9606 PE=2 SV=1	9	1	1	1	163	18.9	10.54	2.05722e+06
A0A7S5BZN5	IGH c849_heavy_IGHV4-4_IGHD4-4_IGHJ5 (Fragment) OS=Homo sapiens OX=9606 PE=2 SV=1	13	1	1	1	124	13.5	8	6153810
P69905	Hemoglobin subunit alpha OS=Homo sapiens OX=9606 GN=HBA2 PE=1 SV=2	11	2	2	2	142	15.2	8.68	429208
B2R950	cDNA, FLJ94213, highly similar to Homo sapiens pregnancy-zone protein (PZP), mRNA OS=Homo sapiens OX=9606 PE=2 SV=1	1	1	1	1	1482	163.8	6.38	850774
A0A7S5C1J6	IGH c1655_heavy_IGHV4-34_IGHD3-10_IGHJ4 (Fragment) OS=Homo sapiens OX=9606 PE=2 SV=1	21	1	1	1	116	12.7	8
A0A5C2G324	IGL c3314_light_IGKV3-11_IGKJ2 (Fragment) OS=Homo sapiens OX=9606 PE=2 SV=1	7	1	1	1	108	11.9	8.88	14795911
A0A5C2GZ41	IG c1040_light_IGKV1-9_IGKJ3 (Fragment) OS=Homo sapiens OX=9606 PE=2 SV=1	15	1	1	1	107	11.6	8.46	5673011
A0A5C2FXQ9	IGL c1719_light_IGKV1-27_IGKJ2 (Fragment) OS=Homo sapiens OX=9606 PE=2 SV=1	7	1	1	1	107	11.5	8.46	803861
H0YHH7	RNA helicase (Fragment) OS=Homo sapiens OX=9606 GN=DDX54 PE=1 SV=1	5	1	1	1	160	18.5	10.02	355031
P04075	Fructose-bisphosphate aldolase A OS=Homo sapiens OX=9606 GN=ALDOA PE=1 SV=2	4	1	1	1	364	39.4	8.09
B4E1G5	cDNA FLJ53692, moderately similar to Granulins OS=Homo sapiens OX=9606 PE=2 SV=1	3	1	1	1	436	46.7	6.77	846426
A0A8I5KWT8	Myosin-9 OS=Homo sapiens OX=9606 GN=MYH9 PE=1 SV=1	1	1	1	1	1981	229	5.64
J3QQV2	Monocarboxylate transporter 4 OS=Homo sapiens OX=9606 GN=SLC16A3 PE=1 SV=9	2	1	1	1	417	44.4	7.33	282846
A0A7I2V2F0	Heterogeneous nuclear ribonucleoprotein Q OS=Homo sapiens OX=9606 GN=SYNCRIP PE=1 SV=1	18	1	1	1	67	7.4	9.5
Q5T750	Skin-specific protein 32 OS=Homo sapiens OX=9606 GN=XP32 PE=1 SV=1	3	1	1	1	250	26.2	7.97	2065516
A0A7S5C1V2	IGH c1549_heavy_IGHV4-34_IGHD3-10_IGHJ4 (Fragment) OS=Homo sapiens OX=9606 PE=2 SV=1	12	1	1	1	121	13.4	9.41	1.11745e+06
C9JXA5	Guanine nucleotide-binding protein G(I)/G(S)/G(T) subunit beta-2 (Fragment) OS=Homo sapiens OX=9606 GN=GNB2 PE=1 SV=1	4	1	1	1	251	27.5	6.76
Q53FV0	Prohibitin (Fragment) OS=Homo sapiens OX=9606 PE=2 SV=1	4	1	1	1	272	29.8	6.39	802062
E9PCY7	Heterogeneous nuclear ribonucleoprotein H OS=Homo sapiens OX=9606 GN=HNRNPH1 PE=1 SV=1	2	1	1	1	429	47.1	6.34	649445
I3L192	Basigin (Fragment) OS=Homo sapiens OX=9606 GN=BSG PE=1 SV=8	6	1	1	1	160	17.2	5.05	977419
B4DZK8	cDNA FLJ61192, highly similar to Erythrocyte band 7 integral membrane protein OS=Homo sapiens OX=9606 PE=2 SV=1	3	1	1	1	280	30.8	8.25
A0A5C2FY90	IGL c1931_light_IGKV3-20_IGKJ3 (Fragment) OS=Homo sapiens OX=9606 PE=2 SV=1	8	1	1	1	105	11.4	8.5	880780
A0A0F7G8J1	Plasminogen OS=Homo sapiens OX=9606 GN=PLG PE=2 SV=1	1	1	1	1	809	90.6	7.36
A0A5C2GUB3	IG c532_light_IGKV3-11_IGKJ3 (Fragment) OS=Homo sapiens OX=9606 PE=2 SV=1	7	1	1	1	107	11.7	7.96	4535417
A2IPI6	HRV Fab 027-VL (Fragment) OS=Homo sapiens OX=9606 PE=2 SV=1	14	1	1	1	113	12.4	9.41	3.81101e+06
B4DM79	cDNA FLJ53848, highly similar to Inter-alpha-trypsin inhibitor heavy chain H2 OS=Homo sapiens OX=9606 PE=2 SV=1	1	1	1	1	543	60.7	5.35	976258
A0A5C2G655	IGH c157_heavy__IGHV4-4_IGHD3-16_IGHJ4 (Fragment) OS=Homo sapiens OX=9606 PE=2 SV=1	19	1	1	1	118	12.9	8.73	1.84206e+06
Q6MZK0	Uncharacterized protein DKFZp686F02202 OS=Homo sapiens OX=9606 GN=DKFZp686F02202 PE=2 SV=1	11	1	1	1	351	38.3	4.54	1.43306e+06
F1D8S7	Peroxisome proliferative activated receptor, delta, isoform CRA_b OS=Homo sapiens OX=9606 GN=NR1C2 PE=2 SV=1	2	1	1	1	361	40.4	7.55	4.47955e+06
P84243	Histone H3.3 OS=Homo sapiens OX=9606 GN=H3-3B PE=1 SV=2	7	1	1	1	136	15.3	11.27	524896
A0A5C2G7B4	IGL c308_light_IGLV2-14_IGLJ2 (Fragment) OS=Homo sapiens OX=9606 PE=2 SV=1	7	1	1	1	111	11.6	7.96	16181479
A0A5C2GKT9	IG c713_light_IGKV1-5_IGKJ4 (Fragment) OS=Homo sapiens OX=9606 PE=2 SV=1	10	1	1	1	107	11.5	9.45	6226654
A0A3S8NFS6	ATIII-T1 OS=Homo sapiens OX=9606 PE=3 SV=1	2	1	1	1	414	47.1	6.04	2.20522e+06
A0A7S5C1R1	IGH c115_heavy_IGHV1-69_IGHD3-9_IGHJ6 (Fragment) OS=Homo sapiens OX=9606 PE=2 SV=1	19	1	1	1	128	14	9.1	3.70502e+06
P33993	DNA replication licensing factor MCM7 OS=Homo sapiens OX=9606 GN=MCM7 PE=1 SV=4	2	1	1	1	719	81.3	6.46
A0A5C2FWS4	IGL c1548_light_IGLV2-23_IGLJ3 (Fragment) OS=Homo sapiens OX=9606 PE=2 SV=1	7	1	1	1	111	11.6	8.31	32926598
A0A5C2GS73	IG c1773_heavy_IGHV1-18_IGHD3-3_IGHJ5 (Fragment) OS=Homo sapiens OX=9606 PE=2 SV=1	6	1	1	1	125	14	8.48	2.05022e+06
J3QR91	Cytochrome b5 type B OS=Homo sapiens OX=9606 GN=CYB5B PE=1 SV=2	7	1	1	1	172	18.9	5.03
A0A5C2G0Q9	IGL c2831_light_IGKV1D-39_IGKJ4 (Fragment) OS=Homo sapiens OX=9606 PE=2 SV=1	7	1	1	1	107	11.6	9.13	37180808
A6NF36	Coiled-coil domain-containing protein 182 OS=Homo sapiens OX=9606 GN=CCDC182 PE=2 SV=1	12	1	1	1	153	17.5	6.58	12121445
P05089	Arginase-1 OS=Homo sapiens OX=9606 GN=ARG1 PE=1 SV=2	6	1	1	1	322	34.7	7.21
Q8WVV4	Protein POF1B OS=Homo sapiens OX=9606 GN=POF1B PE=1 SV=3	2	1	1	1	589	68	6.32
A0A5C2G229	IGL c2506_light_IGKV1-33_IGKJ4 (Fragment) OS=Homo sapiens OX=9606 PE=2 SV=1	15	1	1	1	107	11.8	4.94
A0A5C2FXP4	IGL c1699_light_IGKV1D-13_IGKJ3 (Fragment) OS=Homo sapiens OX=9606 PE=2 SV=1	7	1	1	1	107	11.4	9.01	176992304
A0A7I2V5Y5	Kinesin-like protein OS=Homo sapiens OX=9606 GN=KIF23 PE=1 SV=1	1	1	1	1	974	111.6	8.5	571145
A0A5C2GNU2	IG c1085_heavy_IGHV4-34_IGHD2-15_IGHJ2 (Fragment) OS=Homo sapiens OX=9606 PE=2 SV=1	13	1	1	1	124	13.7	9.36	5.35979e+06
Q96JG8	Melanoma-associated antigen D4 OS=Homo sapiens OX=9606 GN=MAGED4B PE=1 SV=3	1	1	1	1	741	81.3	6.79	265598
D6RFL1	Calnexin (Fragment) OS=Homo sapiens OX=9606 GN=CANX PE=1 SV=1	9	1	1	1	131	15.2	9.17	1.68831e+06
A8K6T3	cDNA FLJ78674, highly similar to Homo sapiens desmocollin type 4 OS=Homo sapiens OX=9606 PE=2 SV=1	3	1	1	1	896	99.9	6.15	267918
C9J3D7	Peroxisomal carnitine O-octanoyltransferase OS=Homo sapiens OX=9606 GN=CROT PE=1 SV=1	1	1	1	1	574	65.8	7.28	715963
A0A286YFA2	D-3-phosphoglycerate dehydrogenase OS=Homo sapiens OX=9606 GN=PHGDH PE=1 SV=1	2	1	1	1	445	47.6	5.9
F5GY37	Prohibitin OS=Homo sapiens OX=9606 GN=PHB2 PE=1 SV=1	3	1	1	1	267	29.7	9.88
Q6ZMW3	Echinoderm microtubule-associated protein-like 6 OS=Homo sapiens OX=9606 GN=EML6 PE=2 SV=2	0	1	1	1	1958	217.8	7.44	1.31962e+06
Q8NH41	Olfactory receptor 4K15 OS=Homo sapiens OX=9606 GN=OR4K15 PE=2 SV=3	4	1	1	1	324	36.5	8.97	179664400
M0QYW4	Kallikrein-11 (Fragment) OS=Homo sapiens OX=9606 GN=KLK11 PE=1 SV=1	5	1	1	1	141	15.5	8.31	89519744
A0A5C2FTW2	IGL c152_light_IGKV1D-13_IGKJ5 (Fragment) OS=Homo sapiens OX=9606 PE=2 SV=1	15	1	1	1	107	11.4	7.96	1.33016e+06
A0A5C2GTI9	IG c1830_heavy_IGHV1-18_IGHD3-3_IGHJ5 (Fragment) OS=Homo sapiens OX=9606 PE=2 SV=1	6	1	1	1	125	13.9	8.47	5933052
D6REE5	Receptor of-activated protein C kinase 1 (Fragment) OS=Homo sapiens OX=9606 GN=RACK1 PE=1 SV=1	2	1	1	1	321	34.9	6.83	1023132
H3BPZ3	Phosphoinositide phospholipase C OS=Homo sapiens OX=9606 GN=PLCG2 PE=1 SV=2	2	1	1	1	408	47.6	6.42	730486
A0A5C2FZ15	IGL c2139_light_IGKV1D-39_IGKJ4 (Fragment) OS=Homo sapiens OX=9606 PE=2 SV=1	15	1	1	1	108	11.6	8.44
A0JLQ5	Ribosome biogenesis protein BRX1 homolog (Fragment) OS=Homo sapiens OX=9606 GN=BXDC2 PE=2 SV=1	3	1	1	1	335	39.1	9.91
Q9ULI3	Protein HEG homolog 1 OS=Homo sapiens OX=9606 GN=HEG1 PE=1 SV=3	2	1	2	1	1381	147.4	6.18	3146585
A0A804HLI8	Serine protease FAM111A OS=Homo sapiens OX=9606 GN=FAM111A PE=1 SV=1	3	1	2	1	571	65.5	8.25
A0A5C2G7Y8	IGL c3857_light_IGKV1D-13_IGKJ2 (Fragment) OS=Homo sapiens OX=9606 PE=2 SV=1	15	1	1	1	109	11.7	7.94	1.62391e+06
Q13200	26S proteasome non-ATPase regulatory subunit 2 OS=Homo sapiens OX=9606 GN=PSMD2 PE=1 SV=3	4	1	1	1	908	100.1	5.2
B4DST5	cDNA FLJ58078, highly similar to Tyrosine-protein phosphatase non-receptortype 23 OS=Homo sapiens OX=9606 PE=2 SV=1	1	1	1	1	1510	164.5	6.92	2040859
Q99832	T-complex protein 1 subunit eta OS=Homo sapiens OX=9606 GN=CCT7 PE=1 SV=2	2	1	1	1	543	59.3	7.65
A0A1L2BU43	Anti-staphylococcal enterotoxin D variable region lambda chain (Fragment) OS=Homo sapiens OX=9606 PE=2 SV=1	6	1	1	1	115	12.4	4.92	3.19478e+06
P30041	Peroxiredoxin-6 OS=Homo sapiens OX=9606 GN=PRDX6 PE=1 SV=3	9	1	1	1	224	25	6.38
A0A5C2G127	IGL c33_light_IGKV2-30_IGKJ1 (Fragment) OS=Homo sapiens OX=9606 PE=2 SV=1	7	1	1	1	112	12.2	8.91	2.94716e+06
A0A0F7TAT3	IGHV4-39 protein (Fragment) OS=Homo sapiens OX=9606 GN=IGHV4-39 PE=4 SV=1	16	1	1	1	99	10.8	7.96	10406423
H7C4C8	T-complex protein 1 subunit theta (Fragment) OS=Homo sapiens OX=9606 GN=CCT8 PE=1 SV=1	5	1	1	1	323	35.5	5.96
Q86W19	Protease serine 1 (Fragment) OS=Homo sapiens OX=9606 GN=PRSS1 PE=4 SV=1	24	1	1	1	84	9.2	9.47
A2A3R5	40S ribosomal protein S6 OS=Homo sapiens OX=9606 GN=RPS6 PE=1 SV=1	5	1	1	1	218	25	11.14
B4E0E1	Poly [ADP-ribose] polymerase OS=Homo sapiens OX=9606 PE=2 SV=1	1	1	1	1	993	111.1	8.87	630527
A0A5C2GCZ0	IGL c453_light_IGKV3-15_IGKJ5 (Fragment) OS=Homo sapiens OX=9606 PE=2 SV=1	6	1	1	1	109	12	8.94	5.58203e+06
A0A5C2FVN1	IGL c1109_light_IGLV1-40_IGLJ3 (Fragment) OS=Homo sapiens OX=9606 PE=2 SV=1	24	1	1	1	104	11	7.28
