# Supplementary material for: NONO regulates m5C modification and alternative splicing of PTEN mRNAs to drive gastric cancer progression
Source: J Exp Clin Cancer Res. 2025 Mar 4;44:81. doi: 10.1186/s13046-024-03260-z (PMC11877715; doi:10.1186/s13046-024-03260-z)
Supplement: Supplementary file 4 — Supplementary Material 4 [file 13046_2024_3260_MOESM4_ESM.xlsx]

## Sheet: Sheet1
chr	start	end	strand	pvalue	qvalue	meth.diff	3utr	5utr	CDS	intron
chr1	26870	26870	+	0.013873	0.467893	0.2069	--	--	--	WASH7P,ENSG00000227232,-
chr1	197392	197392	+	0.0189329	0.467893	0.2174	--	--	--	--
chr1	629660	629660	+	6.75552e-10	3.42894e-07	0.4024	--	--	--	--
chr1	629701	629701	+	2.5827e-10	1.33973e-07	0.2569	--	--	--	--
chr1	629710	629710	+	2.18419e-08	1.03449e-05	0.2053	--	--	--	--
chr1	629790	629790	+	1.0164e-09	5.0861e-07	0.1826	--	--	--	--
chr1	629824	629824	+	1.16141e-09	5.79126e-07	0.2386	--	--	--	--
chr1	629834	629834	+	3.06577e-08	1.44238e-05	0.2328	--	--	--	--
chr1	629882	629882	+	0.00053122	0.11702	0.2803	--	--	--	--
chr1	631298	631298	+	0.00635324	0.465733	0.1314	--	--	--	--
chr1	631334	631334	+	1.26908e-07	5.85406e-05	0.2494	--	--	--	--
chr1	631343	631343	+	1.43238e-07	6.58587e-05	0.2485	--	--	--	--
chr1	631351	631351	+	2.23447e-06	0.00093619	0.2258	--	--	--	--
chr1	631359	631359	+	6.47742e-07	0.000285761	0.2379	--	--	--	--
chr1	631433	631433	+	0.000368401	0.0913671	0.1849	--	--	--	--
chr1	631436	631436	+	0.0349806	0.467893	0.1046	--	--	--	--
chr1	631499	631499	+	0.0201478	0.467893	0.11	--	--	--	--
chr1	631932	631932	+	0.000848778	0.163982	0.216	--	--	--	--
chr1	631968	631968	+	0.000606634	0.128797	0.2165	--	--	--	--
chr1	631978	631978	+	2.27283e-05	0.00853751	0.2653	--	--	--	--
chr1	631995	631995	+	1.05303e-05	0.00414233	0.2727	--	--	--	--
chr1	632010	632010	+	0.000131031	0.0398194	0.2668	--	--	--	--
chr1	632022	632022	+	0.000584101	0.125225	0.254	--	--	--	--
chr1	632025	632025	+	0.00161577	0.247107	0.2313	--	--	--	--
chr1	632046	632046	+	1.84644e-07	8.4349e-05	0.4485	--	--	--	--
chr1	632058	632058	+	4.32733e-07	0.000193927	0.4514	--	--	--	--
chr1	632121	632121	+	0.000215436	0.0600565	0.2605	--	--	--	--
chr1	632169	632169	+	0.000192535	0.0548604	0.2881	--	--	--	--
chr1	632178	632178	+	0.000602453	0.128294	0.2595	--	--	--	--
chr1	632183	632183	+	0.000602453	0.128294	0.2595	--	--	--	--
chr1	632190	632190	+	0.00089647	0.168021	0.2559	--	--	--	--
chr1	632633	632633	+	0.046235	0.467893	-0.3011	--	--	--	--
chr1	634024	634024	+	2.79519e-06	0.00116423	0.2848	--	--	--	--
chr1	634028	634028	+	5.64248e-06	0.0023094	0.2489	--	--	--	--
chr1	634047	634047	+	2.08852e-05	0.00786606	0.1877	--	--	--	--
chr1	634166	634166	+	0.0115454	0.467893	0.1021	--	--	--	--
chr1	634178	634178	+	0.0262236	0.467893	0.1076	--	--	--	--
chr1	634307	634307	+	0.0376197	0.467893	0.15	--	--	--	--
chr1	634313	634313	+	0.0323872	0.467893	0.156	--	--	--	--
chr1	634550	634550	+	2.31064e-05	0.00865657	0.1283	--	--	--	--
chr1	634552	634552	+	4.20886e-05	0.0150513	0.1254	--	--	--	--
chr1	634562	634562	+	8.37219e-07	0.000368204	0.152	--	--	--	--
chr1	634613	634613	+	1.0029e-06	0.000434325	0.1709	--	--	--	--
chr1	634618	634618	+	2.81139e-05	0.0104223	0.2328	--	--	--	--
chr1	634657	634657	+	8.83581e-08	4.12961e-05	0.3498	--	--	--	--
chr1	634743	634743	+	5.12037e-09	2.5004e-06	0.2482	--	--	--	--
chr1	634780	634780	+	1.49954e-12	8.5627e-10	0.3086	--	--	--	--
chr1	634789	634789	+	7.40593e-14	4.40665e-11	0.3277	--	--	--	--
chr1	634841	634841	+	9.57595e-05	0.0309609	0.216	--	--	--	--
chr1	1291508	1291508	+	0.0335774	0.467893	0.24	--	--	SCNN1D,ENSG00000162572,+	--
chr1	1316848	1316848	+	0.0220165	0.467893	-0.1667	--	--	--	--
chr1	1316855	1316855	+	0.0071183	0.467893	-0.2353	--	--	--	--
chr1	1629484	1629484	+	0.0120044	0.467893	0.113	MIB2,ENSG00000197530,+	--	MIB2,ENSG00000197530,+	--
chr1	3195326	3195326	+	0.0107739	0.467893	-0.1304	--	--	--	PRDM16,ENSG00000142611,+
chr1	6188910	6188910	+	0.0196632	0.467893	-0.4333	--	--	--	RPL22,ENSG00000116251,-
chr1	6522067	6522067	+	6.79842e-06	0.00275071	0.2778	NOL9,ENSG00000162408,-	--	--	--
chr1	6522071	6522071	+	0.000152644	0.0455085	0.2593	NOL9,ENSG00000162408,-	--	--	--
chr1	6522073	6522073	+	0.000194057	0.0551829	0.2585	NOL9,ENSG00000162408,-	--	--	--
chr1	9687383	9687383	+	0.0307731	0.467893	-0.1905	--	--	--	--
chr1	9850736	9850736	+	0.00349083	0.361896	0.1818	--	--	CTNNBIP1,ENSG00000178585,-	--
chr1	10308087	10308087	+	0.00876487	0.467893	0.125	KIF1B,ENSG00000054523,+;KIF1B,ENSG00000054523,+	--	--	--
chr1	10462351	10462351	+	0.0129419	0.467893	0.2727	--	--	--	DFFA,ENSG00000160049,-
chr1	11654406	11654406	+	0.0270046	0.467893	0.1579	--	FBXO2,ENSG00000116661,-;FBXO44,ENSG00000132879,+	--	--
chr1	11674070	11674070	+	0.0407189	0.467893	0.122	FBXO6,ENSG00000116663,+	--	--	--
chr1	11674176	11674176	+	0.0386094	0.467893	0.1772	FBXO6,ENSG00000116663,+	--	--	--
chr1	11972994	11972994	+	0.0140726	0.467893	0.1199	--	--	PLOD1,ENSG00000083444,+	--
chr1	15572612	15572612	+	0.0300152	0.467893	0.1132	AGMAT,ENSG00000116771,-	--	--	--
chr1	16281208	16281208	+	0.00316585	0.344501	-0.2941	--	--	--	FBXO42,ENSG00000037637,-
chr1	16629602	16629602	+	0.0146553	0.467893	-0.2551	--	--	--	CROCCP2,ENSG00000215908,-
chr1	16629607	16629607	+	0.000982758	0.179115	-0.373	--	--	--	CROCCP2,ENSG00000215908,-
chr1	16986825	16986825	+	0.0123549	0.467893	-0.1154	--	--	ATP13A2,ENSG00000159363,-	--
chr1	20743575	20743575	+	0.00277401	0.324779	-0.2	HP1BP3,ENSG00000127483,-;HP1BP3,ENSG00000127483,-;HP1BP3,ENSG00000127483,-	--	--	--
chr1	20743592	20743592	+	0.0257907	0.467893	-0.1937	HP1BP3,ENSG00000127483,-;HP1BP3,ENSG00000127483,-;HP1BP3,ENSG00000127483,-	--	--	--
chr1	23333982	23333982	+	0.0377617	0.467893	-0.25	--	--	--	HNRNPR,ENSG00000125944,-
chr1	23712537	23712537	+	0.00473436	0.415704	-0.1736	--	--	--	ELOA-AS1,ENSG00000236810,-
chr1	23717183	23717183	+	0.0353609	0.467893	-0.1148	--	--	--	ELOA-AS1,ENSG00000236810,-
chr1	23717205	23717205	+	0.030844	0.467893	-0.1036	--	--	--	ELOA-AS1,ENSG00000236810,-
chr1	23970580	23970580	+	0.00124697	0.20898	-0.1875	SRSF10,ENSG00000188529,-;SRSF10,ENSG00000188529,-	--	--	--
chr1	24474748	24474748	+	0.0167325	0.467893	0.2273	--	--	--	--
chr1	24516057	24516057	+	0.0253766	0.467893	-0.1362	--	--	--	RCAN3AS,ENSG00000286061,-;RCAN3,ENSG00000117602,+
chr1	26878523	26878523	+	0.0132589	0.467893	0.1818	GPN2,ENSG00000142751,-	--	--	--
chr1	28506474	28506474	+	0.0263066	0.467893	0.1157	--	--	--	--
chr1	28509474	28509474	+	0.00730244	0.467893	0.1026	--	--	--	--
chr1	28509481	28509481	+	0.00888157	0.467893	0.18	--	--	--	--
chr1	28514188	28514188	+	0.0120104	0.467893	-0.1824	--	--	--	RCC1,ENSG00000180198,+
chr1	29167629	29167629	+	0.00524382	0.433537	0.3077	--	--	--	SRSF4,ENSG00000116350,-
chr1	29173390	29173390	+	0.0164908	0.467893	0.1565	--	--	--	--
chr1	31048943	31048943	+	0.017765	0.467893	-0.1333	--	--	--	PUM1,ENSG00000134644,-
chr1	31048976	31048976	+	0.0138139	0.467893	-0.1667	--	--	--	PUM1,ENSG00000134644,-
chr1	31727296	31727296	+	0.0115741	0.467893	-0.1538	ADGRB2,ENSG00000121753,-;ADGRB2,ENSG00000121753,-	--	--	--
chr1	31938135	31938135	+	0.0127934	0.467893	0.1111	--	PTP4A2,ENSG00000184007,-	--	--
chr1	31938151	31938151	+	0.00900272	0.467893	0.1333	--	PTP4A2,ENSG00000184007,-	--	--
chr1	31938154	31938154	+	0.00954975	0.467893	0.1333	--	PTP4A2,ENSG00000184007,-	--	--
chr1	31938157	31938157	+	0.0108264	0.467893	0.125	--	PTP4A2,ENSG00000184007,-	--	--
chr1	32065205	32065205	+	0.0435569	0.467893	-0.2731	--	--	--	--
chr1	32065734	32065734	+	0.0382683	0.467893	-0.114	--	--	--	--
chr1	32133814	32133814	+	0.0152652	0.467893	-0.1111	--	--	--	KPNA6,ENSG00000025800,+
chr1	32246636	32246636	+	0.0271494	0.467893	0.2333	--	--	--	--
chr1	32362250	32362250	+	0.0499999	0.467893	0.1429	--	FAM229A,ENSG00000225828,-	--	--
chr1	32689095	32689095	+	0.0203817	0.467893	-0.2495	--	--	--	SYNC,ENSG00000162520,-
chr1	32801986	32801986	+	0.0337038	0.467893	-0.2627	--	--	--	YARS1,ENSG00000134684,-
chr1	32804220	32804220	+	0.0442063	0.467893	-0.1176	--	--	--	YARS1,ENSG00000134684,-
chr1	35117617	35117617	+	0.0461589	0.467893	0.1333	--	--	--	--
chr1	35118491	35118491	+	0.0450796	0.467893	-0.2925	--	--	--	--
chr1	35118507	35118507	+	0.0265644	0.467893	-0.1538	--	--	--	--
chr1	35118521	35118521	+	0.0322795	0.467893	-0.1333	--	--	--	--
chr1	36341814	36341814	+	0.0474916	0.467893	0.1429	STK40,ENSG00000196182,-	--	STK40,ENSG00000196182,-	--
chr1	39523864	39523864	+	0.0298346	0.467893	0.2353	--	--	--	--
chr1	40506719	40506719	+	0.00851271	0.467893	-0.1667	--	--	--	EXO5-DT,ENSG00000238287,-
chr1	40506723	40506723	+	0.00681703	0.467893	-0.2	--	--	--	EXO5-DT,ENSG00000238287,-
chr1	40998164	40998164	+	0.0282555	0.467893	0.1321	--	--	--	CTPS1,ENSG00000171793,+
chr1	41168107	41168107	+	0.017453	0.467893	-0.1818	--	--	--	SCMH1,ENSG00000010803,-
chr1	43448631	43448631	+	0.0196783	0.467893	-0.2	--	--	SZT2,ENSG00000198198,+	--
chr1	43448672	43448672	+	0.0308977	0.467893	-0.1818	--	--	SZT2,ENSG00000198198,+	--
chr1	43454012	43454012	+	0.00817223	0.467893	0.1944	SZT2,ENSG00000198198,+	--	--	--
chr1	43622129	43622129	+	0.0378615	0.467893	0.1272	PTPRF,ENSG00000142949,+;PTPRF,ENSG00000142949,+;PTPRF,ENSG00000142949,+;PTPRF,ENSG00000142949,+;PTPRF,ENSG00000142949,+;PTPRF,ENSG00000142949,+	--	--	--
chr1	43699854	43699854	+	0.00892237	0.467893	0.26	--	--	--	--
chr1	43699971	43699971	+	0.0237503	0.467893	-0.1111	--	--	--	--
chr1	43699980	43699980	+	0.0201966	0.467893	0.1591	--	--	--	--
chr1	43700008	43700008	+	0.0359921	0.467893	-0.1333	--	--	--	--
chr1	43700018	43700018	+	0.0359524	0.467893	-0.1667	--	--	--	--
chr1	43988532	43988532	+	0.00943804	0.467893	-0.1429	--	--	--	B4GALT2,ENSG00000117411,+
chr1	44115375	44115375	+	0.0306724	0.467893	-0.1025	--	--	--	--
chr1	44115399	44115399	+	0.00245977	0.308536	-0.2252	--	--	--	--
chr1	44776892	44776892	+	0.048564	0.467893	-0.1333	--	--	--	--
chr1	44918208	44918208	+	0.0360737	0.467893	0.1622	--	--	--	EIF2B3,ENSG00000070785,-
chr1	45509701	45509701	+	0.0313879	0.467893	-0.1765	MMACHC,ENSG00000132763,+	--	--	--
chr1	45567598	45567598	+	0.00548402	0.438335	0.2667	--	--	--	--
chr1	45567743	45567743	+	0.00211789	0.285097	-0.1429	--	--	--	--
chr1	45683447	45683447	+	0.00443259	0.405763	0.2715	--	--	--	GPBP1L1,ENSG00000159592,-
chr1	45683456	45683456	+	0.00833277	0.467893	0.2932	--	--	--	GPBP1L1,ENSG00000159592,-
chr1	46281140	46281140	+	0.000649004	0.13496	0.129	--	--	LRRC41,ENSG00000132128,-;LRRC41,ENSG00000132128,-	--
chr1	46305035	46305035	+	0.00292621	0.333112	-0.2198	--	--	--	UQCRH,ENSG00000173660,+
chr1	46305039	46305039	+	4.79421e-05	0.0168468	-0.3183	--	--	--	UQCRH,ENSG00000173660,+
chr1	46305051	46305051	+	0.0144613	0.467893	-0.2119	--	--	--	UQCRH,ENSG00000173660,+
chr1	47311088	47311088	+	0.0486523	0.467893	0.1455	--	--	--	STIL,ENSG00000123473,-
chr1	47432727	47432727	+	0.0416543	0.467893	0.1667	--	--	--	--
chr1	50639673	50639673	+	0.00229231	0.295546	0.2414	--	--	--	FAF1,ENSG00000185104,-
chr1	52462428	52462428	+	0.0333299	0.467893	0.1333	--	--	--	--
chr1	54053054	54053054	+	0.000191469	0.0546667	0.2857	--	--	TMEM59,ENSG00000116209,-	--
chr1	54100013	54100013	+	0.0371686	0.467893	-0.1154	TCEANC2,ENSG00000116205,+	--	--	--
chr1	54337587	54337587	+	0.00367965	0.372279	-0.2	--	--	--	SSBP3,ENSG00000157216,-
chr1	61235387	61235387	+	0.0310296	0.467893	-0.3493	--	--	--	NFIA,ENSG00000162599,+
chr1	61235394	61235394	+	0.00576422	0.446163	-0.4502	--	--	--	NFIA,ENSG00000162599,+
chr1	62447404	62447404	+	0.00177791	0.258999	0.2143	--	--	USP1,ENSG00000162607,+	--
chr1	62447406	62447406	+	0.00177791	0.258999	0.2143	--	--	USP1,ENSG00000162607,+	--
chr1	66936728	66936728	+	0.00398088	0.383782	-0.1693	--	--	--	MIER1,ENSG00000198160,+
chr1	67686389	67686389	+	0.00471898	0.415406	0.1364	--	--	GADD45A,ENSG00000116717,+	--
chr1	75760037	75760037	+	0.000974422	0.177824	0.25	--	--	--	ACADM,ENSG00000117054,+
chr1	75760191	75760191	+	0.00311446	0.342963	-0.2195	--	--	--	ACADM,ENSG00000117054,+
chr1	77696848	77696848	+	0.00995062	0.467893	0.3667	USP33,ENSG00000077254,-;USP33,ENSG00000077254,-;USP33,ENSG00000077254,-	--	--	--
chr1	77696938	77696938	+	0.00807083	0.467893	0.2727	USP33,ENSG00000077254,-;USP33,ENSG00000077254,-;USP33,ENSG00000077254,-	--	--	--
chr1	92305325	92305325	+	0.0323053	0.467893	-0.1181	--	--	--	RPAP2,ENSG00000122484,+
chr1	101062360	101062360	+	0.0485303	0.467893	-0.1125	--	--	--	DPH5-DT,ENSG00000233184,+
chr1	101062384	101062384	+	0.0410355	0.467893	-0.1297	--	--	--	DPH5-DT,ENSG00000233184,+
chr1	109063161	109063161	+	0.0168886	0.467893	0.1103	TAF13,ENSG00000197780,-	--	--	--
chr1	109063285	109063285	+	0.00265128	0.319188	0.4833	TAF13,ENSG00000197780,-	--	--	--
chr1	109661319	109661319	+	0.00272084	0.322704	-0.2	GSTM4,ENSG00000168765,+;GSTM4,ENSG00000168765,+	--	--	--
chr1	111448683	111448683	+	0.00896463	0.467893	-0.12	--	--	WDR77,ENSG00000116455,-;WDR77,ENSG00000116455,-	--
chr1	112565189	112565189	+	0.0474407	0.467893	-0.1127	--	--	--	ST7L,ENSG00000007341,-
chr1	112968906	112968906	+	0.00708177	0.467893	-0.1463	--	--	--	--
chr1	117101858	117101858	+	0.0185112	0.467893	0.1053	TTF2,ENSG00000116830,+	--	--	--
chr1	145172393	145172393	+	0.012689	0.467893	0.1408	--	--	--	LINC01145,ENSG00000272419,-
chr1	145934735	145934735	+	0.00263497	0.318586	0.45	LIX1L,ENSG00000271601,-	--	--	--
chr1	145934797	145934797	+	0.0400057	0.467893	0.1071	LIX1L,ENSG00000271601,-	--	--	--
chr1	145939885	145939885	+	0.0375801	0.467893	-0.1	--	--	--	--
chr1	145940245	145940245	+	6.2312e-05	0.0212121	-0.1786	--	--	--	LIX1L-AS1,ENSG00000234222,+;LIX1L,ENSG00000271601,-
chr1	148127799	148127799	+	0.047239	0.467893	-0.1179	--	--	--	NBPF11,ENSG00000263956,-
chr1	149083030	149083030	+	0.00302766	0.33734	-0.1	--	--	--	NBPF9,ENSG00000269713,-
chr1	149961019	149961019	+	0.0495883	0.467893	-0.1952	--	--	--	--
chr1	149992751	149992751	+	0.0198926	0.467893	-0.1696	--	--	--	OTUD7B,ENSG00000264522,-
chr1	150473755	150473755	+	0.0193308	0.467893	0.1396	RPRD2,ENSG00000163125,+	--	--	--
chr1	150585429	150585429	+	0.0144907	0.467893	0.3333	--	--	--	--
chr1	150591584	150591584	+	0.0477916	0.467893	0.1316	--	--	--	--
chr1	150602976	150602976	+	0.0353033	0.467893	-0.1118	--	--	--	ENSA,ENSG00000143420,-
chr1	150608237	150608237	+	0.0132105	0.467893	-0.2	--	--	--	ENSA,ENSG00000143420,-
chr1	150610426	150610426	+	0.0251405	0.467893	-0.1333	--	--	--	ENSA,ENSG00000143420,-
chr1	150617379	150617379	+	0.0245068	0.467893	-0.1429	--	--	--	ENSA,ENSG00000143420,-
chr1	150617387	150617387	+	0.0120524	0.467893	-0.2563	--	--	--	ENSA,ENSG00000143420,-
chr1	151078153	151078153	+	0.035969	0.467893	-0.1538	--	--	--	GABPB2,ENSG00000143458,+
chr1	151167557	151167557	+	0.00839411	0.467893	-0.1034	--	--	--	--
chr1	151167559	151167559	+	0.00877283	0.467893	-0.1	--	--	--	--
chr1	151167569	151167569	+	0.00814591	0.467893	-0.1	--	--	--	--
chr1	151199387	151199387	+	0.00593656	0.451512	-0.2308	--	--	--	PIP5K1A,ENSG00000143398,+
chr1	151199562	151199562	+	0.00179489	0.259297	0.2445	--	--	--	PIP5K1A,ENSG00000143398,+
chr1	151223946	151223946	+	0.0174951	0.467893	-0.173	--	--	--	--
chr1	151889983	151889983	+	0.0194175	0.467893	0.2	THEM4,ENSG00000159445,-	--	--	THEM4,ENSG00000159445,-
chr1	155253056	155253056	+	0.0408903	0.467893	0.1746	--	--	--	--
chr1	155389249	155389249	+	0.0134015	0.467893	-0.2584	--	--	--	ASH1L,ENSG00000116539,-
chr1	155444076	155444076	+	0.000656283	0.136074	-0.2727	--	--	--	ASH1L,ENSG00000116539,-
chr1	155686180	155686180	+	0.0394019	0.467893	0.1004	--	--	--	YY1AP1,ENSG00000163374,-
chr1	155686298	155686298	+	0.0341407	0.467893	-0.1668	--	--	--	YY1AP1,ENSG00000163374,-
chr1	155702467	155702467	+	0.0166826	0.467893	0.1613	--	--	--	DAP3,ENSG00000132676,+
chr1	155720968	155720968	+	0.0109739	0.467893	-0.1765	--	--	--	DAP3,ENSG00000132676,+
chr1	155720985	155720985	+	0.0423524	0.467893	-0.125	--	--	--	DAP3,ENSG00000132676,+
chr1	155724811	155724811	+	0.00655378	0.467893	-0.2	--	--	--	DAP3,ENSG00000132676,+
chr1	155735030	155735030	+	0.0359642	0.467893	0.1346	--	--	--	DAP3,ENSG00000132676,+
chr1	155735035	155735035	+	0.000169418	0.0491638	0.2045	--	--	--	DAP3,ENSG00000132676,+
chr1	156629376	156629376	+	0.0092739	0.467893	-0.1489	--	--	--	--
chr1	160092608	160092608	+	0.00660939	0.467893	0.2069	--	--	IGSF8,ENSG00000162729,-	--
chr1	161959436	161959436	+	0.00292958	0.333228	-0.1524	ATF6,ENSG00000118217,+;ATF6,ENSG00000118217,+;ATF6,ENSG00000118217,+;ATF6,ENSG00000118217,+;ATF6,ENSG00000118217,+;ATF6,ENSG00000118217,+;ATF6,ENSG00000118217,+	--	--	--
chr1	161959452	161959452	+	0.000485837	0.110584	-0.1023	ATF6,ENSG00000118217,+;ATF6,ENSG00000118217,+;ATF6,ENSG00000118217,+;ATF6,ENSG00000118217,+;ATF6,ENSG00000118217,+;ATF6,ENSG00000118217,+;ATF6,ENSG00000118217,+	--	--	--
chr1	165662359	165662359	+	5.41653e-05	0.0187967	-0.1284	ALDH9A1,ENSG00000143149,-	--	--	--
chr1	168072165	168072165	+	0.0141342	0.467893	0.1667	--	--	--	DCAF6,ENSG00000143164,+
chr1	176070428	176070428	+	0.0061501	0.458928	0.3077	--	--	--	COP1,ENSG00000143207,-
chr1	180190493	180190493	+	0.00333868	0.35416	0.2511	--	--	QSOX1,ENSG00000116260,+	--
chr1	183126262	183126262	+	0.0153733	0.467893	0.2	--	--	LAMC1,ENSG00000135862,+	LAMC1,ENSG00000135862,+
chr1	184961315	184961315	+	0.00706576	0.467893	-0.3732	--	--	--	NIBAN1,ENSG00000135842,-
chr1	184961320	184961320	+	0.00269953	0.322064	-0.4412	--	--	--	NIBAN1,ENSG00000135842,-
chr1	204556610	204556610	+	0.0396702	0.467893	-0.1304	MDM4,ENSG00000198625,+;MDM4,ENSG00000198625,+;MDM4,ENSG00000198625,+	--	--	--
chr1	205744921	205744921	+	0.00163296	0.248032	-0.1121	--	--	--	NUCKS1,ENSG00000069275,-
chr1	205744923	205744923	+	6.91924e-06	0.00279162	-0.1277	--	--	--	NUCKS1,ENSG00000069275,-
chr1	205750042	205750042	+	0.0359921	0.467893	0.1333	--	NUCKS1,ENSG00000069275,-	--	--
chr1	205768772	205768772	+	0.00436984	0.402392	-0.129	RAB29,ENSG00000117280,-	--	--	--
chr1	207044184	207044184	+	0.024052	0.467893	0.1053	YOD1,ENSG00000180667,-	--	--	--
chr1	209623019	209623019	+	0.0231952	0.467893	0.1176	--	--	LAMB3,ENSG00000196878,-	--
chr1	211748406	211748406	+	0.0497751	0.467893	-0.1429	LPGAT1,ENSG00000123684,-	--	--	--
chr1	211748410	211748410	+	0.0497751	0.467893	-0.1429	LPGAT1,ENSG00000123684,-	--	--	--
chr1	220058780	220058780	+	0.00189318	0.267764	-0.1903	BPNT1,ENSG00000162813,-;BPNT1,ENSG00000162813,-	--	--	--
chr1	220058818	220058818	+	0.0417936	0.467893	-0.1097	BPNT1,ENSG00000162813,-;BPNT1,ENSG00000162813,-	--	--	--
chr1	223729773	223729773	+	0.000374664	0.0917412	-0.3436	--	--	--	CAPN2,ENSG00000162909,+
chr1	224148416	224148416	+	0.0393591	0.467893	-0.1053	--	--	--	FBXO28,ENSG00000143756,+
chr1	224148425	224148425	+	0.0345014	0.467893	-0.1053	--	--	--	FBXO28,ENSG00000143756,+
chr1	225869950	225869950	+	0.0029892	0.335158	-0.1	--	--	--	TMEM63A,ENSG00000196187,-
chr1	228158863	228158863	+	0.0475487	0.467893	-0.125	--	--	GJC2,ENSG00000198835,+	--
chr1	234407430	234407430	+	0.0336572	0.467893	-0.112	--	--	--	--
chr1	234407556	234407556	+	0.00793604	0.467893	-0.1111	--	--	--	--
chr1	234407907	234407907	+	0.0340358	0.467893	0.2	--	--	--	--
chr1	235110549	235110549	+	0.0110811	0.467893	0.1958	TOMM20,ENSG00000173726,-	--	--	--
chr1	235300966	235300966	+	0.023284	0.467893	0.1069	--	--	--	ARID4B,ENSG00000054267,-
chr1	235447981	235447981	+	0.0143618	0.467893	0.1081	B3GALNT2,ENSG00000162885,-	--	--	--
chr1	235447985	235447985	+	0.00295883	0.33414	0.1579	B3GALNT2,ENSG00000162885,-	--	--	--
chr1	235461750	235461750	+	0.0111563	0.467893	-0.1176	--	--	--	B3GALNT2,ENSG00000162885,-
chr1	244979942	244979942	+	0.0266857	0.467893	-0.1111	--	--	--	EFCAB2,ENSG00000203666,+
chr1	245089505	245089505	+	0.0101355	0.467893	0.3392	--	--	--	EFCAB2,ENSG00000203666,+
chr1	246248902	246248902	+	9.93388e-05	0.0317556	-0.1905	--	--	--	SMYD3,ENSG00000185420,-
chr1	246273687	246273687	+	0.00168605	0.251335	0.1057	--	--	--	SMYD3,ENSG00000185420,-
chr1	246892563	246892563	+	0.0256211	0.467893	0.1922	--	--	--	AHCTF1,ENSG00000153207,-
chr1	247100235	247100235	+	0.027947	0.467893	0.1081	ZNF669,ENSG00000188295,-;ZNF669,ENSG00000188295,-	--	--	--
chr1	247877926	247877926	+	0.0378875	0.467893	0.3175	TRIM58,ENSG00000162722,+	--	--	--
chr10	13137161	13137161	+	0.0122976	0.467893	-0.1	OPTN,ENSG00000123240,+;OPTN,ENSG00000123240,+	--	--	--
chr10	21676285	21676285	+	0.000794999	0.156846	-0.1667	--	--	--	MLLT10,ENSG00000078403,+
chr10	26703807	26703807	+	0.0102039	0.467893	-0.2	--	--	--	PDSS1,ENSG00000148459,+
chr10	26703809	26703809	+	0.0102039	0.467893	-0.2	--	--	--	PDSS1,ENSG00000148459,+
chr10	29422040	29422040	+	0.046069	0.467893	0.1017	--	--	--	--
chr10	46470650	46470650	+	0.0403697	0.467893	-0.1333	--	--	--	--
chr10	46804723	46804723	+	0.00437658	0.402457	-0.133	--	--	--	BMS1P1,ENSG00000204177,+
chr10	48450294	48450294	+	0.0112337	0.467893	0.1042	ARHGAP22,ENSG00000128805,-	--	ARHGAP22,ENSG00000128805,-;ARHGAP22,ENSG00000128805,-	--
chr10	49451062	49451062	+	0.00813871	0.467893	-0.2244	--	--	--	--
chr10	49451090	49451090	+	0.0470535	0.467893	-0.1583	--	--	--	--
chr10	63292782	63292782	+	0.0382462	0.467893	-0.1429	--	--	--	JMJD1C,ENSG00000171988,-
chr10	67765142	67765142	+	0.000277637	0.0733531	0.3469	--	--	--	--
chr10	67765147	67765147	+	0.000520579	0.11555	0.3036	--	--	--	--
chr10	67765151	67765151	+	0.00497833	0.425341	0.1864	--	--	--	--
chr10	68019242	68019242	+	0.012086	0.467893	0.1818	--	--	--	HERC4,ENSG00000148634,-
chr10	68062472	68062472	+	0.0133548	0.467893	0.2778	--	--	--	HERC4,ENSG00000148634,-
chr10	68160745	68160745	+	0.0487967	0.467893	-0.1667	--	--	--	MYPN,ENSG00000138347,+
chr10	68481883	68481883	+	0.0320084	0.467893	-0.1429	SLC25A16,ENSG00000122912,-	--	--	--
chr10	68517797	68517797	+	0.0340614	0.467893	-0.1333	--	--	--	--
chr10	68518155	68518155	+	0.00209428	0.28255	0.36	--	--	--	--
chr10	70149315	70149315	+	0.00160964	0.247107	-0.1667	SAR1A,ENSG00000079332,-	--	--	--
chr10	70149319	70149319	+	0.0122449	0.467893	-0.1537	SAR1A,ENSG00000079332,-	--	--	--
chr10	72222185	72222185	+	0.0219557	0.467893	-0.3571	--	--	--	ANAPC16,ENSG00000166295,+
chr10	72222332	72222332	+	0.0308977	0.467893	-0.1818	--	--	--	ANAPC16,ENSG00000166295,+
chr10	72235198	72235198	+	0.0416077	0.467893	0.2451	ANAPC16,ENSG00000166295,+;ANAPC16,ENSG00000166295,+	--	--	--
chr10	73236538	73236538	+	0.0183139	0.467893	-0.1155	--	--	--	FAM149B1,ENSG00000138286,+;DNAJC9,ENSG00000213551,-
chr10	73249843	73249843	+	0.00212112	0.285261	0.1231	MRPS16,ENSG00000182180,-	--	--	--
chr10	73498563	73498563	+	0.0184008	0.467893	0.2	USP54,ENSG00000166348,-;USP54,ENSG00000166348,-;USP54,ENSG00000166348,-;USP54,ENSG00000166348,-;USP54,ENSG00000166348,-	--	--	--
chr10	73778115	73778115	+	0.0308456	0.467893	-0.2283	--	--	--	FUT11,ENSG00000196968,+
chr10	73778255	73778255	+	0.0370383	0.467893	0.2077	--	--	--	FUT11,ENSG00000196968,+
chr10	73810846	73810846	+	0.0289222	0.467893	0.2222	--	NDST2,ENSG00000166507,-	--	--
chr10	73822236	73822236	+	0.0295945	0.467893	0.1724	--	--	--	CAMK2G,ENSG00000148660,-
chr10	75577154	75577154	+	0.0252381	0.467893	0.1304	--	--	--	LRMDA,ENSG00000148655,+
chr10	75577694	75577694	+	0.00109677	0.192941	-0.1875	--	--	--	LRMDA,ENSG00000148655,+
chr10	86835303	86835303	+	0.0111275	0.467893	-0.1669	--	--	--	BMPR1A,ENSG00000107779,+
chr10	86965540	86965540	+	0.0111476	0.467893	-0.1071	--	--	--	--
chr10	87947629	87947629	+	0.0115382	0.467893	0.1342	--	--	--	PTEN,ENSG00000171862,+
chr10	87949987	87949987	+	0.00366784	0.371809	-0.1057	--	--	--	PTEN,ENSG00000171862,+
chr10	93394695	93394695	+	0.0271416	0.467893	0.1348	--	--	--	MYOF,ENSG00000138119,-
chr10	94577799	94577799	+	0.0349206	0.467893	0.1714	--	--	--	HELLS,ENSG00000119969,+
chr10	97673131	97673131	+	0.0122195	0.467893	0.2241	--	--	--	PI4K2A,ENSG00000155252,+
chr10	98442797	98442797	+	0.0371686	0.467893	0.1154	--	--	--	--
chr10	98442799	98442799	+	0.0399493	0.467893	0.1111	--	--	--	--
chr10	101694406	101694406	+	0.0157365	0.467893	0.1429	--	--	FBXW4,ENSG00000107829,-;FBXW4,ENSG00000107829,-	--
chr10	102067473	102067473	+	0.017043	0.467893	0.1333	--	--	HPS6,ENSG00000166189,+	--
chr10	102738516	102738516	+	0.039163	0.467893	0.1818	SFXN2,ENSG00000156398,+;SFXN2,ENSG00000156398,+;SFXN2,ENSG00000156398,+	--	--	--
chr10	102738597	102738597	+	0.0333009	0.467893	-0.1629	SFXN2,ENSG00000156398,+;SFXN2,ENSG00000156398,+;SFXN2,ENSG00000156398,+	--	--	--
chr10	103603464	103603464	+	0.0119765	0.467893	0.3571	--	--	SH3PXD2A,ENSG00000107957,-	--
chr10	103603492	103603492	+	0.00918019	0.467893	0.3125	--	--	SH3PXD2A,ENSG00000107957,-	--
chr10	103603501	103603501	+	0.00484007	0.419474	0.3333	--	--	SH3PXD2A,ENSG00000107957,-	--
chr10	104227920	104227920	+	0.0490076	0.467893	-0.2885	--	--	--	CFAP43,ENSG00000197748,-
chr10	110587546	110587546	+	0.00936788	0.467893	-0.182	--	--	--	SMC3,ENSG00000108055,+
chr10	112551031	112551031	+	0.00249752	0.310791	-0.1667	--	--	--	VTI1A,ENSG00000151532,+
chr10	119038203	119038203	+	0.00898614	0.467893	-0.1111	--	--	--	EIF3A,ENSG00000107581,-
chr10	133427699	133427699	+	0.0105119	0.467893	0.1905	--	--	--	--
chr10	133572499	133572499	+	0.0234435	0.467893	0.15	--	--	--	--
chr11	420840	420840	+	0.0385999	0.467893	-0.2	--	--	ANO9,ENSG00000185101,-	--
chr11	671089	671089	+	0.0305434	0.467893	-0.1	--	--	--	DEAF1,ENSG00000177030,-
chr11	761131	761131	+	0.00393693	0.382652	-0.1903	--	--	--	TALDO1,ENSG00000177156,+
chr11	769672	769672	+	0.042392	0.467893	-0.1431	GATD1,ENSG00000177225,-;GATD1,ENSG00000177225,-	--	--	--
chr11	769837	769837	+	0.00656944	0.467893	0.1707	GATD1,ENSG00000177225,-;GATD1,ENSG00000177225,-	--	--	--
chr11	769858	769858	+	0.000196518	0.0556937	0.3243	GATD1,ENSG00000177225,-;GATD1,ENSG00000177225,-	--	--	--
chr11	831584	831584	+	0.0301082	0.467893	0.1987	CRACR2B,ENSG00000177685,+;CRACR2B,ENSG00000177685,+	--	CRACR2B,ENSG00000177685,+	--
chr11	964823	964823	+	0.026535	0.467893	-0.2727	--	--	--	AP2A2,ENSG00000183020,+
chr11	1276902	1276902	+	0.00427179	0.398422	0.1425	TOLLIP,ENSG00000078902,-;TOLLIP,ENSG00000078902,-;TOLLIP,ENSG00000078902,-;TOLLIP,ENSG00000078902,-;TOLLIP,ENSG00000078902,-	--	--	--
chr11	1276907	1276907	+	0.00357814	0.366387	0.145	TOLLIP,ENSG00000078902,-;TOLLIP,ENSG00000078902,-;TOLLIP,ENSG00000078902,-;TOLLIP,ENSG00000078902,-;TOLLIP,ENSG00000078902,-	--	--	--
chr11	10509370	10509370	+	0.0042293	0.396601	-0.2523	--	--	--	--
chr11	12263461	12263461	+	0.0257089	0.467893	-0.125	--	--	--	--
chr11	14890671	14890671	+	0.0263685	0.467893	-0.1333	--	--	--	CYP2R1,ENSG00000186104,-
chr11	14890760	14890760	+	0.0434422	0.467893	0.12	--	--	--	CYP2R1,ENSG00000186104,-
chr11	14890799	14890799	+	0.0130038	0.467893	-0.3654	--	--	--	CYP2R1,ENSG00000186104,-
chr11	16756560	16756560	+	0.0435627	0.467893	0.1667	C11orf58,ENSG00000110696,+	--	--	--
chr11	16756674	16756674	+	0.00328482	0.351076	-0.3333	C11orf58,ENSG00000110696,+	--	--	--
chr11	17088484	17088484	+	0.0247548	0.467893	0.2143	PIK3C2A,ENSG00000011405,-;PIK3C2A,ENSG00000011405,-	--	--	--
chr11	18406946	18406946	+	0.00307993	0.340751	-0.1541	--	--	--	LDHA,ENSG00000134333,+
chr11	18406960	18406960	+	0.00318922	0.345553	-0.1593	--	--	--	LDHA,ENSG00000134333,+
chr11	27400786	27400786	+	0.00723777	0.467893	-0.1765	--	--	--	LGR4,ENSG00000205213,-
chr11	27495233	27495233	+	0.0288988	0.467893	0.2745	LIN7C,ENSG00000148943,-;LIN7C,ENSG00000148943,-	--	--	--
chr11	27495360	27495360	+	0.0299059	0.467893	0.2261	LIN7C,ENSG00000148943,-;LIN7C,ENSG00000148943,-	--	--	--
chr11	32588245	32588245	+	0.0277234	0.467893	-0.2629	--	--	--	EIF3M,ENSG00000149100,+
chr11	34444999	34444999	+	0.00198786	0.27491	0.4375	--	--	--	CAT,ENSG00000121691,+
chr11	43461150	43461150	+	0.0344552	0.467893	0.1485	--	--	--	TTC17,ENSG00000052841,+
chr11	47228535	47228535	+	0.0334592	0.467893	-0.1978	--	--	--	DDB2,ENSG00000134574,+
chr11	47632502	47632502	+	0.0192164	0.467893	0.2069	--	--	--	MTCH2,ENSG00000109919,-
chr11	47633779	47633779	+	0.0408263	0.467893	-0.1345	--	--	--	MTCH2,ENSG00000109919,-
chr11	47633783	47633783	+	0.0180681	0.467893	-0.1722	--	--	--	MTCH2,ENSG00000109919,-
chr11	47633788	47633788	+	0.00155833	0.242774	-0.2429	--	--	--	MTCH2,ENSG00000109919,-
chr11	47731550	47731550	+	0.00376123	0.376959	0.2667	--	--	FNBP4,ENSG00000109920,-	--
chr11	48117369	48117369	+	0.0164597	0.467893	-0.1378	--	--	--	PTPRJ,ENSG00000149177,+
chr11	57749576	57749576	+	0.00254889	0.314424	-0.125	--	--	--	BTBD18,ENSG00000233436,-
chr11	60842564	60842564	+	0.00355944	0.36553	-0.1607	--	--	CCDC86,ENSG00000110104,+	--
chr11	61873575	61873575	+	0.0230644	0.467893	0.1739	FADS3,ENSG00000221968,-;FADS3,ENSG00000221968,-	--	--	--
chr11	61966049	61966049	+	0.0198809	0.467893	0.1127	--	--	--	FTH1,ENSG00000167996,-
chr11	61966134	61966134	+	0.0180386	0.467893	0.1101	--	--	--	FTH1,ENSG00000167996,-
chr11	61966222	61966222	+	0.00682051	0.467893	-0.1732	--	--	--	FTH1,ENSG00000167996,-
chr11	61966260	61966260	+	0.0251585	0.467893	-0.1053	--	--	--	FTH1,ENSG00000167996,-
chr11	62726874	62726874	+	0.0422589	0.467893	0.1492	--	--	HNRNPUL2,ENSG00000214753,-;HNRNPUL2-BSCL2,ENSG00000234857,-	--
chr11	62790708	62790708	+	0.0346903	0.467893	0.1154	--	--	TMEM223,ENSG00000168569,-	--
chr11	63956702	63956702	+	0.0197697	0.467893	0.1071	NAA40,ENSG00000110583,+	--	--	--
chr11	63998344	63998344	+	0.0335924	0.467893	0.1628	OTUB1,ENSG00000167770,+;OTUB1,ENSG00000167770,+	--	--	--
chr11	65591252	65591252	+	0.00475511	0.416574	0.1351	--	--	--	--
chr11	65591256	65591256	+	0.00654671	0.467893	0.125	--	--	--	--
chr11	65591336	65591336	+	0.00508826	0.429036	0.1064	--	--	--	--
chr11	65614954	65614954	+	0.00390451	0.38107	-0.3077	--	--	--	--
chr11	65636433	65636433	+	0.0226489	0.467893	-0.1258	--	--	PCNX3,ENSG00000197136,+	--
chr11	65636465	65636465	+	8.70978e-05	0.0282248	-0.1877	--	--	PCNX3,ENSG00000197136,+	--
chr11	65777892	65777892	+	0.0468397	0.467893	-0.1	--	--	AP5B1,ENSG00000254470,-	--
chr11	65919442	65919442	+	0.0450173	0.467893	-0.1667	--	DRAP1,ENSG00000175550,+;DRAP1,ENSG00000175550,+;DRAP1,ENSG00000175550,+	--	--
chr11	66296015	66296015	+	0.0436579	0.467893	0.1111	TMEM151A,ENSG00000179292,+	--	--	--
chr11	66658131	66658131	+	0.0210309	0.467893	-0.2	--	--	--	RBM4,ENSG00000173933,+
chr11	66683153	66683153	+	0.00347653	0.361207	-0.1867	SPTBN2,ENSG00000173898,-	--	--	--
chr11	66683160	66683160	+	0.0132655	0.467893	-0.1	SPTBN2,ENSG00000173898,-	--	--	--
chr11	66683287	66683287	+	0.00215693	0.286432	-0.1429	SPTBN2,ENSG00000173898,-	--	--	--
chr11	66683301	66683301	+	0.000620893	0.131039	-0.1905	SPTBN2,ENSG00000173898,-	--	--	--
chr11	66683308	66683308	+	0.00953809	0.467893	-0.1654	SPTBN2,ENSG00000173898,-	--	--	--
chr11	66683312	66683312	+	0.00569431	0.444639	-0.1941	SPTBN2,ENSG00000173898,-	--	--	--
chr11	66683317	66683317	+	0.0350563	0.467893	-0.1804	SPTBN2,ENSG00000173898,-	--	--	--
chr11	66761295	66761295	+	0.0172234	0.467893	-0.2545	--	--	--	C11orf80,ENSG00000173715,+
chr11	67607964	67607964	+	0.041399	0.467893	-0.225	--	--	--	NDUFV1,ENSG00000167792,+
chr11	68035996	68035996	+	0.0019795	0.274828	-0.1071	--	--	--	NDUFS8,ENSG00000110717,+
chr11	68049390	68049390	+	0.0120177	0.467893	0.1875	--	--	--	--
chr11	68060562	68060562	+	0.044712	0.467893	-0.25	--	--	--	CHKA,ENSG00000110721,-
chr11	69087966	69087966	+	0.0484077	0.467893	-0.1111	TPCN2,ENSG00000162341,+;TPCN2,ENSG00000162341,+;TPCN2,ENSG00000162341,+	--	--	--
chr11	69653210	69653210	+	0.0184143	0.467893	0.1905	CCND1,ENSG00000110092,+;LTO1,ENSG00000149716,-	--	--	--
chr11	73697399	73697399	+	0.00203451	0.278739	-0.2	--	--	--	RAB6A,ENSG00000175582,-
chr11	73886446	73886446	+	0.0425962	0.467893	0.1456	--	--	--	PAAF1,ENSG00000175575,+
chr11	74129040	74129040	+	0.0382462	0.467893	-0.1429	C2CD3,ENSG00000168014,-;C2CD3,ENSG00000168014,-	--	--	--
chr11	76441597	76441597	+	0.000955751	0.175548	0.114	--	--	--	--
chr11	76503193	76503193	+	0.00777854	0.467893	-0.1835	--	--	--	EMSY,ENSG00000158636,+
chr11	102227536	102227536	+	0.0466854	0.467893	0.1176	--	--	YAP1,ENSG00000137693,+	--
chr11	119084971	119084971	+	0.0071183	0.467893	-0.2353	--	HMBS,ENSG00000256269,+;HMBS,ENSG00000256269,+;HMBS,ENSG00000256269,+;HMBS,ENSG00000256269,+;HMBS,ENSG00000256269,+;HMBS,ENSG00000256269,+;HMBS,ENSG00000256269,+;HMBS,ENSG00000256269,+;HMBS,ENSG00000256269,+;HMBS,ENSG00000256269,+	--	--
chr11	119084985	119084985	+	0.000395566	0.0949451	-0.3077	--	HMBS,ENSG00000256269,+;HMBS,ENSG00000256269,+;HMBS,ENSG00000256269,+;HMBS,ENSG00000256269,+;HMBS,ENSG00000256269,+;HMBS,ENSG00000256269,+;HMBS,ENSG00000256269,+;HMBS,ENSG00000256269,+;HMBS,ENSG00000256269,+;HMBS,ENSG00000256269,+	--	--
chr11	120137260	120137260	+	0.000188577	0.0540588	0.1579	TRIM29,ENSG00000137699,-	--	TRIM29,ENSG00000137699,-	--
chr11	123119310	123119310	+	0.00965269	0.467893	-0.1053	--	--	--	CLMP,ENSG00000166250,-
chr11	124634249	124634249	+	0.012777	0.467893	0.1765	SIAE,ENSG00000110013,-;TBRG1,ENSG00000154144,+;TBRG1,ENSG00000154144,+	--	--	--
chr11	124634259	124634259	+	0.0101909	0.467893	0.1875	SIAE,ENSG00000110013,-;TBRG1,ENSG00000154144,+;TBRG1,ENSG00000154144,+	--	--	--
chr11	124681456	124681456	+	0.0301878	0.467893	0.1111	--	--	SPA17,ENSG00000064199,+	--
chr12	837442	837442	+	0.0212419	0.467893	0.1254	--	--	--	WNK1,ENSG00000060237,+
chr12	3211923	3211923	+	0.0435627	0.467893	0.1667	--	--	--	TSPAN9,ENSG00000011105,+
chr12	6666889	6666889	+	0.0160687	0.467893	0.1176	ZNF384,ENSG00000126746,-;ZNF384,ENSG00000126746,-;ZNF384,ENSG00000126746,-;ZNF384,ENSG00000126746,-	--	--	--
chr12	6885627	6885627	+	0.0330138	0.467893	0.1132	--	--	--	--
chr12	12774438	12774438	+	0.0140972	0.467893	-0.1277	--	--	--	APOLD1,ENSG00000178878,+
chr12	12902805	12902805	+	0.0150245	0.467893	-0.1673	--	--	--	GPRC5A,ENSG00000013588,+
chr12	12919653	12919653	+	0.00597593	0.45207	0.2692	--	--	--	--
chr12	12925111	12925111	+	0.0158056	0.467893	-0.1333	--	--	--	--
chr12	12925117	12925117	+	0.0031175	0.343031	-0.2143	--	--	--	--
chr12	27678597	27678597	+	0.0147422	0.467893	0.1667	--	--	--	PPFIBP1,ENSG00000110841,+
chr12	27678625	27678625	+	0.00339616	0.35737	0.2523	--	--	--	PPFIBP1,ENSG00000110841,+
chr12	31103639	31103639	+	0.000378373	0.0921066	0.125	DDX11,ENSG00000013573,+;DDX11,ENSG00000013573,+;DDX11,ENSG00000013573,+	--	DDX11,ENSG00000013573,+	--
chr12	47700079	47700079	+	0.0407278	0.467893	-0.1121	--	--	--	--
chr12	47700086	47700086	+	0.00150679	0.238949	-0.1042	--	--	--	--
chr12	48148726	48148726	+	0.00740962	0.467893	-0.1149	ASB8,ENSG00000177981,-	--	--	--
chr12	48928891	48928891	+	0.0126701	0.467893	-0.1246	--	--	--	CCDC65,ENSG00000139537,+
chr12	48928908	48928908	+	0.0228037	0.467893	-0.1004	--	--	--	CCDC65,ENSG00000139537,+
chr12	49332860	49332860	+	0.0250968	0.467893	-0.1818	C1QL4,ENSG00000186897,-	--	--	--
chr12	49332878	49332878	+	0.00160121	0.24648	-0.3077	C1QL4,ENSG00000186897,-	--	--	--
chr12	51053043	51053043	+	0.0435627	0.467893	0.1667	--	--	--	LETMD1,ENSG00000050426,+
chr12	51054960	51054960	+	0.0400942	0.467893	0.1429	--	--	--	LETMD1,ENSG00000050426,+
chr12	51993530	51993530	+	0.00441416	0.4046	0.2692	--	--	--	ACVR1B,ENSG00000135503,+
chr12	52252400	52252400	+	0.010858	0.467893	0.15	--	--	--	--
chr12	52252414	52252414	+	0.0096159	0.467893	0.15	--	--	--	--
chr12	52252431	52252431	+	0.000311261	0.0805829	0.3	--	--	--	--
chr12	52252461	52252461	+	0.0177494	0.467893	0.1765	--	--	--	--
chr12	52287229	52287229	+	0.0077286	0.467893	0.1765	--	--	KRT81,ENSG00000205426,-	--
chr12	52287255	52287255	+	0.0245068	0.467893	0.1429	--	--	KRT81,ENSG00000205426,-	--
chr12	52287272	52287272	+	0.014127	0.467893	0.1875	--	--	KRT81,ENSG00000205426,-	--
chr12	53158415	53158415	+	0.0385403	0.467893	0.163	CSAD,ENSG00000139631,-;CSAD,ENSG00000139631,-;CSAD,ENSG00000139631,-;CSAD,ENSG00000139631,-	--	--	--
chr12	53477431	53477431	+	0.0179946	0.467893	0.1968	--	--	--	PCBP2,ENSG00000197111,+
chr12	53477436	53477436	+	0.000431348	0.100967	0.2689	--	--	--	PCBP2,ENSG00000197111,+
chr12	54075051	54075051	+	0.0241803	0.467893	-0.2	--	--	--	FLJ12825,ENSG00000248265,+
chr12	54075105	54075105	+	0.027221	0.467893	0.1818	--	--	--	FLJ12825,ENSG00000248265,+
chr12	56157132	56157132	+	0.00436529	0.402392	0.2857	--	--	--	--
chr12	56303765	56303765	+	0.0412416	0.467893	0.1875	--	--	--	CNPY2-AS1,ENSG00000257303,+
chr12	56686053	56686053	+	0.0287207	0.467893	0.1343	--	--	--	PTGES3,ENSG00000110958,-
chr12	56686604	56686604	+	0.0232728	0.467893	0.1013	--	--	--	PTGES3,ENSG00000110958,-
chr12	57101333	57101333	+	0.0274242	0.467893	0.1313	--	--	--	STAT6,ENSG00000166888,-
chr12	57101615	57101615	+	0.0365098	0.467893	0.1364	--	--	--	STAT6,ENSG00000166888,-
chr12	57103312	57103312	+	0.00275825	0.324424	0.1268	--	--	--	--
chr12	57103442	57103442	+	0.00946929	0.467893	0.1858	--	--	--	--
chr12	57727519	57727519	+	0.0144615	0.467893	0.1053	OS9,ENSG00000135506,+	--	AGAP2,ENSG00000135439,-	--
chr12	63874454	63874454	+	0.00472091	0.415406	0.3571	--	--	--	SRGAP1,ENSG00000196935,+
chr12	64713853	64713853	+	0.00458596	0.40948	0.14	GNS,ENSG00000135677,-;GNS,ENSG00000135677,-	--	--	--
chr12	64713859	64713859	+	0.0408141	0.467893	0.1232	GNS,ENSG00000135677,-;GNS,ENSG00000135677,-	--	--	--
chr12	64713873	64713873	+	0.0319713	0.467893	0.1389	GNS,ENSG00000135677,-;GNS,ENSG00000135677,-	--	--	--
chr12	64715284	64715284	+	0.041537	0.467893	0.1111	GNS,ENSG00000135677,-;GNS,ENSG00000135677,-	--	--	--
chr12	67315220	67315220	+	0.0277837	0.467893	0.3643	CAND1,ENSG00000111530,+	--	--	--
chr12	68765187	68765187	+	0.0303783	0.467893	-0.2	SLC35E3,ENSG00000175782,+;SLC35E3,ENSG00000175782,+	--	--	--
chr12	68765210	68765210	+	0.0329701	0.467893	-0.2	SLC35E3,ENSG00000175782,+;SLC35E3,ENSG00000175782,+	--	--	--
chr12	68768237	68768237	+	0.00363193	0.369947	0.2	SLC35E3,ENSG00000175782,+	--	--	--
chr12	71786026	71786026	+	0.00787424	0.467893	-0.2958	RAB21,ENSG00000080371,+	--	--	--
chr12	71786152	71786152	+	0.0120751	0.467893	0.2304	RAB21,ENSG00000080371,+	--	--	--
chr12	100053039	100053039	+	0.0433241	0.467893	-0.3358	--	--	--	UHRF1BP1L,ENSG00000111647,-
chr12	102201235	102201235	+	0.0334709	0.467893	0.125	--	--	--	--
chr12	104266729	104266729	+	0.00487142	0.42116	-0.1176	--	--	--	TXNRD1,ENSG00000198431,+
chr12	110378180	110378180	+	0.0196791	0.467893	-0.2258	--	--	--	ANAPC7,ENSG00000196510,-
chr12	110474568	110474568	+	0.000667092	0.13751	-0.1667	--	--	--	FAM216A,ENSG00000204856,+
chr12	110474739	110474739	+	0.016847	0.467893	0.1364	--	--	--	FAM216A,ENSG00000204856,+
chr12	120198120	120198120	+	0.0441634	0.467893	0.1175	--	--	--	RPLP0,ENSG00000089157,-
chr12	120781989	120781989	+	0.0497751	0.467893	-0.1429	--	--	--	SPPL3,ENSG00000157837,-
chr12	121321662	121321662	+	0.00401397	0.386052	-0.1667	--	--	--	ANAPC5,ENSG00000089053,-
chr12	121321958	121321958	+	0.018295	0.467893	-0.2706	--	--	--	ANAPC5,ENSG00000089053,-
chr12	121321960	121321960	+	0.00322915	0.34775	-0.3706	--	--	--	ANAPC5,ENSG00000089053,-
chr12	121626930	121626930	+	0.00176917	0.258554	0.1429	--	--	ORAI1,ENSG00000276045,+	--
chr12	121780300	121780300	+	0.005014	0.426971	-0.1765	TMEM120B,ENSG00000188735,+	--	--	--
chr12	121780304	121780304	+	0.00563985	0.442482	-0.1765	TMEM120B,ENSG00000188735,+	--	--	--
chr12	121780309	121780309	+	0.0069506	0.467893	-0.1667	TMEM120B,ENSG00000188735,+	--	--	--
chr12	121780337	121780337	+	0.0121419	0.467893	-0.2914	TMEM120B,ENSG00000188735,+	--	--	--
chr12	122307253	122307253	+	0.0353337	0.467893	0.1343	--	--	--	CLIP1,ENSG00000130779,-
chr12	123517668	123517668	+	0.0061215	0.458187	-0.2083	--	--	--	RILPL1,ENSG00000188026,-
chr12	123618307	123618307	+	0.0383665	0.467893	0.2143	--	DDX55,ENSG00000111364,+	--	--
chr12	131845320	131845320	+	0.0199586	0.467893	0.1724	MMP17,ENSG00000198598,+	--	MMP17,ENSG00000198598,+	--
chr12	131921435	131921435	+	0.045473	0.467893	0.141	ULK1,ENSG00000177169,+	--	--	--
chr12	132077580	132077580	+	0.0136138	0.467893	-0.1364	--	--	EP400,ENSG00000183495,+	--
chr12	132138405	132138405	+	0.0296443	0.467893	0.1053	DDX51,ENSG00000185163,-	--	--	--
chr12	132138437	132138437	+	0.0131409	0.467893	0.2222	DDX51,ENSG00000185163,-	--	--	--
chr12	132138576	132138576	+	0.0360319	0.467893	0.2197	DDX51,ENSG00000185163,-	--	--	--
chr12	132138864	132138864	+	0.0157787	0.467893	0.1232	DDX51,ENSG00000185163,-	--	--	--
chr12	132770697	132770697	+	0.0213702	0.467893	0.1439	GOLGA3,ENSG00000090615,-;GOLGA3,ENSG00000090615,-;GOLGA3,ENSG00000090615,-;GOLGA3,ENSG00000090615,-	--	--	--
chr12	132777771	132777771	+	0.0148003	0.467893	0.125	GOLGA3,ENSG00000090615,-	--	GOLGA3,ENSG00000090615,-	--
chr13	37005732	37005732	+	0.0157225	0.467893	-0.1954	--	--	--	--
chr13	95755533	95755533	+	0.0440181	0.467893	-0.1494	--	--	--	DNAJC3,ENSG00000102580,+
chr13	98351484	98351484	+	0.00036262	0.0900913	-0.1875	--	--	--	FARP1,ENSG00000152767,+
chr13	102840600	102840600	+	0.0214885	0.467893	0.1463	BIVM,ENSG00000134897,+;BIVM,ENSG00000134897,+;BIVM,ENSG00000134897,+;BIVM,ENSG00000134897,+	--	--	--
chr13	102840608	102840608	+	0.0311412	0.467893	0.1515	BIVM,ENSG00000134897,+;BIVM,ENSG00000134897,+;BIVM,ENSG00000134897,+;BIVM,ENSG00000134897,+	--	--	--
chr13	109265840	109265840	+	0.0232362	0.467893	-0.1071	--	--	--	--
chr13	109265849	109265849	+	0.0110413	0.467893	-0.1481	--	--	--	--
chr13	109265917	109265917	+	0.0478464	0.467893	-0.15	--	--	--	--
chr13	113228858	113228858	+	0.0249009	0.467893	0.1061	--	--	--	CUL4A,ENSG00000139842,+
chr13	113228886	113228886	+	0.00040225	0.0963134	-0.2992	--	--	--	CUL4A,ENSG00000139842,+
chr13	113588129	113588129	+	0.037756	0.467893	0.2484	--	--	--	TFDP1,ENSG00000198176,+
chr13	113842593	113842593	+	0.0360214	0.467893	-0.1	--	--	--	--
chr14	24190892	24190892	+	0.00585949	0.448808	-0.1538	--	--	--	TM9SF1,ENSG00000100926,-
chr14	24190900	24190900	+	0.00486606	0.42116	-0.1538	--	--	--	TM9SF1,ENSG00000100926,-
chr14	43157193	43157193	+	0.0247109	0.467893	0.1667	--	--	--	--
chr14	50634588	50634588	+	0.0464555	0.467893	0.1429	SAV1,ENSG00000151748,-	--	--	--
chr14	59419089	59419089	+	0.00413066	0.391514	-0.1176	--	--	--	--
chr14	61796203	61796203	+	0.0239284	0.467893	0.2	SNAPC1,ENSG00000023608,+	--	--	--
chr14	70584655	70584655	+	0.000219088	0.0605457	0.12	MED6,ENSG00000133997,-;MED6,ENSG00000133997,-;MED6,ENSG00000133997,-	--	--	--
chr14	73885060	73885060	+	0.0497751	0.467893	-0.1429	PTGR2,ENSG00000140043,+;PTGR2,ENSG00000140043,+;PTGR2,ENSG00000140043,+	--	--	--
chr14	95158970	95158970	+	0.0329701	0.467893	0.2	--	--	--	--
chr14	100239727	100239727	+	0.0184143	0.467893	0.1905	--	--	YY1,ENSG00000100811,+	--
chr14	102012971	102012971	+	0.00117905	0.202142	-0.25	--	--	--	DYNC1H1,ENSG00000197102,+
chr14	102012975	102012975	+	0.00135249	0.219647	-0.2353	--	--	--	DYNC1H1,ENSG00000197102,+
chr14	102012977	102012977	+	0.00135249	0.219647	-0.2353	--	--	--	DYNC1H1,ENSG00000197102,+
chr14	102163496	102163496	+	0.00546698	0.438335	-0.1111	--	--	--	WDR20,ENSG00000140153,+
chr14	102507850	102507850	+	0.00643937	0.467893	0.1308	--	--	ANKRD9,ENSG00000156381,-;ANKRD9,ENSG00000156381,-;ANKRD9,ENSG00000156381,-	--
chr14	104953834	104953834	+	0.0185015	0.467893	0.1875	--	--	AHNAK2,ENSG00000185567,-	--
chr15	32518207	32518207	+	0.0119471	0.467893	0.1875	--	--	--	--
chr15	34387516	34387516	+	0.0424494	0.467893	0.1367	--	--	--	--
chr15	34387674	34387674	+	0.00831099	0.467893	0.1212	--	--	--	--
chr15	34533737	34533737	+	0.0286988	0.467893	0.1397	--	--	--	--
chr15	40396793	40396793	+	0.0125602	0.467893	0.2662	--	--	--	--
chr15	40658033	40658033	+	0.0203908	0.467893	0.2222	--	--	--	KNL1,ENSG00000137812,+
chr15	40812318	40812318	+	0.0155965	0.467893	0.2159	--	--	--	ZFYVE19,ENSG00000166140,+
chr15	41302223	41302223	+	0.0176353	0.467893	-0.1538	--	--	--	--
chr15	41393376	41393376	+	0.035166	0.467893	-0.3212	--	--	--	NDUFAF1,ENSG00000137806,-
chr15	41772351	41772351	+	0.0261138	0.467893	0.1923	MGA,ENSG00000174197,+	--	--	--
chr15	42415830	42415830	+	0.00430234	0.400047	-0.2105	ZNF106,ENSG00000103994,-;ZNF106,ENSG00000103994,-;ZNF106,ENSG00000103994,-;ZNF106,ENSG00000103994,-	--	--	--
chr15	42415840	42415840	+	0.0325165	0.467893	-0.125	ZNF106,ENSG00000103994,-;ZNF106,ENSG00000103994,-;ZNF106,ENSG00000103994,-;ZNF106,ENSG00000103994,-	--	--	--
chr15	43405810	43405810	+	0.020605	0.467893	0.1286	TP53BP1,ENSG00000067369,-;TUBGCP4,ENSG00000137822,+	--	--	--
chr15	43405814	43405814	+	0.0273131	0.467893	0.1172	TP53BP1,ENSG00000067369,-;TUBGCP4,ENSG00000137822,+	--	--	--
chr15	43408951	43408951	+	0.0107992	0.467893	0.1364	TUBGCP4,ENSG00000137822,+;TP53BP1,ENSG00000067369,-	--	TP53BP1,ENSG00000067369,-	--
chr15	50357645	50357645	+	0.0169888	0.467893	-0.1379	--	--	--	--
chr15	50358033	50358033	+	0.0452027	0.467893	0.1351	--	--	--	--
chr15	50358283	50358283	+	0.0154247	0.467893	-0.1053	--	--	--	--
chr15	55192784	55192784	+	0.022906	0.467893	0.1	--	RSL24D1,ENSG00000137876,-	RSL24D1,ENSG00000137876,-;RSL24D1,ENSG00000137876,-;RSL24D1,ENSG00000137876,-	--
chr15	55317559	55317559	+	0.0263488	0.467893	0.1257	PIGBOS1,ENSG00000225973,-;PIGBOS1,ENSG00000225973,-	--	--	--
chr15	56062657	56062657	+	0.0393798	0.467893	0.15	--	--	--	--
chr15	63577494	63577494	+	0.00557049	0.440034	0.5111	--	--	--	USP3,ENSG00000140455,+;USP3-AS1,ENSG00000259248,-
chr15	64365127	64365127	+	0.00694616	0.467893	-0.2393	PCLAF,ENSG00000166803,-	--	--	--
chr15	65117814	65117814	+	0.00314158	0.344343	0.1061	PDCD7,ENSG00000090470,-	--	--	--
chr15	65544961	65544961	+	0.0117513	0.467893	0.2963	--	--	--	HACD3,ENSG00000074696,+
chr15	69406826	69406826	+	0.0160099	0.467893	-0.1	PAQR5,ENSG00000137819,+;PAQR5,ENSG00000137819,+	--	--	--
chr15	69406834	69406834	+	0.0161163	0.467893	-0.1176	PAQR5,ENSG00000137819,+;PAQR5,ENSG00000137819,+	--	--	--
chr15	70052410	70052410	+	0.0393842	0.467893	0.1139	TLE3,ENSG00000140332,-	--	TLE3,ENSG00000140332,-	--
chr15	74449971	74449971	+	0.00034318	0.0866293	0.2358	--	--	UBL7,ENSG00000138629,-	--
chr15	74513524	74513524	+	0.0298346	0.467893	0.2353	--	--	--	--
chr15	75357558	75357558	+	0.0352127	0.467893	0.1667	--	--	--	MAN2C1,ENSG00000140400,-
chr15	83134377	83134377	+	0.0107636	0.467893	0.1905	HDGFL3,ENSG00000166503,-	--	--	--
chr15	83134381	83134381	+	0.00281842	0.326885	0.2564	HDGFL3,ENSG00000166503,-	--	--	--
chr15	88905757	88905757	+	0.0136134	0.467893	0.1667	MFGE8,ENSG00000140545,-	--	MFGE8,ENSG00000140545,-;MFGE8,ENSG00000140545,-	--
chr15	90533141	90533141	+	0.00266835	0.319962	-0.1746	--	--	--	CRTC3,ENSG00000140577,+
chr15	90533399	90533399	+	0.0123623	0.467893	0.3293	--	--	--	CRTC3,ENSG00000140577,+
chr15	90927469	90927469	+	0.0251405	0.467893	-0.2378	--	--	--	--
chr15	90931435	90931435	+	0.0321021	0.467893	0.12	HDDC3,ENSG00000184508,-;HDDC3,ENSG00000184508,-	--	--	--
chr15	91971251	91971251	+	0.00068069	0.139703	-0.2308	--	--	--	SLCO3A1,ENSG00000176463,+
chr15	92807302	92807302	+	0.0349369	0.467893	0.2083	--	--	--	FAM174B,ENSG00000185442,-
chr15	92807334	92807334	+	0.0300189	0.467893	0.1481	--	--	--	FAM174B,ENSG00000185442,-
chr15	92889200	92889200	+	0.00280081	0.326447	0.1707	--	--	--	CHASERR,ENSG00000272888,+
chr15	92889228	92889228	+	0.0142629	0.467893	0.1157	--	--	--	CHASERR,ENSG00000272888,+
chr15	93001149	93001149	+	0.0117398	0.467893	0.3403	--	--	--	CHD2,ENSG00000173575,+
chr15	98747726	98747726	+	0.0203542	0.467893	0.1875	--	--	--	IGF1R,ENSG00000140443,+
chr15	98878720	98878720	+	0.029815	0.467893	-0.1347	--	--	--	IGF1R,ENSG00000140443,+
chr15	100633433	100633433	+	0.000415586	0.0982515	-0.2308	--	--	--	ASB7,ENSG00000183475,+
chr15	100864194	100864194	+	3.66447e-05	0.0133061	-0.2	--	--	--	--
chr16	102237	102237	+	0.0379518	0.467893	-0.125	--	--	--	NPRL3,ENSG00000103148,-
chr16	103701	103701	+	0.000214823	0.0600565	-0.267	--	--	--	NPRL3,ENSG00000103148,-
chr16	103705	103705	+	0.000796398	0.156858	-0.2362	--	--	--	NPRL3,ENSG00000103148,-
chr16	103710	103710	+	0.000106689	0.0334263	-0.3256	--	--	--	NPRL3,ENSG00000103148,-
chr16	103717	103717	+	9.11862e-08	4.24777e-05	-0.5232	--	--	--	NPRL3,ENSG00000103148,-
chr16	139465	139465	+	0.0320832	0.467893	0.1667	--	--	--	--
chr16	213656	213656	+	0.017894	0.467893	-0.3615	--	--	--	LUC7L,ENSG00000007392,-
chr16	602074	602074	+	0.0275302	0.467893	0.1802	--	--	--	RAB40C,ENSG00000197562,+
chr16	682839	682839	+	0.0005788	0.124758	0.2895	JMJD8,ENSG00000161999,-;STUB1,ENSG00000103266,+	--	JMJD8,ENSG00000161999,-	--
chr16	682855	682855	+	9.79912e-05	0.0316103	0.4074	JMJD8,ENSG00000161999,-;STUB1,ENSG00000103266,+	--	JMJD8,ENSG00000161999,-	--
chr16	682859	682859	+	0.000250298	0.0673872	0.3438	JMJD8,ENSG00000161999,-;STUB1,ENSG00000103266,+	--	JMJD8,ENSG00000161999,-	--
chr16	682963	682963	+	0.000115572	0.035813	0.2558	JMJD8,ENSG00000161999,-	--	JMJD8,ENSG00000161999,-	--
chr16	682984	682984	+	8.44789e-05	0.0275654	0.2558	JMJD8,ENSG00000161999,-	--	JMJD8,ENSG00000161999,-	--
chr16	682992	682992	+	8.47873e-05	0.0276024	0.25	JMJD8,ENSG00000161999,-	--	JMJD8,ENSG00000161999,-	--
chr16	683017	683017	+	0.000278323	0.0733974	0.234	JMJD8,ENSG00000161999,-	--	JMJD8,ENSG00000161999,-	--
chr16	728126	728126	+	0.00475326	0.416574	0.1622	--	--	HAGHL,ENSG00000103253,+	--
chr16	771375	771375	+	0.00142184	0.22829	0.1429	--	--	--	MSLNL,ENSG00000162006,-
chr16	776707	776707	+	0.0246656	0.467893	-0.1028	--	--	--	MSLNL,ENSG00000162006,-
chr16	776711	776711	+	0.00204013	0.278739	-0.1176	--	--	--	MSLNL,ENSG00000162006,-
chr16	1323069	1323069	+	0.00826479	0.467893	-0.1333	--	--	--	UBE2I,ENSG00000103275,+
chr16	1351758	1351758	+	0.0382529	0.467893	0.1183	--	--	TSR3,ENSG00000007520,-	--
chr16	1367720	1367720	+	0.00586392	0.448808	0.1905	UNKL,ENSG00000059145,-	--	UNKL,ENSG00000059145,-;UNKL,ENSG00000059145,-	--
chr16	1473498	1473498	+	0.0243441	0.467893	0.2375	--	--	--	CLCN7,ENSG00000103249,-
chr16	1677208	1677208	+	4.12295e-05	0.0147814	0.3095	CRAMP1,ENSG00000007545,+;CRAMP1,ENSG00000007545,+	--	--	--
chr16	1963472	1963472	+	0.0368132	0.467893	0.125	--	--	--	RPS2,ENSG00000140988,-
chr16	1963488	1963488	+	0.0116877	0.467893	0.1905	--	--	--	RPS2,ENSG00000140988,-
chr16	1964669	1964669	+	0.00434379	0.402052	0.1	--	RPS2,ENSG00000140988,-;RPS2,ENSG00000140988,-	--	--
chr16	2240297	2240297	+	0.0195403	0.467893	0.1016	--	--	--	ECI1,ENSG00000167969,-
chr16	2242147	2242147	+	0.00280906	0.326754	-0.102	--	--	--	ECI1,ENSG00000167969,-
chr16	2258452	2258452	+	0.0117342	0.467893	0.3333	--	--	--	--
chr16	2527949	2527949	+	0.00184339	0.263953	0.1184	AMDHD2,ENSG00000162066,+	AMDHD2,ENSG00000162066,+	AMDHD2,ENSG00000162066,+	--
chr16	2976896	2976896	+	0.00394546	0.383138	0.1597	--	--	PKMYT1,ENSG00000127564,-;PKMYT1,ENSG00000127564,-;PKMYT1,ENSG00000127564,-	--
chr16	3405804	3405804	+	0.0201996	0.467893	-0.1667	--	--	--	ZNF174,ENSG00000103343,+
chr16	3405827	3405827	+	0.0323736	0.467893	-0.1579	--	--	--	ZNF174,ENSG00000103343,+
chr16	3405862	3405862	+	0.0388001	0.467893	-0.1875	--	--	--	ZNF174,ENSG00000103343,+
chr16	3653663	3653663	+	0.000106309	0.0333811	-0.1905	--	--	--	DNASE1,ENSG00000213918,+;TRAP1,ENSG00000126602,-
chr16	3969075	3969075	+	0.00831213	0.467893	0.2286	--	--	--	ADCY9,ENSG00000162104,-
chr16	4046102	4046102	+	0.0312175	0.467893	-0.1275	--	--	--	ADCY9,ENSG00000162104,-
chr16	4108663	4108663	+	0.000629815	0.131982	-0.2306	--	--	--	ADCY9,ENSG00000162104,-
chr16	4108667	4108667	+	0.0241067	0.467893	-0.1048	--	--	--	ADCY9,ENSG00000162104,-
chr16	4437823	4437823	+	0.00128935	0.213342	-0.1818	--	--	--	DNAJA3,ENSG00000103423,+
chr16	4812561	4812561	+	0.0280757	0.467893	-0.2	--	--	--	GLYR1,ENSG00000140632,-
chr16	8850774	8850774	+	0.0430408	0.467893	-0.2	PMM2,ENSG00000140650,+	--	--	--
chr16	8850786	8850786	+	0.046077	0.467893	-0.1818	PMM2,ENSG00000140650,+	--	--	--
chr16	8857534	8857534	+	0.0456341	0.467893	0.1429	--	--	--	--
chr16	8858054	8858054	+	0.0337328	0.467893	-0.1538	--	--	--	--
chr16	10991402	10991402	+	0.00499206	0.425614	-0.1538	--	--	--	CLEC16A,ENSG00000038532,+
chr16	11889576	11889576	+	0.0302964	0.467893	0.1724	--	--	--	RSL1D1-DT,ENSG00000263307,+;GSPT1,ENSG00000103342,-
chr16	11889748	11889748	+	0.000853066	0.164084	0.2331	--	--	--	RSL1D1-DT,ENSG00000263307,+;GSPT1,ENSG00000103342,-
chr16	11889757	11889757	+	9.28084e-06	0.00369184	0.3546	--	--	--	RSL1D1-DT,ENSG00000263307,+;GSPT1,ENSG00000103342,-
chr16	12776716	12776716	+	0.035969	0.467893	-0.1538	--	--	--	CPPED1,ENSG00000103381,-
chr16	14916010	14916010	+	0.0376337	0.467893	-0.1053	--	--	--	PKD1P3,ENSG00000183458,+
chr16	15667332	15667332	+	0.016589	0.467893	0.1579	--	--	NDE1,ENSG00000072864,+	--
chr16	15700976	15700976	+	0.0267835	0.467893	-0.2222	--	--	--	NDE1,ENSG00000072864,+
chr16	15701006	15701006	+	0.0468397	0.467893	-0.1	--	--	--	NDE1,ENSG00000072864,+
chr16	19118337	19118337	+	0.00260695	0.317179	0.1545	ITPRIPL2,ENSG00000205730,+	--	--	--
chr16	19702052	19702052	+	0.0136656	0.467893	-0.1058	KNOP1,ENSG00000103550,-	--	--	--
chr16	21409924	21409924	+	0.00792997	0.467893	-0.3681	--	--	--	NPIPB3,ENSG00000169246,-
chr16	21409930	21409930	+	0.00178142	0.258999	-0.4647	--	--	--	NPIPB3,ENSG00000169246,-
chr16	21415505	21415505	+	0.00708313	0.467893	-0.1616	--	--	--	NPIPB3,ENSG00000169246,-
chr16	21434984	21434984	+	0.0144818	0.467893	0.2	--	--	--	NPIPB3,ENSG00000169246,-
chr16	21439468	21439468	+	0.0341932	0.467893	0.125	--	--	--	NPIPB3,ENSG00000169246,-
chr16	21440609	21440609	+	0.0377876	0.467893	0.1109	--	--	--	NPIPB3,ENSG00000169246,-
chr16	21443462	21443462	+	0.0198233	0.467893	-0.2347	--	--	--	NPIPB3,ENSG00000169246,-
chr16	21842376	21842376	+	0.00657794	0.467893	-0.3732	--	--	--	NPIPB4,ENSG00000185864,-
chr16	21842382	21842382	+	0.00529089	0.433852	-0.4333	--	--	--	NPIPB4,ENSG00000185864,-
chr16	21848017	21848017	+	0.0181149	0.467893	-0.1304	--	--	--	NPIPB4,ENSG00000185864,-
chr16	21871736	21871736	+	0.0281295	0.467893	0.1538	--	--	--	NPIPB4,ENSG00000185864,-
chr16	21872877	21872877	+	0.0373871	0.467893	0.1043	--	--	--	NPIPB4,ENSG00000185864,-
chr16	21875723	21875723	+	0.00155599	0.242676	-0.2736	--	--	--	NPIPB4,ENSG00000185864,-
chr16	21924917	21924917	+	0.000131835	0.0399435	0.4524	--	--	--	--
chr16	21924922	21924922	+	0.000242618	0.0659464	0.4	--	--	--	--
chr16	22287110	22287110	+	0.000627062	0.131948	-0.25	EEF2K,ENSG00000103319,+	--	--	--
chr16	22287214	22287214	+	0.00660446	0.467893	0.25	EEF2K,ENSG00000103319,+	--	--	--
chr16	22412082	22412082	+	0.0256777	0.467893	-0.1427	--	--	--	CDR2,ENSG00000140743,-
chr16	22419729	22419729	+	0.000426811	0.100236	-0.1034	--	--	--	--
chr16	28617690	28617690	+	0.0446298	0.467893	-0.1726	--	--	--	--
chr16	28804711	28804711	+	0.00955605	0.467893	-0.2667	--	--	--	--
chr16	29601667	29601667	+	0.0100256	0.467893	0.1429	--	--	--	--
chr16	29801878	29801878	+	0.00160126	0.24648	-0.1733	--	--	--	--
chr16	30581853	30581853	+	0.0487342	0.467893	0.163	ZNF785,ENSG00000197162,-	--	--	--
chr16	30581869	30581869	+	0.0162794	0.467893	0.1562	ZNF785,ENSG00000197162,-	--	--	--
chr16	30587351	30587351	+	0.000641759	0.134242	-0.2778	--	--	--	--
chr16	30669228	30669228	+	0.0397974	0.467893	-0.1176	FBRS,ENSG00000156860,+	--	FBRS,ENSG00000156860,+	--
chr16	30739242	30739242	+	0.0495523	0.467893	-0.1367	--	--	SRCAP,ENSG00000080603,+	--
chr16	30851279	30851279	+	0.0138101	0.467893	-0.1034	BCL7C,ENSG00000099385,-	--	--	--
chr16	30918220	30918220	+	0.0159578	0.467893	0.25	--	--	--	--
chr16	31184991	31184991	+	0.0307543	0.467893	0.1798	--	--	FUS,ENSG00000089280,+	--
chr16	46609703	46609703	+	0.00150541	0.238949	-0.3091	--	--	--	SHCBP1,ENSG00000171241,-
chr16	57641690	57641690	+	0.0129767	0.467893	0.3667	--	ADGRG1,ENSG00000205336,+;ADGRG1,ENSG00000205336,+	--	--
chr16	57651232	57651232	+	0.0140574	0.467893	0.15	--	--	ADGRG1,ENSG00000205336,+;ADGRG1,ENSG00000205336,+;ADGRG1,ENSG00000205336,+;ADGRG1,ENSG00000205336,+;ADGRG1,ENSG00000205336,+;ADGRG1,ENSG00000205336,+;ADGRG1,ENSG00000205336,+;ADGRG1,ENSG00000205336,+;ADGRG1,ENSG00000205336,+;ADGRG1,ENSG00000205336,+;ADGRG1,ENSG00000205336,+;ADGRG1,ENSG00000205336,+;ADGRG1,ENSG00000205336,+;ADGRG1,ENSG00000205336,+;ADGRG1,ENSG00000205336,+;ADGRG1,ENSG00000205336,+…	--
chr16	58523117	58523117	+	0.0272423	0.467893	0.2857	SETD6,ENSG00000103037,+	--	--	--
chr16	58673519	58673519	+	0.0332745	0.467893	-0.1818	--	--	--	SLC38A7,ENSG00000103042,-
chr16	69063251	69063251	+	0.0298313	0.467893	0.1449	--	--	--	TANGO6,ENSG00000103047,+
chr16	69063253	69063253	+	0.0295286	0.467893	0.1538	--	--	--	TANGO6,ENSG00000103047,+
chr16	70027489	70027489	+	0.0486147	0.467893	0.1333	--	--	--	PDXDC2P-NPIPB14P,ENSG00000196696,-;PDXDC2P,ENSG00000255185,-
chr16	70027528	70027528	+	0.0335086	0.467893	0.1702	--	--	--	PDXDC2P-NPIPB14P,ENSG00000196696,-;PDXDC2P,ENSG00000255185,-
chr16	70251663	70251663	+	0.00268651	0.320781	0.3252	--	--	EXOSC6,ENSG00000223496,-	--
chr16	70251666	70251666	+	0.00010703	0.0334589	0.4615	--	--	EXOSC6,ENSG00000223496,-	--
chr16	70251669	70251669	+	4.19153e-06	0.00172552	0.5	--	--	EXOSC6,ENSG00000223496,-	--
chr16	70251671	70251671	+	0.000332105	0.0841336	0.4161	--	--	EXOSC6,ENSG00000223496,-	--
chr16	70251675	70251675	+	0.000371613	0.0917412	0.3182	--	--	EXOSC6,ENSG00000223496,-	--
chr16	70255252	70255252	+	0.0263685	0.467893	-0.1333	--	--	--	AARS1,ENSG00000090861,-
chr16	70255262	70255262	+	0.0251405	0.467893	-0.1333	--	--	--	AARS1,ENSG00000090861,-
chr16	70255268	70255268	+	0.0175527	0.467893	-0.2214	--	--	--	AARS1,ENSG00000090861,-
chr16	70288188	70288188	+	0.00151242	0.239105	0.2586	--	--	--	AARS1,ENSG00000090861,-
chr16	70288195	70288195	+	0.00576553	0.446163	0.2833	--	--	--	AARS1,ENSG00000090861,-
chr16	70288203	70288203	+	0.0229701	0.467893	0.2192	--	--	--	AARS1,ENSG00000090861,-
chr16	70288652	70288652	+	0.0136524	0.467893	-0.1333	--	--	--	AARS1,ENSG00000090861,-
chr16	70288786	70288786	+	0.0152607	0.467893	0.2264	--	--	--	AARS1,ENSG00000090861,-
chr16	70288809	70288809	+	0.00135593	0.219701	0.3673	--	--	--	AARS1,ENSG00000090861,-
chr16	70288813	70288813	+	0.00316241	0.344501	0.32	--	--	--	AARS1,ENSG00000090861,-
chr16	70288818	70288818	+	0.0361581	0.467893	0.27	--	--	--	AARS1,ENSG00000090861,-
chr16	70525763	70525763	+	0.000851138	0.164084	-0.2	--	--	--	SF3B3,ENSG00000189091,+
chr16	70525829	70525829	+	0.0211365	0.467893	-0.1514	--	--	--	SF3B3,ENSG00000189091,+
chr16	70664150	70664150	+	0.0296443	0.467893	-0.1053	--	--	MTSS2,ENSG00000132613,-	--
chr16	74319686	74319686	+	0.000490483	0.111039	0.165	--	--	--	--
chr16	74645994	74645994	+	2.47742e-05	0.00923254	-0.3077	--	--	--	RFWD3,ENSG00000168411,-
chr16	84657666	84657666	+	0.00182776	0.262245	0.375	--	--	KLHL36,ENSG00000135686,+;KLHL36,ENSG00000135686,+	--
chr16	85482798	85482798	+	0.00205985	0.280302	-0.1841	--	--	--	GSE1,ENSG00000131149,+
chr16	87327428	87327428	+	0.0324921	0.467893	-0.1561	FBXO31,ENSG00000103264,-	--	--	--
chr16	88644550	88644550	+	0.0376674	0.467893	0.1739	CYBA,ENSG00000051523,-	--	--	--
chr16	88644552	88644552	+	0.0307731	0.467893	0.1905	CYBA,ENSG00000051523,-	--	--	--
chr16	88644562	88644562	+	0.0257277	0.467893	0.3282	CYBA,ENSG00000051523,-	--	--	--
chr16	88648762	88648762	+	0.00649628	0.467893	-0.1894	--	--	--	CYBA,ENSG00000051523,-
chr16	88648766	88648766	+	0.00749108	0.467893	-0.1879	--	--	--	CYBA,ENSG00000051523,-
chr16	88648838	88648838	+	0.0010067	0.181839	-0.1907	--	--	--	CYBA,ENSG00000051523,-
chr16	88649062	88649062	+	0.00221075	0.290448	-0.3333	--	--	--	CYBA,ENSG00000051523,-
chr16	88802789	88802789	+	0.0287517	0.467893	-0.2214	--	--	--	--
chr16	89516582	89516582	+	0.0467525	0.467893	-0.1667	--	--	--	SPG7,ENSG00000197912,+
chr16	89516781	89516781	+	0.039098	0.467893	-0.1273	--	--	--	SPG7,ENSG00000197912,+
chr16	89561105	89561105	+	0.0159202	0.467893	0.2	--	--	--	--
chr16	89564190	89564190	+	0.00128957	0.213342	-0.2778	RPL13,ENSG00000167526,+	--	--	--
chr16	89591248	89591248	+	0.00678928	0.467893	0.1046	--	--	CPNE7,ENSG00000178773,+	--
chr16	89596922	89596922	+	0.0258543	0.467893	0.1185	CPNE7,ENSG00000178773,+	--	--	--
chr16	89736142	89736142	+	0.00298408	0.33509	-0.2667	--	--	--	ZNF276,ENSG00000158805,+;FANCA,ENSG00000187741,-
chr16	89786236	89786236	+	0.000321045	0.0822142	-0.2	--	--	--	FANCA,ENSG00000187741,-
chr16	89806202	89806202	+	0.0049311	0.423476	-0.3021	--	--	--	FANCA,ENSG00000187741,-
chr16	89903170	89903170	+	0.0330774	0.467893	-0.1053	--	--	--	TCF25,ENSG00000141002,+
chr17	516055	516055	+	0.00403987	0.38734	-0.1429	VPS53,ENSG00000141252,-;VPS53,ENSG00000141252,-	--	--	--
chr17	1277814	1277814	+	0.000748286	0.150522	-0.1288	--	--	--	--
chr17	1283577	1283577	+	0.0371339	0.467893	0.1481	--	--	--	TRARG1,ENSG00000184811,+
chr17	1283604	1283604	+	0.0400942	0.467893	0.1429	--	--	--	TRARG1,ENSG00000184811,+
chr17	1297642	1297642	+	0.0161144	0.467893	-0.1771	--	--	--	TRARG1,ENSG00000184811,+
chr17	1773494	1773494	+	0.00037574	0.0917412	-0.305	--	--	--	SERPINF1,ENSG00000132386,+
chr17	1773499	1773499	+	0.00274433	0.323863	-0.2987	--	--	--	SERPINF1,ENSG00000132386,+
chr17	1773527	1773527	+	0.0016087	0.247107	-0.2141	--	--	--	SERPINF1,ENSG00000132386,+
chr17	1775776	1775776	+	0.0449627	0.467893	0.1064	--	--	--	SERPINF1,ENSG00000132386,+
chr17	3720707	3720707	+	0.0163635	0.467893	-0.1053	--	--	--	ITGAE,ENSG00000083457,-
chr17	5344628	5344628	+	0.0177683	0.467893	-0.2151	--	--	--	RABEP1,ENSG00000029725,+
chr17	7040961	7040961	+	0.00601982	0.454327	0.2706	--	--	--	--
chr17	7223884	7223884	+	0.0241112	0.467893	-0.1111	--	--	--	--
chr17	7390007	7390007	+	0.028164	0.467893	0.128	PLSCR3,ENSG00000187838,-;PLSCR3,ENSG00000187838,-;PLSCR3,ENSG00000187838,-;TMEM256-PLSCR3,ENSG00000262481,-;PLSCR3,ENSG00000187838,-	--	--	--
chr17	7685688	7685688	+	0.0342633	0.467893	0.1333	--	--	--	--
chr17	7685692	7685692	+	0.0176242	0.467893	0.1724	--	--	--	--
chr17	7685697	7685697	+	0.0171285	0.467893	0.1667	--	--	--	--
chr17	7885030	7885030	+	0.0174865	0.467893	0.1364	--	--	CHD3,ENSG00000170004,+	--
chr17	7885033	7885033	+	0.0198968	0.467893	0.125	--	--	CHD3,ENSG00000170004,+	--
chr17	7885036	7885036	+	0.0187134	0.467893	0.125	--	--	CHD3,ENSG00000170004,+	--
chr17	7885039	7885039	+	0.0198968	0.467893	0.125	--	--	CHD3,ENSG00000170004,+	--
chr17	7885042	7885042	+	0.0217357	0.467893	0.12	--	--	CHD3,ENSG00000170004,+	--
chr17	7910885	7910885	+	0.0364973	0.467893	0.1116	CHD3,ENSG00000170004,+	--	CHD3,ENSG00000170004,+;CHD3,ENSG00000170004,+	--
chr17	7939621	7939621	+	0.0125568	0.467893	0.1805	CNTROB,ENSG00000170037,+;CNTROB,ENSG00000170037,+	--	CNTROB,ENSG00000170037,+	--
chr17	8121598	8121598	+	0.0471739	0.467893	-0.1364	--	--	HES7,ENSG00000179111,-;HES7,ENSG00000179111,-	--
chr17	8121601	8121601	+	0.0432431	0.467893	-0.1429	--	--	HES7,ENSG00000179111,-;HES7,ENSG00000179111,-	--
chr17	17212654	17212654	+	0.0133008	0.467893	0.275	FLCN,ENSG00000154803,-	--	--	--
chr17	18021440	18021440	+	0.0430408	0.467893	-0.2	--	--	--	--
chr17	18244522	18244522	+	0.000654611	0.135927	0.1071	LLGL1,ENSG00000131899,+	--	--	--
chr17	18254562	18254562	+	0.0198282	0.467893	0.1154	FLII,ENSG00000177731,-	--	FLII,ENSG00000177731,-;FLII,ENSG00000177731,-;FLII,ENSG00000177731,-;FLII,ENSG00000177731,-;FLII,ENSG00000177731,-	--
chr17	18274029	18274029	+	0.0216376	0.467893	0.1643	TOP3A,ENSG00000177302,-;TOP3A,ENSG00000177302,-	--	--	--
chr17	18278004	18278004	+	0.0204512	0.467893	-0.1331	TOP3A,ENSG00000177302,-	--	TOP3A,ENSG00000177302,-	--
chr17	18735712	18735712	+	0.000723301	0.146747	-0.1087	--	--	--	--
chr17	18735744	18735744	+	0.000345155	0.0868182	0.1542	--	--	--	--
chr17	19326412	19326412	+	0.00853425	0.467893	-0.2815	--	--	--	EPN2,ENSG00000072134,+
chr17	21128677	21128677	+	0.00281842	0.326885	0.2564	--	--	--	--
chr17	28721294	28721294	+	0.0048071	0.418152	0.2667	--	--	--	RPL23A,ENSG00000198242,+
chr17	28722412	28722412	+	0.00310301	0.342604	0.1724	--	--	--	RPL23A,ENSG00000198242,+
chr17	28723024	28723024	+	0.0429545	0.467893	0.2	--	--	--	RPL23A,ENSG00000198242,+
chr17	28726076	28726076	+	0.00523081	0.433537	0.2941	--	--	TLCD1,ENSG00000160606,-	--
chr17	28743220	28743220	+	0.00934052	0.467893	-0.1111	NEK8,ENSG00000160602,+	--	--	--
chr17	29715331	29715331	+	0.0315063	0.467893	-0.1111	--	--	--	SSH2,ENSG00000141298,-
chr17	29743024	29743024	+	0.0319442	0.467893	-0.1267	--	--	--	SSH2,ENSG00000141298,-
chr17	30523064	30523064	+	0.00553163	0.440034	0.3846	GOSR1,ENSG00000108587,+	--	--	--
chr17	30790867	30790867	+	0.0100641	0.467893	0.2381	--	--	--	--
chr17	32368745	32368745	+	0.00169419	0.251754	-0.15	--	--	--	ZNF207,ENSG00000010244,+
chr17	32368803	32368803	+	0.00508814	0.429036	-0.1769	--	--	--	ZNF207,ENSG00000010244,+
chr17	32397083	32397083	+	0.00663683	0.467893	-0.1818	--	--	--	--
chr17	35812367	35812367	+	0.0289099	0.467893	0.1379	--	--	--	TAF15,ENSG00000270647,+
chr17	35825723	35825723	+	0.0344239	0.467893	-0.1786	--	--	--	--
chr17	35825730	35825730	+	0.00112134	0.195002	-0.3314	--	--	--	--
chr17	35831168	35831168	+	0.0133176	0.467893	-0.2857	--	--	--	TAF15,ENSG00000270647,+
chr17	37156298	37156298	+	0.0177535	0.467893	-0.1344	--	--	--	ACACA,ENSG00000278540,-
chr17	37156305	37156305	+	0.0348733	0.467893	-0.1723	--	--	--	ACACA,ENSG00000278540,-
chr17	37156309	37156309	+	0.0204718	0.467893	-0.1812	--	--	--	ACACA,ENSG00000278540,-
chr17	37156314	37156314	+	0.00673717	0.467893	-0.2419	--	--	--	ACACA,ENSG00000278540,-
chr17	37167037	37167037	+	0.000379187	0.0921066	-0.1579	--	--	--	ACACA,ENSG00000278540,-
chr17	38727577	38727577	+	0.0431567	0.467893	0.1364	MLLT6,ENSG00000275023,+	--	--	--
chr17	38799292	38799292	+	0.046077	0.467893	0.1818	--	--	PIP4K2B,ENSG00000276293,-	--
chr17	40186561	40186561	+	0.0232816	0.467893	-0.1351	--	--	--	RAPGEFL1,ENSG00000108352,+
chr17	40266216	40266216	+	0.0144907	0.467893	0.3333	--	--	--	WIPF2,ENSG00000171475,+
chr17	40302479	40302479	+	0.0141331	0.467893	0.3636	CDC6,ENSG00000094804,+	--	--	--
chr17	40302509	40302509	+	0.00295326	0.33414	0.2174	CDC6,ENSG00000094804,+	--	--	--
chr17	41807954	41807954	+	0.0270913	0.467893	0.1304	--	--	P3H4,ENSG00000141696,-	--
chr17	41972004	41972004	+	0.0120046	0.467893	0.1304	--	--	CNP,ENSG00000173786,+	--
chr17	42670123	42670123	+	0.0324501	0.467893	-0.3363	--	--	PLEKHH3,ENSG00000068137,-;PLEKHH3,ENSG00000068137,-	--
chr17	42955692	42955692	+	0.000146665	0.0439108	-0.3333	--	--	--	--
chr17	42991980	42991980	+	0.0286187	0.467893	0.1667	RUNDC1,ENSG00000198863,+	--	--	--
chr17	42991985	42991985	+	0.0355963	0.467893	0.1579	RUNDC1,ENSG00000198863,+	--	--	--
chr17	43022196	43022196	+	0.0164343	0.467893	0.1	--	--	VAT1,ENSG00000108828,-;VAT1,ENSG00000108828,-	--
chr17	43230751	43230751	+	0.0102919	0.467893	0.2889	--	--	--	CCDC200,ENSG00000236383,-
chr17	43305453	43305453	+	0.0139689	0.467893	0.2757	--	--	--	--
chr17	44154198	44154198	+	0.0114019	0.467893	-0.3125	--	--	--	HROB,ENSG00000125319,+
chr17	44154256	44154256	+	0.018385	0.467893	0.2105	--	--	--	HROB,ENSG00000125319,+
chr17	44354048	44354048	+	0.0135964	0.467893	-0.2708	--	--	FAM171A2,ENSG00000161682,-	--
chr17	44354054	44354054	+	0.00159998	0.24648	-0.3604	--	--	FAM171A2,ENSG00000161682,-	--
chr17	44558191	44558191	+	0.00488439	0.421767	-0.1471	--	--	FZD2,ENSG00000180340,+	--
chr17	44558194	44558194	+	0.0123063	0.467893	-0.1176	--	--	FZD2,ENSG00000180340,+	--
chr17	44558243	44558243	+	0.0136437	0.467893	-0.129	--	--	FZD2,ENSG00000180340,+	--
chr17	44558246	44558246	+	0.00543478	0.43775	-0.1667	--	--	FZD2,ENSG00000180340,+	--
chr17	44925188	44925188	+	0.000496071	0.111741	0.2127	KIF18B,ENSG00000186185,-;KIF18B,ENSG00000186185,-	--	--	--
chr17	44925426	44925426	+	0.00166862	0.250583	0.1094	KIF18B,ENSG00000186185,-;KIF18B,ENSG00000186185,-	--	--	--
chr17	44941581	44941581	+	0.00858738	0.467893	-0.2278	--	--	--	KIF18B,ENSG00000186185,-
chr17	45218507	45218507	+	0.00775546	0.467893	-0.1648	--	--	--	--
chr17	45218550	45218550	+	0.0491658	0.467893	-0.1206	--	--	--	--
chr17	45280556	45280556	+	0.0203267	0.467893	0.1538	--	--	--	MAP3K14,ENSG00000006062,-
chr17	45506806	45506806	+	0.00980216	0.467893	0.2162	--	--	--	--
chr17	45506810	45506810	+	0.0117151	0.467893	0.2051	--	--	--	--
chr17	46319603	46319603	+	0.00243158	0.306085	-0.1081	--	--	--	ARL17B,ENSG00000228696,-;LRRC37A,ENSG00000176681,+
chr17	46319815	46319815	+	0.011937	0.467893	0.2174	--	--	--	--
chr17	46537458	46537458	+	0.000545935	0.119309	-0.1262	--	--	--	LRRC37A2,ENSG00000238083,+;ARL17A,ENSG00000185829,-
chr17	46537670	46537670	+	0.00120357	0.205352	0.36	--	--	--	--
chr17	48060049	48060049	+	0.00207773	0.281565	-0.1209	NFE2L1,ENSG00000082641,+;NFE2L1,ENSG00000082641,+;NFE2L1,ENSG00000082641,+;NFE2L1,ENSG00000082641,+;NFE2L1,ENSG00000082641,+	--	--	--
chr17	48613390	48613390	+	0.0366123	0.467893	-0.1304	--	--	HOXB8,ENSG00000120068,-;HOXB8,ENSG00000120068,-;HOXB8,ENSG00000120068,-	--
chr17	50084983	50084983	+	0.0115754	0.467893	0.2	--	--	--	ITGA3,ENSG00000005884,+
chr17	50085074	50085074	+	0.0287857	0.467893	0.1842	--	--	--	ITGA3,ENSG00000005884,+
chr17	50644087	50644087	+	0.00436529	0.402392	-0.2857	--	--	--	ABCC3,ENSG00000108846,+
chr17	50644942	50644942	+	0.0420351	0.467893	0.1228	--	--	--	ABCC3,ENSG00000108846,+
chr17	50644949	50644949	+	0.0416562	0.467893	0.1163	--	--	--	ABCC3,ENSG00000108846,+
chr17	50655330	50655330	+	0.0434683	0.467893	0.1546	--	--	--	ABCC3,ENSG00000108846,+
chr17	51166727	51166727	+	0.0486967	0.467893	0.1667	--	NME2,ENSG00000243678,+	--	--
chr17	51183471	51183471	+	0.00495507	0.424311	-0.2143	--	--	--	MBTD1,ENSG00000011258,-
chr17	59844411	59844411	+	0.0036338	0.369947	0.2552	--	--	--	--
chr17	59860140	59860140	+	0.0133028	0.467893	-0.1176	TUBD1,ENSG00000108423,-;TUBD1,ENSG00000108423,-;TUBD1,ENSG00000108423,-;TUBD1,ENSG00000108423,-;TUBD1,ENSG00000108423,-	--	--	--
chr17	61231972	61231972	+	0.0262352	0.467893	0.2276	--	--	--	BCAS3,ENSG00000141376,+
chr17	61232097	61232097	+	0.00354162	0.36531	-0.219	--	--	--	BCAS3,ENSG00000141376,+
chr17	62452008	62452008	+	0.0432431	0.467893	0.1429	METTL2A,ENSG00000087995,+	--	--	--
chr17	74748872	74748872	+	0.0176591	0.467893	0.1208	--	--	SLC9A3R1,ENSG00000109062,+	--
chr17	74748883	74748883	+	0.00348242	0.361553	0.2065	--	--	SLC9A3R1,ENSG00000109062,+	--
chr17	75624407	75624407	+	0.0123571	0.467893	-0.1724	MYO15B,ENSG00000266714,+	--	MYO15B,ENSG00000266714,+;MYO15B,ENSG00000266714,+	--
chr17	76009844	76009844	+	0.0400057	0.467893	0.1071	--	--	EVPL,ENSG00000167880,-	--
chr17	76092363	76092363	+	0.00057508	0.124335	-0.2667	--	--	--	--
chr17	76779208	76779208	+	6.66743e-05	0.0222165	-0.1538	MFSD11,ENSG00000092931,+;MFSD11,ENSG00000092931,+;MFSD11,ENSG00000092931,+	--	--	--
chr17	78925091	78925091	+	0.000892347	0.168021	0.1139	--	TIMP2,ENSG00000035862,-	--	--
chr17	79756009	79756009	+	0.036974	0.467893	0.1259	--	--	--	--
chr17	79756168	79756168	+	0.00575993	0.446163	-0.2069	--	--	--	--
chr17	79786409	79786409	+	0.0399493	0.467893	0.1111	CBX2,ENSG00000173894,+	--	--	--
chr17	80207288	80207288	+	0.0386489	0.467893	-0.1667	--	--	--	CARD14,ENSG00000141527,+;SGSH,ENSG00000181523,-
chr17	81252283	81252283	+	0.0186579	0.467893	-0.2222	--	--	SLC38A10,ENSG00000157637,-	--
chr17	81345889	81345889	+	0.00131246	0.216623	-0.1765	--	--	--	--
chr17	81673269	81673269	+	0.0378197	0.467893	-0.1358	CCDC137,ENSG00000185298,+;CCDC137,ENSG00000185298,+	--	--	--
chr17	81705000	81705000	+	0.00847877	0.467893	0.2923	--	--	--	MRPL12,ENSG00000262814,+
chr17	81706391	81706391	+	0.0344906	0.467893	0.1449	--	--	--	MRPL12,ENSG00000262814,+
chr17	82212208	82212208	+	0.00410197	0.390124	-0.1538	--	--	--	CCDC57,ENSG00000176155,-
chr18	3457983	3457983	+	0.00575826	0.446163	0.2857	TGIF1,ENSG00000177426,+;TGIF1,ENSG00000177426,+;TGIF1,ENSG00000177426,+;TGIF1,ENSG00000177426,+;TGIF1,ENSG00000177426,+	--	--	--
chr18	23482434	23482434	+	0.0110387	0.467893	-0.1724	RIOK3,ENSG00000101782,+	--	--	--
chr18	31547442	31547442	+	0.00110385	0.193946	0.1151	DSG2,ENSG00000046604,+	--	--	--
chr18	36794426	36794426	+	0.0169305	0.467893	0.1429	TPGS2,ENSG00000134779,-	--	--	--
chr18	63390185	63390185	+	0.0248672	0.467893	0.1875	VPS4B,ENSG00000119541,-	--	--	--
chr18	79968949	79968949	+	0.0452475	0.467893	-0.1941	--	--	--	HSBP1L1,ENSG00000226742,+
chr19	306529	306529	+	0.0220792	0.467893	-0.1818	MIER2,ENSG00000105556,-	--	--	--
chr19	519384	519384	+	0.00215837	0.286432	-0.2105	--	--	TPGS1,ENSG00000141933,+	--
chr19	519387	519387	+	0.00256357	0.314863	-0.2	--	--	TPGS1,ENSG00000141933,+	--
chr19	616111	616111	+	0.0379518	0.467893	-0.125	--	--	HCN2,ENSG00000099822,+	--
chr19	785163	785163	+	0.000317774	0.0818204	-0.476	--	--	--	--
chr19	786340	786340	+	0.0155602	0.467893	0.2688	--	--	--	--
chr19	786693	786693	+	0.00524151	0.433537	0.3775	--	--	--	--
chr19	864654	864654	+	0.0102107	0.467893	0.2222	--	--	--	CFD,ENSG00000197766,+
chr19	872036	872036	+	0.0428797	0.467893	-0.1154	MED16,ENSG00000175221,-	--	MED16,ENSG00000175221,-	--
chr19	1011681	1011681	+	0.0360071	0.467893	-0.1176	--	--	--	--
chr19	1011685	1011685	+	0.0447292	0.467893	-0.1	--	--	--	--
chr19	1321037	1321037	+	0.0307498	0.467893	0.3758	--	--	--	--
chr19	1474688	1474688	+	0.0313891	0.467893	0.16	C19orf25,ENSG00000119559,-;C19orf25,ENSG00000119559,-;C19orf25,ENSG00000119559,-;C19orf25,ENSG00000119559,-;C19orf25,ENSG00000119559,-;C19orf25,ENSG00000119559,-;C19orf25,ENSG00000119559,-;C19orf25,ENSG00000119559,-	--	--	--
chr19	1530642	1530642	+	0.00539119	0.437444	-0.1429	--	--	--	PLK5,ENSG00000185988,+
chr19	1539899	1539899	+	0.0278937	0.467893	-0.1	--	--	--	--
chr19	1540076	1540076	+	0.0210784	0.467893	-0.2384	--	--	--	--
chr19	1612361	1612361	+	0.00717791	0.467893	0.125	TCF3,ENSG00000071564,-;TCF3,ENSG00000071564,-	--	TCF3,ENSG00000071564,-;TCF3,ENSG00000071564,-	--
chr19	1815709	1815709	+	0.0200469	0.467893	0.1522	REXO1,ENSG00000079313,-	--	--	--
chr19	1981088	1981088	+	0.02155	0.467893	0.1348	CSNK1G2,ENSG00000133275,+	--	--	--
chr19	1983060	1983060	+	0.0466926	0.467893	0.1481	--	--	--	--
chr19	2226674	2226674	+	0.0340614	0.467893	-0.1333	--	--	DOT1L,ENSG00000104885,+	--
chr19	2419289	2419289	+	0.00782318	0.467893	-0.3267	--	--	--	TMPRSS9,ENSG00000178297,+
chr19	3464596	3464596	+	0.00260999	0.317179	0.1174	NFIC,ENSG00000141905,+	--	--	--
chr19	3535871	3535871	+	0.0262805	0.467893	-0.1111	FZR1,ENSG00000105325,+;FZR1,ENSG00000105325,+	--	--	--
chr19	3546958	3546958	+	0.0160137	0.467893	0.1786	--	--	--	MFSD12,ENSG00000161091,-
chr19	3571309	3571309	+	0.0478464	0.467893	-0.15	--	--	--	MFSD12,ENSG00000161091,-
chr19	3573203	3573203	+	0.0150067	0.467893	-0.1176	--	HMG20B,ENSG00000064961,+	--	--
chr19	3575688	3575688	+	0.0345826	0.467893	-0.1	--	--	--	--
chr19	3575716	3575716	+	0.0248592	0.467893	-0.2043	--	--	--	--
chr19	3630533	3630533	+	0.0251405	0.467893	-0.1333	PIP5K1C,ENSG00000186111,-;PIP5K1C,ENSG00000186111,-	--	--	--
chr19	4038727	4038727	+	0.00448306	0.406964	0.2743	PIAS4,ENSG00000105229,+	--	--	--
chr19	4038730	4038730	+	0.00549203	0.438662	0.2726	PIAS4,ENSG00000105229,+	--	--	--
chr19	4038733	4038733	+	0.00675243	0.467893	0.2708	PIAS4,ENSG00000105229,+	--	--	--
chr19	4932912	4932912	+	0.000892863	0.168021	0.3125	--	--	UHRF1,ENSG00000276043,+	--
chr19	5823144	5823144	+	0.0440681	0.467893	-0.1285	--	--	--	NRTN,ENSG00000171119,+
chr19	7071843	7071843	+	0.0410355	0.467893	-0.1297	--	--	--	ZNF557,ENSG00000130544,+
chr19	7555749	7555749	+	0.0203221	0.467893	0.1087	--	--	PNPLA6,ENSG00000032444,+	--
chr19	7925226	7925226	+	0.00382701	0.378655	-0.3039	CTXN1,ENSG00000178531,-	--	--	--
chr19	7973064	7973064	+	0.0112306	0.467893	-0.1923	--	--	--	--
chr19	10138522	10138522	+	5.69899e-05	0.0195887	0.1515	DNMT1,ENSG00000130816,-	--	DNMT1,ENSG00000130816,-	--
chr19	10351984	10351984	+	0.0376674	0.467893	0.1739	--	--	--	TYK2,ENSG00000105397,-
chr19	10351989	10351989	+	0.0469623	0.467893	0.1667	--	--	--	TYK2,ENSG00000105397,-
chr19	10352140	10352140	+	0.0331833	0.467893	-0.1429	--	--	--	TYK2,ENSG00000105397,-
chr19	10352361	10352361	+	0.00436529	0.402392	-0.2857	--	--	--	TYK2,ENSG00000105397,-
chr19	10352363	10352363	+	0.00500185	0.426192	-0.2857	--	--	--	TYK2,ENSG00000105397,-
chr19	10553294	10553294	+	0.00741527	0.467893	-0.1216	ATG4D,ENSG00000130734,+;ATG4D,ENSG00000130734,+;KRI1,ENSG00000129347,-	--	--	--
chr19	10576053	10576053	+	0.0411384	0.467893	0.1006	--	--	--	AP1M2,ENSG00000129354,-
chr19	10576541	10576541	+	0.00715516	0.467893	0.2184	--	--	--	AP1M2,ENSG00000129354,-
chr19	10681387	10681387	+	0.0499999	0.467893	0.1429	--	--	--	--
chr19	10729041	10729041	+	0.0281672	0.467893	0.1915	--	--	--	DNM2,ENSG00000079805,+
chr19	10929897	10929897	+	0.0161382	0.467893	0.1143	TIMM29,ENSG00000142444,+;TIMM29,ENSG00000142444,+	--	--	--
chr19	10933349	10933349	+	0.00962857	0.467893	-0.1747	--	--	--	TIMM29,ENSG00000142444,+
chr19	10933373	10933373	+	9.87892e-07	0.000429139	-0.3777	TIMM29,ENSG00000142444,+	--	--	--
chr19	11132664	11132664	+	0.0134829	0.467893	-0.1111	LDLR,ENSG00000130164,+;LDLR,ENSG00000130164,+	--	--	--
chr19	12648279	12648279	+	4.58649e-05	0.0162377	-0.1552	--	--	MAN2B1,ENSG00000104774,-	--
chr19	12689053	12689053	+	0.00447884	0.406964	-0.1	FBXW9,ENSG00000132004,-	--	--	--
chr19	12921688	12921688	+	0.0493851	0.467893	0.1739	--	--	--	--
chr19	13127660	13127660	+	0.00898675	0.467893	-0.1818	--	--	--	NACC1,ENSG00000160877,+
chr19	13835348	13835348	+	0.0281637	0.467893	0.1311	--	--	--	--
chr19	14121072	14121072	+	0.0233209	0.467893	-0.1429	--	--	--	ASF1B,ENSG00000105011,-
chr19	14393132	14393132	+	0.00347536	0.361207	0.3889	--	--	--	ADGRE5,ENSG00000123146,+
chr19	14486927	14486927	+	0.0324876	0.467893	-0.1191	--	--	--	GIPC1,ENSG00000123159,-
chr19	14515678	14515678	+	0.0163636	0.467893	-0.1	DNAJB1,ENSG00000132002,-;DNAJB1,ENSG00000132002,-;DNAJB1,ENSG00000132002,-;DNAJB1,ENSG00000132002,-;DNAJB1,ENSG00000132002,-;DNAJB1,ENSG00000132002,-;DNAJB1,ENSG00000132002,-;DNAJB1,ENSG00000132002,-;DNAJB1,ENSG00000132002,-;DNAJB1,ENSG00000132002,-	--	--	--
chr19	15339587	15339587	+	0.0220792	0.467893	-0.1818	--	--	--	--
chr19	15346756	15346756	+	0.0184257	0.467893	-0.1818	--	--	--	--
chr19	15351379	15351379	+	0.0119032	0.467893	-0.2755	--	--	--	--
chr19	16552773	16552773	+	0.0380884	0.467893	-0.1333	SLC35E1,ENSG00000127526,-;SLC35E1,ENSG00000127526,-	--	--	--
chr19	17217533	17217533	+	0.000738372	0.149164	0.2727	USE1,ENSG00000053501,+;USE1,ENSG00000053501,+	--	--	--
chr19	17323738	17323738	+	0.0142336	0.467893	0.25	ANO8,ENSG00000074855,-	--	ANO8,ENSG00000074855,-	--
chr19	17392870	17392870	+	0.0423524	0.467893	-0.125	--	--	--	CCDC194,ENSG00000269720,-
chr19	17813877	17813877	+	0.00688978	0.467893	-0.1206	--	--	--	--
chr19	18169979	18169979	+	0.00987124	0.467893	0.1432	PIK3R2,ENSG00000105647,+;PIK3R2,ENSG00000105647,+;PIK3R2,ENSG00000105647,+;PIK3R2,ENSG00000105647,+	--	--	--
chr19	18280209	18280209	+	0.018676	0.467893	-0.1012	JUND,ENSG00000130522,-	--	--	--
chr19	18280944	18280944	+	0.0322824	0.467893	-0.1143	--	--	JUND,ENSG00000130522,-	--
chr19	18280947	18280947	+	0.00232432	0.297277	-0.1648	--	--	JUND,ENSG00000130522,-	--
chr19	18594363	18594363	+	0.0250374	0.467893	0.1064	--	--	CRLF1,ENSG00000006016,-;CRLF1,ENSG00000006016,-	--
chr19	18868780	18868780	+	0.00276409	0.324565	-0.12	CERS1,ENSG00000223802,-	--	GDF1,ENSG00000130283,-	--
chr19	18992119	18992119	+	0.0183451	0.467893	0.1017	SUGP2,ENSG00000064607,-	--	--	--
chr19	18992136	18992136	+	0.00365512	0.371317	0.2003	SUGP2,ENSG00000064607,-	--	--	--
chr19	18992143	18992143	+	0.0312907	0.467893	0.1452	SUGP2,ENSG00000064607,-	--	--	--
chr19	19149375	19149375	+	0.0169662	0.467893	-0.1429	BORCS8-MEF2B,ENSG00000064489,-	--	MEF2B,ENSG00000213999,-;BORCS8-MEF2B,ENSG00000064489,-;MEF2B,ENSG00000213999,-	--
chr19	19536894	19536894	+	0.0191466	0.467893	-0.1111	--	--	--	YJEFN3,ENSG00000250067,+
chr19	19664245	19664245	+	0.0250968	0.467893	-0.1818	--	--	--	--
chr19	19680876	19680876	+	0.0136082	0.467893	-0.3447	ZNF101,ENSG00000181896,+;ZNF101,ENSG00000181896,+	--	--	--
chr19	19798386	19798386	+	0.0384201	0.467893	0.2	ZNF506,ENSG00000081665,-	--	--	--
chr19	19798419	19798419	+	0.0390129	0.467893	0.2518	ZNF506,ENSG00000081665,-	--	--	--
chr19	29213058	29213058	+	0.0100097	0.467893	-0.1463	--	--	UQCRFS1,ENSG00000169021,-	--
chr19	34458330	34458330	+	0.0021759	0.287428	0.2812	--	--	--	UBA2,ENSG00000126261,+
chr19	35026379	35026379	+	0.0094301	0.467893	-0.1481	GRAMD1A,ENSG00000089351,+;GRAMD1A,ENSG00000089351,+;GRAMD1A,ENSG00000089351,+	--	--	--
chr19	36511262	36511262	+	0.0259891	0.467893	-0.2143	ZNF260,ENSG00000254004,-;ZNF260,ENSG00000254004,-	--	--	--
chr19	38303156	38303156	+	0.00619871	0.460316	-0.1609	--	--	--	--
chr19	38303180	38303180	+	0.000435134	0.101685	-0.1429	--	--	--	--
chr19	38306750	38306750	+	0.0452878	0.467893	-0.1371	YIF1B,ENSG00000167645,-	--	--	--
chr19	38331396	38331396	+	0.00288684	0.331026	0.2549	KCNK6,ENSG00000099337,+	--	--	--
chr19	38331400	38331400	+	0.0025316	0.312835	0.25	KCNK6,ENSG00000099337,+	--	--	--
chr19	39024615	39024615	+	0.0261169	0.467893	0.1142	FBXO27,ENSG00000161243,-;FBXO27,ENSG00000161243,-	--	--	--
chr19	39475345	39475345	+	0.000356993	0.0890056	-0.16	--	--	--	SUPT5H,ENSG00000196235,+
chr19	39492632	39492632	+	0.00571775	0.445677	0.1956	TIMM50,ENSG00000105197,+;TIMM50,ENSG00000105197,+	--	--	--
chr19	39507378	39507378	+	0.0380884	0.467893	-0.1333	--	--	DLL3,ENSG00000090932,+	--
chr19	39507451	39507451	+	0.0160228	0.467893	0.1129	--	--	DLL3,ENSG00000090932,+	--
chr19	39531464	39531464	+	0.0434524	0.467893	-0.1429	EID2B,ENSG00000176401,-	--	--	--
chr19	39531468	39531468	+	0.0441601	0.467893	-0.1538	EID2B,ENSG00000176401,-	--	--	--
chr19	40458307	40458307	+	0.0322024	0.467893	0.1667	--	--	BLVRB,ENSG00000090013,-	--
chr19	41235934	41235934	+	0.0389669	0.467893	-0.26	--	--	--	AXL,ENSG00000167601,+
chr19	41247303	41247303	+	0.0147992	0.467893	0.2188	--	--	--	AXL,ENSG00000167601,+
chr19	41865821	41865821	+	0.00524382	0.433537	-0.3077	--	--	--	RPS19,ENSG00000105372,+
chr19	41866145	41866145	+	0.0237308	0.467893	-0.1636	--	--	--	RPS19,ENSG00000105372,+
chr19	42227690	42227690	+	0.0384306	0.467893	-0.1538	ZNF526,ENSG00000167625,+	--	--	--
chr19	43519291	43519291	+	0.0359524	0.467893	-0.1667	--	--	--	ETHE1,ENSG00000105755,-
chr19	45037613	45037613	+	0.0022446	0.29222	-0.1111	RELB,ENSG00000104856,+	--	RELB,ENSG00000104856,+	--
chr19	45163113	45163113	+	0.0185987	0.467893	0.1528	TRAPPC6A,ENSG00000007255,-;TRAPPC6A,ENSG00000007255,-;TRAPPC6A,ENSG00000007255,-	--	--	--
chr19	45526707	45526707	+	0.0107132	0.467893	0.2841	VASP,ENSG00000125753,+;VASP,ENSG00000125753,+	--	--	--
chr19	45549923	45549923	+	0.00873325	0.467893	0.1277	OPA3,ENSG00000125741,-	--	--	--
chr19	45549928	45549928	+	0.00801767	0.467893	0.1277	OPA3,ENSG00000125741,-	--	--	--
chr19	45634812	45634812	+	0.0202273	0.467893	0.3333	--	--	--	EML2,ENSG00000125746,-
chr19	45636674	45636674	+	0.023214	0.467893	0.1695	--	--	--	EML2,ENSG00000125746,-
chr19	45696483	45696483	+	0.0349135	0.467893	0.1481	--	--	--	QPCTL,ENSG00000011478,+
chr19	45703479	45703479	+	0.0152689	0.467893	0.1536	QPCTL,ENSG00000011478,+;QPCTL,ENSG00000011478,+;QPCTL,ENSG00000011478,+;QPCTL,ENSG00000011478,+;QPCTL,ENSG00000011478,+	--	--	--
chr19	46709580	46709580	+	0.00215744	0.286432	-0.2667	--	--	--	PRKD2,ENSG00000105287,-
chr19	47939603	47939603	+	1.52601e-07	6.99367e-05	-0.1142	--	--	--	--
chr19	48413067	48413067	+	0.0385691	0.467893	0.2	--	--	--	GRIN2D,ENSG00000105464,+
chr19	48924393	48924393	+	0.00325425	0.349656	0.1404	--	--	--	--
chr19	48994835	48994835	+	0.00533544	0.435991	0.25	RUVBL2,ENSG00000183207,+	--	--	--
chr19	49526041	49526041	+	0.0197268	0.467893	-0.1452	FCGRT,ENSG00000104870,+	--	FCGRT,ENSG00000104870,+	--
chr19	49661642	49661642	+	0.000888697	0.168021	-0.3333	IRF3,ENSG00000126456,-	--	--	--
chr19	49661665	49661665	+	0.0331189	0.467893	-0.2215	IRF3,ENSG00000126456,-	--	--	--
chr19	49811082	49811082	+	2.37688e-05	0.00888124	-0.3077	--	--	--	--
chr19	49811099	49811099	+	0.00323267	0.347865	-0.1667	--	--	--	--
chr19	49859356	49859356	+	0.00146312	0.23408	0.4375	--	--	--	PTOV1,ENSG00000104960,+
chr19	49859361	49859361	+	0.00284216	0.327904	0.4	--	--	--	PTOV1,ENSG00000104960,+
chr19	50168323	50168323	+	3.25815e-06	0.00134519	-0.1795	--	--	--	--
chr19	50168381	50168381	+	0.00330678	0.35183	-0.1143	--	--	--	--
chr19	50509384	50509384	+	0.00826709	0.467893	0.2962	--	--	--	JOSD2,ENSG00000161677,-
chr19	50509388	50509388	+	0.00957131	0.467893	0.2891	--	--	--	JOSD2,ENSG00000161677,-
chr19	51104252	51104252	+	0.0143272	0.467893	0.1	--	--	CTU1,ENSG00000142544,-	--
chr19	52563920	52563920	+	0.00625626	0.462408	0.3259	ZNF808,ENSG00000198482,+	--	--	--
chr19	52563927	52563927	+	0.0259768	0.467893	0.2441	ZNF808,ENSG00000198482,+	--	--	--
chr19	52639328	52639328	+	0.0115594	0.467893	0.1771	--	--	--	ZNF83,ENSG00000167766,-
chr19	52639332	52639332	+	0.00778556	0.467893	0.2143	--	--	--	ZNF83,ENSG00000167766,-
chr19	53066938	53066938	+	0.0333597	0.467893	0.1078	ZNF160,ENSG00000170949,-;ZNF160,ENSG00000170949,-;ZNF160,ENSG00000170949,-	--	--	--
chr19	55091296	55091296	+	0.025005	0.467893	-0.1034	PPP1R12C,ENSG00000125503,-;PPP1R12C,ENSG00000125503,-	--	--	--
chr19	55279490	55279490	+	0.000576802	0.124517	0.3333	--	--	HSPBP1,ENSG00000133265,-	--
chr19	55279501	55279501	+	0.000164266	0.0480628	0.4737	--	--	HSPBP1,ENSG00000133265,-	--
chr19	55383878	55383878	+	0.0138831	0.467893	0.102	--	--	TMEM238,ENSG00000233493,-	--
chr19	55383881	55383881	+	0.0160538	0.467893	0.1025	--	--	TMEM238,ENSG00000233493,-	--
chr19	55652611	55652611	+	0.00159943	0.24648	-0.1515	--	--	CCDC106,ENSG00000173581,+	--
chr19	56160720	56160720	+	0.0217238	0.467893	0.102	ZNF444,ENSG00000167685,+	--	--	--
chr19	57332189	57332189	+	0.0160747	0.467893	0.2857	--	--	--	--
chr19	57453322	57453322	+	0.0237259	0.467893	-0.1	--	--	--	--
chr19	57901078	57901078	+	0.0207573	0.467893	-0.1381	--	--	--	ZNF417,ENSG00000173480,-
chr19	58273049	58273049	+	0.0431658	0.467893	-0.1419	--	--	--	ZNF544,ENSG00000198131,+;ZNF8-DT,ENSG00000268516,-
chr19	58565321	58565321	+	0.00300373	0.335465	0.1869	--	--	--	MZF1-AS1,ENSG00000267858,+;MZF1,ENSG00000099326,-
chr2	11216549	11216549	+	0.00049909	0.112009	-0.162	--	--	--	ROCK2,ENSG00000134318,-
chr2	23280960	23280960	+	0.000415537	0.0982515	-0.2	--	--	--	--
chr2	24203247	24203247	+	0.0400057	0.467893	-0.1071	ITSN2,ENSG00000198399,-	--	--	--
chr2	24829581	24829581	+	0.0348835	0.467893	0.1429	--	--	--	ADCY3,ENSG00000138031,-
chr2	25779221	25779221	+	0.0404506	0.467893	-0.1	--	--	--	ASXL2,ENSG00000143970,-
chr2	25920249	25920249	+	0.0383662	0.467893	-0.2729	--	--	--	--
chr2	25920254	25920254	+	0.00191861	0.269012	-0.4356	--	--	--	--
chr2	25921756	25921756	+	0.029755	0.467893	-0.1895	--	--	--	--
chr2	26266650	26266650	+	0.00819991	0.467893	0.2143	--	--	--	HADHB,ENSG00000138029,+
chr2	26266654	26266654	+	0.0144009	0.467893	0.186	--	--	--	HADHB,ENSG00000138029,+
chr2	26779208	26779208	+	0.0129419	0.467893	-0.2727	SLC35F6,ENSG00000213699,+;SLC35F6,ENSG00000213699,+;SLC35F6,ENSG00000213699,+	--	--	--
chr2	26782292	26782292	+	0.0201578	0.467893	0.1667	--	--	--	CENPA,ENSG00000115163,+
chr2	26782355	26782355	+	0.000265147	0.0707183	-0.2857	--	--	--	CENPA,ENSG00000115163,+
chr2	32312961	32312961	+	0.0373264	0.467893	-0.1111	YIPF4,ENSG00000119820,+	--	--	--
chr2	32315621	32315621	+	0.0170892	0.467893	0.1023	YIPF4,ENSG00000119820,+	--	--	--
chr2	32315694	32315694	+	0.00586364	0.448808	-0.15	YIPF4,ENSG00000119820,+	--	--	--
chr2	32746332	32746332	+	0.0169477	0.467893	-0.1	--	--	--	TTC27,ENSG00000018699,+
chr2	36948342	36948342	+	0.0440918	0.467893	0.1406	--	--	--	STRN,ENSG00000115808,-
chr2	36948346	36948346	+	0.0440918	0.467893	0.1406	--	--	--	STRN,ENSG00000115808,-
chr2	36948351	36948351	+	0.025967	0.467893	0.1613	--	--	--	STRN,ENSG00000115808,-
chr2	38745390	38745390	+	0.0331234	0.467893	-0.1739	--	--	--	SRSF7,ENSG00000115875,-
chr2	43431733	43431733	+	0.00456817	0.408926	-0.1429	--	--	--	THADA,ENSG00000115970,-
chr2	45580414	45580414	+	0.00248916	0.310025	-0.1875	--	--	--	SRBD1,ENSG00000068784,-
chr2	47065179	47065179	+	0.00414047	0.391514	0.2857	--	--	--	TTC7A,ENSG00000068724,+;STPG4,ENSG00000239605,-
chr2	47065203	47065203	+	0.039126	0.467893	0.1667	--	--	--	TTC7A,ENSG00000068724,+;STPG4,ENSG00000239605,-
chr2	47065243	47065243	+	0.00736831	0.467893	0.3333	--	--	--	TTC7A,ENSG00000068724,+;STPG4,ENSG00000239605,-
chr2	53851383	53851383	+	0.000104794	0.0330763	0.4906	--	--	--	ASB3,ENSG00000115239,-
chr2	55223940	55223940	+	0.0234754	0.467893	0.2632	--	--	--	CLHC1,ENSG00000162994,-
chr2	55223944	55223944	+	0.0404338	0.467893	0.2222	--	--	--	CLHC1,ENSG00000162994,-
chr2	61089623	61089623	+	0.0440169	0.467893	0.2	--	--	--	--
chr2	68246315	68246315	+	0.0188746	0.467893	0.1429	--	--	--	PPP3R1,ENSG00000221823,-
chr2	68246319	68246319	+	0.0172845	0.467893	0.1615	--	--	--	PPP3R1,ENSG00000221823,-
chr2	69323864	69323864	+	0.00213939	0.286432	-0.2137	GFPT1,ENSG00000198380,-;GFPT1,ENSG00000198380,-	--	--	--
chr2	71383215	71383215	+	0.00840443	0.467893	-0.2308	--	--	--	ZNF638,ENSG00000075292,+
chr2	73457845	73457845	+	0.0199985	0.467893	0.2765	--	--	--	ALMS1,ENSG00000116127,+;ALMS1-IT1,ENSG00000230002,+
chr2	73457925	73457925	+	0.000696175	0.142468	-0.2652	--	--	--	ALMS1,ENSG00000116127,+;ALMS1-IT1,ENSG00000230002,+
chr2	74147853	74147853	+	0.00573108	0.445677	-0.1778	--	--	BOLA3,ENSG00000163170,-	--
chr2	74147857	74147857	+	0.00443887	0.405911	-0.2424	--	--	BOLA3,ENSG00000163170,-	--
chr2	84906213	84906213	+	0.000404554	0.0966113	-0.4032	--	--	--	TRABD2A,ENSG00000186854,-;TMSB10,ENSG00000034510,+
chr2	84906222	84906222	+	0.00103775	0.184855	-0.2572	--	--	--	TRABD2A,ENSG00000186854,-;TMSB10,ENSG00000034510,+
chr2	85393843	85393843	+	0.0195666	0.467893	-0.1818	--	--	--	--
chr2	85393853	85393853	+	0.0207671	0.467893	-0.1818	--	--	--	--
chr2	87222021	87222021	+	0.00457374	0.408926	-0.1667	--	--	--	--
chr2	96285001	96285001	+	0.0333538	0.467893	0.2452	--	--	--	--
chr2	97646613	97646613	+	0.00713851	0.467893	0.2432	--	--	--	--
chr2	99315040	99315040	+	0.0184979	0.467893	-0.1333	--	--	--	--
chr2	101275683	101275683	+	0.0435169	0.467893	0.102	RNF149,ENSG00000163162,-	--	--	--
chr2	101275687	101275687	+	0.0370334	0.467893	0.1627	RNF149,ENSG00000163162,-	--	--	--
chr2	105352695	105352695	+	0.0280448	0.467893	0.1538	--	--	--	--
chr2	112239836	112239836	+	0.00163587	0.248032	-0.3798	--	--	--	ZC3H8,ENSG00000144161,-
chr2	127272112	127272112	+	0.0253945	0.467893	-0.1546	--	--	--	ERCC3,ENSG00000163161,-
chr2	127701912	127701912	+	0.0386489	0.467893	-0.1667	WDR33,ENSG00000136709,-	--	SFT2D3,ENSG00000173349,+	--
chr2	127701915	127701915	+	0.047508	0.467893	-0.1538	WDR33,ENSG00000136709,-	--	SFT2D3,ENSG00000173349,+	--
chr2	127701917	127701917	+	0.0497751	0.467893	-0.1429	WDR33,ENSG00000136709,-	--	SFT2D3,ENSG00000173349,+	--
chr2	131047117	131047117	+	0.0109429	0.467893	-0.1115	ARHGEF4,ENSG00000136002,+;ARHGEF4,ENSG00000136002,+;ARHGEF4,ENSG00000136002,+;ARHGEF4,ENSG00000136002,+	--	--	--
chr2	131469889	131469889	+	0.00349441	0.362002	-0.1818	--	--	--	--
chr2	135541487	135541487	+	0.000867398	0.165324	-0.4167	--	--	--	R3HDM1,ENSG00000048991,+
chr2	135541497	135541497	+	0.0359524	0.467893	-0.1667	--	--	--	R3HDM1,ENSG00000048991,+
chr2	165031643	165031643	+	0.0107716	0.467893	-0.1429	--	--	--	--
chr2	181700668	181700668	+	0.00979095	0.467893	0.1392	--	--	--	--
chr2	181727863	181727863	+	0.00528742	0.433819	0.1486	--	--	--	--
chr2	184608090	184608090	+	0.0200702	0.467893	0.1607	--	--	--	ZNF804A,ENSG00000170396,+
chr2	219185046	219185046	+	0.0475487	0.467893	-0.125	RETREG2,ENSG00000144567,+	--	--	--
chr2	219247695	219247695	+	0.0351493	0.467893	0.1071	--	--	STK16,ENSG00000115661,+	--
chr2	219542040	219542040	+	0.000144235	0.0433667	0.3704	--	CHPF,ENSG00000123989,-	CHPF,ENSG00000123989,-;CHPF,ENSG00000123989,-;CHPF,ENSG00000123989,-	--
chr2	219611663	219611663	+	0.0206925	0.467893	-0.2533	--	--	STK11IP,ENSG00000144589,+	--
chr2	241241333	241241333	+	0.0131156	0.467893	0.2353	--	--	--	HDLBP,ENSG00000115677,-
chr2	241241338	241241338	+	0.00802107	0.467893	0.2647	--	--	--	HDLBP,ENSG00000115677,-
chr2	241673485	241673485	+	0.00291884	0.332541	-0.1579	ATG4B,ENSG00000168397,+;ATG4B,ENSG00000168397,+	--	--	--
chr2	241767824	241767824	+	0.0135938	0.467893	-0.1959	D2HGDH,ENSG00000180902,+;D2HGDH,ENSG00000180902,+	--	D2HGDH,ENSG00000180902,+	--
chr20	490117	490117	+	0.0287726	0.467893	0.125	--	--	--	CSNK2A1,ENSG00000101266,-
chr20	3784526	3784526	+	0.0445459	0.467893	0.1207	CENPB,ENSG00000125817,-	--	--	--
chr20	3868612	3868612	+	0.0300506	0.467893	0.125	MAVS,ENSG00000088888,+;MAVS,ENSG00000088888,+	--	--	--
chr20	18316776	18316776	+	0.0411613	0.467893	0.1064	ZNF133,ENSG00000125846,+;ZNF133,ENSG00000125846,+	--	ZNF133,ENSG00000125846,+;ZNF133,ENSG00000125846,+;ZNF133,ENSG00000125846,+	--
chr20	31554404	31554404	+	0.0360175	0.467893	0.1304	--	--	--	HM13,ENSG00000101294,+
chr20	32438568	32438568	+	0.0299219	0.467893	-0.1	ASXL1,ENSG00000171456,+;ASXL1,ENSG00000171456,+;ASXL1,ENSG00000171456,+	--	--	--
chr20	33686198	33686198	+	0.0298346	0.467893	-0.2353	--	--	E2F1,ENSG00000101412,-	--
chr20	34101926	34101926	+	0.0478406	0.467893	-0.2181	--	--	--	RALY,ENSG00000125970,+;EIF2S2,ENSG00000125977,-
chr20	34275383	34275383	+	0.000914211	0.170573	-0.212	--	--	--	--
chr20	34953654	34953654	+	0.010538	0.467893	-0.237	--	--	--	GSS,ENSG00000100983,-
chr20	35722655	35722655	+	0.000262453	0.0704178	0.5	--	--	--	RBM39,ENSG00000131051,-
chr20	35722671	35722671	+	0.00115884	0.199397	0.4483	--	--	--	RBM39,ENSG00000131051,-
chr20	36047087	36047087	+	2.09545e-09	1.03037e-06	0.1667	--	--	--	--
chr20	36790419	36790419	+	0.00948284	0.467893	-0.1176	--	--	--	SOGA1,ENSG00000149639,-
chr20	41198247	41198247	+	0.0293638	0.467893	0.2222	--	--	--	ZHX3,ENSG00000174306,-
chr20	43519229	43519229	+	0.0399993	0.467893	0.1143	--	--	--	L3MBTL1,ENSG00000185513,+
chr20	43667272	43667272	+	0.00525048	0.433537	-0.1707	--	MYBL2,ENSG00000101057,+;MYBL2,ENSG00000101057,+	--	--
chr20	45837884	45837884	+	0.00962035	0.467893	-0.2	--	--	--	SNX21,ENSG00000124104,+
chr20	45843542	45843542	+	0.00104375	0.185458	0.1617	ACOT8,ENSG00000101473,-;ACOT8,ENSG00000101473,-	--	ACOT8,ENSG00000101473,-	--
chr20	45884487	45884487	+	0.0093098	0.467893	-0.1763	ZSWIM1,ENSG00000168612,+	--	--	--
chr20	47519200	47519200	+	0.0205775	0.467893	-0.2085	--	--	--	NCOA3,ENSG00000124151,+
chr20	47519205	47519205	+	0.0228368	0.467893	-0.1894	--	--	--	NCOA3,ENSG00000124151,+
chr20	50191195	50191195	+	0.00121456	0.205839	0.1393	--	--	CEBPB,ENSG00000172216,+	--
chr20	50191615	50191615	+	0.0182087	0.467893	0.1286	--	--	CEBPB,ENSG00000172216,+	--
chr20	50191618	50191618	+	0.0364157	0.467893	0.1154	--	--	CEBPB,ENSG00000172216,+	--
chr20	58423177	58423177	+	0.0150451	0.467893	0.1969	--	--	--	VAPB,ENSG00000124164,+
chr20	58423186	58423186	+	0.026373	0.467893	0.1116	--	--	--	VAPB,ENSG00000124164,+
chr20	58890264	58890264	+	0.0253578	0.467893	-0.2189	--	--	GNAS,ENSG00000087460,+	--
chr20	58890266	58890266	+	0.0152777	0.467893	-0.2341	--	--	GNAS,ENSG00000087460,+	--
chr20	58890270	58890270	+	0.0090489	0.467893	-0.3045	--	--	GNAS,ENSG00000087460,+	--
chr20	62386590	62386590	+	0.00318907	0.345553	-0.1379	--	--	--	--
chr20	62845282	62845282	+	0.000579824	0.124789	0.3333	TCFL5,ENSG00000101190,-	--	--	--
chr20	63735329	63735329	+	0.0308387	0.467893	0.205	--	--	ZGPAT,ENSG00000197114,+	--
chr20	63735408	63735408	+	0.0345115	0.467893	0.1686	--	--	ZGPAT,ENSG00000197114,+	--
chr20	63933626	63933626	+	0.00397346	0.383782	0.119	DNAJC5,ENSG00000101152,+;DNAJC5,ENSG00000101152,+	--	--	--
chr20	64069399	64069399	+	0.014294	0.467893	0.1288	--	--	TCEA2,ENSG00000171703,+	--
chr20	64083677	64083677	+	0.0246801	0.467893	-0.1364	--	--	LKAAEAR1,ENSG00000171695,-;LKAAEAR1,ENSG00000171695,-	--
chr21	6102768	6102768	+	0.000351208	0.0878726	0.5333	--	--	--	--
chr21	8202670	8202670	+	0.0438975	0.467893	0.1205	--	--	--	--
chr21	8208108	8208108	+	1.54732e-06	0.000660006	-0.25	--	--	--	--
chr21	8209469	8209469	+	0.0151542	0.467893	-0.1078	--	--	--	--
chr21	8211758	8211758	+	0.00917472	0.467893	0.1364	--	--	--	--
chr21	8212221	8212221	+	0.00761048	0.467893	0.2238	--	--	--	--
chr21	8212225	8212225	+	0.000714623	0.145612	0.2471	--	--	--	--
chr21	8212231	8212231	+	0.00892771	0.467893	0.163	--	--	--	--
chr21	8212233	8212233	+	0.0108109	0.467893	0.1579	--	--	--	--
chr21	8212309	8212309	+	0.0349025	0.467893	0.1164	--	--	--	--
chr21	8212323	8212323	+	0.028487	0.467893	0.1709	--	--	--	--
chr21	8212961	8212961	+	0.0392372	0.467893	0.1047	--	--	--	--
chr21	8212970	8212970	+	0.000644803	0.134483	0.1421	--	--	--	--
chr21	8213690	8213690	+	0.0232566	0.467893	0.2344	--	--	--	--
chr21	8214888	8214888	+	0.00146451	0.23408	0.1017	--	--	--	--
chr21	8215284	8215284	+	0.00502342	0.427002	0.1032	--	--	--	--
chr21	8217056	8217056	+	0.0421163	0.467893	0.169	--	--	--	--
chr21	8217110	8217110	+	0.0145882	0.467893	-0.145	--	--	--	--
chr21	8217905	8217905	+	0.00270675	0.322273	0.1355	--	--	--	--
chr21	8218027	8218027	+	0.0215455	0.467893	0.1088	--	--	--	--
chr21	8218281	8218281	+	0.0184657	0.467893	0.1064	--	--	--	--
chr21	8218289	8218289	+	0.0231098	0.467893	0.1136	--	--	--	--
chr21	8218304	8218304	+	0.0171285	0.467893	0.1667	--	--	--	--
chr21	8218319	8218319	+	0.0243004	0.467893	0.3173	--	--	--	--
chr21	8218362	8218362	+	0.0187007	0.467893	0.1613	--	--	--	--
chr21	8222977	8222977	+	0.0395338	0.467893	0.1458	--	--	--	--
chr21	8245969	8245969	+	6.63871e-05	0.0222165	0.4167	--	--	--	--
chr21	8245986	8245986	+	0.0029088	0.331664	0.2929	--	--	--	--
chr21	8246347	8246347	+	0.00179136	0.259297	0.185	--	--	--	--
chr21	8246364	8246364	+	0.00950349	0.467893	0.1351	--	--	--	--
chr21	8251800	8251800	+	0.0268674	0.467893	-0.1221	--	--	--	--
chr21	8253324	8253324	+	0.0356075	0.467893	-0.107	--	--	--	--
chr21	8255957	8255957	+	0.0229242	0.467893	0.1012	--	--	--	--
chr21	8257302	8257302	+	0.0181961	0.467893	-0.2736	--	--	--	--
chr21	8258969	8258969	+	0.00683259	0.467893	-0.1303	--	--	--	--
chr21	8258972	8258972	+	0.0264648	0.467893	-0.1147	--	--	--	--
chr21	8258984	8258984	+	0.00530578	0.434822	-0.1866	--	--	--	--
chr21	8258987	8258987	+	0.00782357	0.467893	-0.1916	--	--	--	--
chr21	8258990	8258990	+	0.0373688	0.467893	-0.1313	--	--	--	--
chr21	8258996	8258996	+	0.00339559	0.35737	-0.1553	--	--	--	--
chr21	8385717	8385717	+	0.00930146	0.467893	0.1757	--	--	--	--
chr21	8395260	8395260	+	0.023889	0.467893	0.1468	--	--	--	--
chr21	8397547	8397547	+	0.0330774	0.467893	0.1053	--	--	--	--
chr21	8397731	8397731	+	0.0139342	0.467893	0.1205	--	--	--	--
chr21	8397737	8397737	+	0.000125529	0.0384776	0.1794	--	--	--	--
chr21	8397739	8397739	+	0.000297215	0.0778	0.1722	--	--	--	--
chr21	8397757	8397757	+	8.79935e-06	0.00351017	0.1936	--	--	--	--
chr21	8397759	8397759	+	1.12972e-05	0.00441946	0.1885	--	--	--	--
chr21	8397786	8397786	+	1.23163e-05	0.00479166	-0.1058	--	--	--	--
chr21	8397792	8397792	+	1.32618e-05	0.00512451	-0.1092	--	--	--	--
chr21	8400109	8400109	+	0.00327287	0.350063	0.1574	--	--	--	--
chr21	8400369	8400369	+	0.0251076	0.467893	-0.1154	--	--	--	--
chr21	8401063	8401063	+	0.00121556	0.205839	-0.1634	--	--	--	--
chr21	8401065	8401065	+	0.000665826	0.137503	-0.1619	--	--	--	--
chr21	8428854	8428854	+	0.00447884	0.406964	-0.1	--	--	--	--
chr21	8428993	8428993	+	0.00126536	0.211125	0.3521	--	--	--	--
chr21	8429371	8429371	+	0.00649226	0.467893	0.1865	--	--	--	--
chr21	8430084	8430084	+	0.0263924	0.467893	0.1202	--	--	--	--
chr21	8439527	8439527	+	0.038846	0.467893	-0.197	--	--	--	--
chr21	8439530	8439530	+	0.0157551	0.467893	-0.2236	--	--	--	--
chr21	8439573	8439573	+	0.0360106	0.467893	0.2768	--	--	--	--
chr21	8440869	8440869	+	0.0115995	0.467893	0.1054	--	--	--	--
chr21	8440874	8440874	+	0.000857164	0.16448	0.1339	--	--	--	--
chr21	8440883	8440883	+	0.000582395	0.125152	0.1115	--	--	--	--
chr21	8440931	8440931	+	0.0156189	0.467893	-0.1069	--	--	--	--
chr21	8441955	8441955	+	1.60475e-21	1.24183e-18	0.2624	--	--	--	--
chr21	8441961	8441961	+	5.50574e-29	5.23281e-26	0.3018	--	--	--	--
chr21	8441963	8441963	+	6.68561e-30	6.52949e-27	0.3097	--	--	--	--
chr21	8441981	8441981	+	3.31121e-05	0.0121166	0.1132	--	--	--	--
chr21	8441983	8441983	+	4.69627e-05	0.0165437	0.1098	--	--	--	--
chr21	8442001	8442001	+	0.000245016	0.0663131	-0.1302	--	--	--	--
chr21	8442004	8442004	+	0.00444297	0.405926	-0.1406	--	--	--	--
chr21	8442007	8442007	+	0.00228559	0.295546	-0.1625	--	--	--	--
chr21	8442010	8442010	+	0.000421209	0.099415	-0.1914	--	--	--	--
chr21	8442016	8442016	+	1.37909e-06	0.00059361	-0.2308	--	--	--	--
chr21	8442019	8442019	+	0.000127859	0.0390227	-0.1861	--	--	--	--
chr21	8442022	8442022	+	2.74155e-07	0.000123251	-0.2021	--	--	--	--
chr21	8442025	8442025	+	0.000125429	0.0384776	-0.1229	--	--	--	--
chr21	8442338	8442338	+	3.67579e-12	2.02546e-09	0.1015	--	--	--	--
chr21	8443317	8443317	+	2.15056e-07	9.79259e-05	-0.1144	--	--	--	--
chr21	8444124	8444124	+	0.000218397	0.0605245	-0.1102	--	--	--	--
chr21	8444307	8444307	+	8.94276e-09	4.32225e-06	0.1182	--	--	--	--
chr21	8444320	8444320	+	1.0858e-25	9.31904e-23	0.343	--	--	--	--
chr21	8444326	8444326	+	8.41875e-22	6.5868e-19	0.2606	--	--	--	--
chr21	8444342	8444342	+	1.88711e-09	9.34409e-07	0.3541	--	--	--	--
chr21	8444344	8444344	+	6.14215e-06	0.0024923	0.2674	--	--	--	--
chr21	8444548	8444548	+	0.00693995	0.467893	0.1358	--	--	--	--
chr21	8445589	8445589	+	0.0197445	0.467893	0.2718	--	--	--	--
chr21	8448217	8448217	+	0.015929	0.467893	-0.1	--	--	--	--
chr21	8461886	8461886	+	0.0428582	0.467893	0.1333	--	--	--	--
chr21	10336822	10336822	+	0.0402157	0.467893	-0.1743	--	--	--	--
chr21	15019527	15019527	+	0.0446598	0.467893	-0.2727	--	--	--	NRIP1,ENSG00000180530,-
chr21	15783845	15783845	+	0.0133559	0.467893	-0.1429	--	--	--	USP25,ENSG00000155313,+
chr21	16503377	16503377	+	0.00948284	0.467893	-0.1176	--	--	--	MIR99AHG,ENSG00000215386,+
chr21	33526030	33526030	+	0.0158056	0.467893	-0.1333	--	--	--	GART,ENSG00000159131,-
chr21	36418247	36418247	+	0.0491004	0.467893	-0.1	CHAF1B,ENSG00000159259,+	--	--	--
chr21	36418291	36418291	+	0.000563574	0.122458	0.4553	CHAF1B,ENSG00000159259,+	--	--	--
chr21	41221688	41221688	+	0.0312678	0.467893	-0.1996	--	--	--	BACE2,ENSG00000182240,+
chr21	42843642	42843642	+	0.0159076	0.467893	0.1049	--	--	--	WDR4,ENSG00000160193,-
chr21	43056815	43056815	+	0.00204901	0.279545	0.129	--	--	CBS,ENSG00000160200,-	--
chr21	43433079	43433079	+	0.0284689	0.467893	-0.1306	--	--	--	--
chr21	43433111	43433111	+	0.00274119	0.323863	-0.1636	--	--	--	--
chr21	43760766	43760766	+	0.0209494	0.467893	0.108	PDXK,ENSG00000160209,+;PDXK,ENSG00000160209,+	--	--	--
chr21	46665301	46665301	+	0.00372545	0.375498	0.3571	--	--	--	--
chr22	17756623	17756623	+	0.000896378	0.168021	-0.1058	--	--	--	BID,ENSG00000015475,-
chr22	17756644	17756644	+	0.00299274	0.335158	-0.1264	--	--	--	BID,ENSG00000015475,-
chr22	17849937	17849937	+	0.00992421	0.467893	-0.125	--	--	--	MICAL3,ENSG00000243156,-
chr22	17929636	17929636	+	0.0458261	0.467893	-0.1312	--	--	--	MICAL3,ENSG00000243156,-
chr22	19180134	19180134	+	0.0246018	0.467893	-0.125	--	--	--	CLTCL1,ENSG00000070371,-
chr22	19723078	19723078	+	0.000280927	0.0739463	-0.1081	SEPTIN5,ENSG00000184702,+;SEPTIN5,ENSG00000184702,+;SEPTIN5,ENSG00000184702,+;SEPTIN5,ENSG00000184702,+	--	--	--
chr22	20753772	20753772	+	0.0470206	0.467893	-0.2227	--	--	--	PI4KA,ENSG00000241973,-
chr22	20950569	20950569	+	0.00766089	0.467893	0.2632	CRKL,ENSG00000099942,+	--	--	--
chr22	21630493	21630493	+	0.00531493	0.4352	-0.263	--	--	--	--
chr22	21630510	21630510	+	0.0122049	0.467893	-0.1818	--	--	--	--
chr22	28795542	28795542	+	0.0333813	0.467893	0.1471	XBP1,ENSG00000100219,-;XBP1,ENSG00000100219,-;XBP1,ENSG00000100219,-	--	XBP1,ENSG00000100219,-	--
chr22	29601318	29601318	+	0.00938286	0.467893	-0.125	--	--	--	--
chr22	36227208	36227208	+	0.0419488	0.467893	0.2262	APOL2,ENSG00000128335,-;APOL2,ENSG00000128335,-	--	--	--
chr22	36266183	36266183	+	0.014353	0.467893	0.1459	APOL1,ENSG00000100342,+;APOL1,ENSG00000100342,+;APOL1,ENSG00000100342,+;APOL1,ENSG00000100342,+	--	--	--
chr22	36266773	36266773	+	0.00513269	0.430179	-0.1113	APOL1,ENSG00000100342,+;APOL1,ENSG00000100342,+;APOL1,ENSG00000100342,+;APOL1,ENSG00000100342,+	--	--	--
chr22	36266777	36266777	+	0.044608	0.467893	-0.1237	APOL1,ENSG00000100342,+;APOL1,ENSG00000100342,+;APOL1,ENSG00000100342,+;APOL1,ENSG00000100342,+	--	--	--
chr22	37566638	37566638	+	0.00462058	0.411275	0.1395	--	--	CDC42EP1,ENSG00000128283,+	--
chr22	38089670	38089670	+	0.0243071	0.467893	-0.1118	BAIAP2L2,ENSG00000128298,-	--	BAIAP2L2,ENSG00000128298,-	--
chr22	38090235	38090235	+	0.0293832	0.467893	-0.2363	--	--	--	BAIAP2L2,ENSG00000128298,-
chr22	38292206	38292206	+	0.0409967	0.467893	-0.1011	CSNK1E,ENSG00000213923,-	--	--	--
chr22	38687047	38687047	+	0.0202295	0.467893	0.1429	JOSD1,ENSG00000100221,-	--	--	--
chr22	38687057	38687057	+	0.00316287	0.344501	0.3056	JOSD1,ENSG00000100221,-	--	--	--
chr22	38733365	38733365	+	0.0243383	0.467893	0.1395	SUN2,ENSG00000100242,-;GTPBP1,ENSG00000100226,+	--	--	--
chr22	40500015	40500015	+	0.00574027	0.445677	-0.1667	--	--	--	MRTFA,ENSG00000196588,-
chr22	41520608	41520608	+	0.00152169	0.239702	0.2857	--	--	--	--
chr22	41599684	41599684	+	0.00275244	0.324054	-0.353	DESI1,ENSG00000100418,-	--	--	--
chr22	41825782	41825782	+	0.00469671	0.414716	0.3333	--	--	CCDC134,ENSG00000100147,+	--
chr22	42160368	42160368	+	0.0310469	0.467893	0.1071	TCF20,ENSG00000100207,-;TCF20,ENSG00000100207,-	--	--	--
chr22	44736890	44736890	+	0.00939603	0.467893	-0.1212	PRR5,ENSG00000186654,+;PRR5,ENSG00000186654,+	--	PRR5,ENSG00000186654,+;PRR5,ENSG00000186654,+	--
chr3	9466010	9466010	+	0.00900112	0.467893	-0.1579	SETD5,ENSG00000168137,+;SETD5,ENSG00000168137,+	--	--	--
chr3	9987130	9987130	+	0.0227294	0.467893	0.118	--	--	--	--
chr3	10151122	10151122	+	0.0288488	0.467893	0.1011	VHL,ENSG00000134086,+;VHL,ENSG00000134086,+;VHL,ENSG00000134086,+;VHL,ENSG00000134086,+	--	--	--
chr3	11668044	11668044	+	0.000132004	0.0399435	-0.1429	--	--	--	VGLL4,ENSG00000144560,-
chr3	12153677	12153677	+	0.016589	0.467893	0.1579	--	--	TIMP4,ENSG00000157150,-	--
chr3	12298025	12298025	+	0.0128546	0.467893	0.2135	--	--	--	PPARG,ENSG00000132170,+
chr3	12298027	12298027	+	0.0280948	0.467893	0.1705	--	--	--	PPARG,ENSG00000132170,+
chr3	12298037	12298037	+	0.00382485	0.378655	0.2778	--	--	--	PPARG,ENSG00000132170,+
chr3	12517143	12517143	+	0.00865705	0.467893	-0.112	--	--	--	TSEN2,ENSG00000154743,+;MKRN2OS,ENSG00000225526,-
chr3	12517214	12517214	+	0.00032696	0.0831277	-0.1429	--	--	--	TSEN2,ENSG00000154743,+;MKRN2OS,ENSG00000225526,-
chr3	12517218	12517218	+	0.000320781	0.0822142	-0.1429	--	--	--	TSEN2,ENSG00000154743,+;MKRN2OS,ENSG00000225526,-
chr3	12517230	12517230	+	0.000219328	0.0605457	-0.1667	--	--	--	TSEN2,ENSG00000154743,+;MKRN2OS,ENSG00000225526,-
chr3	12593182	12593182	+	0.0408807	0.467893	0.1163	--	--	--	RAF1,ENSG00000132155,-
chr3	13445988	13445988	+	0.00334187	0.354233	0.2692	--	--	--	--
chr3	40459637	40459637	+	0.0114769	0.467893	-0.1176	--	--	--	RPL14,ENSG00000188846,+
chr3	40459657	40459657	+	0.00721885	0.467893	-0.1333	--	--	--	RPL14,ENSG00000188846,+
chr3	48067708	48067708	+	0.0279877	0.467893	-0.2778	--	--	--	MAP4,ENSG00000047849,-
chr3	48918988	48918988	+	0.039126	0.467893	0.1667	--	ARIH2,ENSG00000177479,+;ARIH2,ENSG00000177479,+;ARIH2,ENSG00000177479,+;ARIH2,ENSG00000177479,+;ARIH2,ENSG00000177479,+;ARIH2,ENSG00000177479,+	--	--
chr3	48936800	48936800	+	0.00450039	0.408057	0.25	--	--	--	ARIH2,ENSG00000177479,+
chr3	48936804	48936804	+	0.00597594	0.45207	0.2692	--	--	--	ARIH2,ENSG00000177479,+
chr3	48936811	48936811	+	0.00247397	0.309769	0.3333	--	--	--	ARIH2,ENSG00000177479,+
chr3	48939485	48939485	+	0.0497751	0.467893	-0.1429	--	--	--	ARIH2,ENSG00000177479,+
chr3	48939495	48939495	+	0.0497751	0.467893	-0.1429	--	--	--	ARIH2,ENSG00000177479,+
chr3	48939523	48939523	+	0.0310357	0.467893	0.3429	--	--	--	ARIH2,ENSG00000177479,+
chr3	49088750	49088750	+	0.00187642	0.266527	-0.2048	--	--	--	QRICH1,ENSG00000198218,-
chr3	49310171	49310171	+	0.012029	0.467893	-0.1538	--	--	--	USP4,ENSG00000114316,-
chr3	49368868	49368868	+	0.00939766	0.467893	-0.1182	--	--	--	RHOA,ENSG00000067560,-
chr3	49720037	49720037	+	0.0424096	0.467893	0.1349	GMPPB,ENSG00000173540,-;GMPPB,ENSG00000173540,-;GMPPB,ENSG00000173540,-	--	--	--
chr3	49720240	49720240	+	0.0156503	0.467893	-0.1379	GMPPB,ENSG00000173540,-;GMPPB,ENSG00000173540,-;GMPPB,ENSG00000173540,-	--	--	--
chr3	49962835	49962835	+	0.0149843	0.467893	0.1605	--	--	--	--
chr3	49962868	49962868	+	0.0145958	0.467893	0.1132	--	--	--	--
chr3	49963031	49963031	+	0.00437303	0.402392	-0.1328	--	--	--	RBM6,ENSG00000004534,+
chr3	50333579	50333579	+	0.0430781	0.467893	0.1304	--	--	--	RASSF1,ENSG00000068028,-
chr3	51973339	51973339	+	0.049379	0.467893	-0.1	--	--	--	PCBP4,ENSG00000090097,-;ABHD14B,ENSG00000114779,-;ABHD14A,ENSG00000248487,+
chr3	61908163	61908163	+	4.32553e-05	0.0154296	-0.3529	--	--	--	PTPRG,ENSG00000144724,+
chr3	65849271	65849271	+	0.015748	0.467893	0.1648	--	--	--	MAGI1,ENSG00000151276,-
chr3	111967702	111967702	+	0.0342849	0.467893	0.1176	--	--	PHLDB2,ENSG00000144824,+	--
chr3	115118813	115118813	+	0.0378013	0.467893	0.2105	--	--	--	ZBTB20,ENSG00000181722,-
chr3	115118821	115118821	+	0.0254434	0.467893	0.2407	--	--	--	ZBTB20,ENSG00000181722,-
chr3	121668400	121668400	+	0.0239284	0.467893	0.2	GOLGB1,ENSG00000173230,-;GOLGB1,ENSG00000173230,-;GOLGB1,ENSG00000173230,-	--	--	--
chr3	121668403	121668403	+	0.0156042	0.467893	0.25	GOLGB1,ENSG00000173230,-;GOLGB1,ENSG00000173230,-;GOLGB1,ENSG00000173230,-	--	--	--
chr3	122729559	122729559	+	0.0406599	0.467893	0.3375	PARP14,ENSG00000173193,+;PARP14,ENSG00000173193,+;PARP14,ENSG00000173193,+	--	--	--
chr3	127679692	127679692	+	0.0493751	0.467893	0.1176	--	--	--	--
chr3	129324476	129324476	+	0.00986599	0.467893	0.28	--	--	--	--
chr3	136843658	136843658	+	0.00472273	0.415406	-0.1111	--	--	--	SLC35G2,ENSG00000168917,+;NCK1-DT,ENSG00000239213,-
chr3	136844215	136844215	+	0.00508586	0.429036	-0.1053	--	--	--	SLC35G2,ENSG00000168917,+;NCK1-DT,ENSG00000239213,-
chr3	136844217	136844217	+	0.0187291	0.467893	-0.132	--	--	--	SLC35G2,ENSG00000168917,+;NCK1-DT,ENSG00000239213,-
chr3	141924901	141924901	+	0.00760309	0.467893	-0.2778	--	--	--	ATP1B3,ENSG00000069849,+
chr3	141924907	141924907	+	0.018366	0.467893	-0.2222	--	--	--	ATP1B3,ENSG00000069849,+
chr3	142042961	142042961	+	0.0481615	0.467893	0.1081	--	--	--	TFDP2,ENSG00000114126,-
chr3	154272329	154272329	+	0.0149076	0.467893	-0.2143	--	--	--	--
chr3	154272331	154272331	+	0.0497751	0.467893	-0.1429	--	--	--	--
chr3	155943187	155943187	+	0.0383665	0.467893	0.2143	GMPS,ENSG00000163655,+	--	--	--
chr3	156540537	156540537	+	0.0085696	0.467893	0.1379	SSR3,ENSG00000114850,-	--	--	--
chr3	158650788	158650788	+	0.000307558	0.0800633	-0.1364	--	--	--	--
chr3	179394666	179394666	+	0.0335057	0.467893	-0.2143	MFN1,ENSG00000171109,+	--	--	--
chr3	179394704	179394704	+	0.010176	0.467893	-0.3077	MFN1,ENSG00000171109,+	--	--	--
chr3	179394706	179394706	+	0.010176	0.467893	-0.3077	MFN1,ENSG00000171109,+	--	--	--
chr3	179394710	179394710	+	0.010176	0.467893	-0.3077	MFN1,ENSG00000171109,+	--	--	--
chr3	180133926	180133926	+	0.029826	0.467893	-0.1899	--	--	--	--
chr3	180133950	180133950	+	0.00451681	0.408265	-0.1875	--	--	--	--
chr3	180263114	180263114	+	0.00618087	0.459956	-0.1875	--	--	--	--
chr3	180263118	180263118	+	0.00510137	0.429199	-0.1875	--	--	--	--
chr3	185292197	185292197	+	0.0170901	0.467893	0.1463	MAP3K13,ENSG00000073803,+	--	--	--
chr3	188384562	188384562	+	0.0224884	0.467893	-0.2442	--	--	--	LPP,ENSG00000145012,+
chr3	188883458	188883458	+	0.0273598	0.467893	-0.1176	LPP,ENSG00000145012,+	--	--	--
chr3	188883460	188883460	+	0.0251512	0.467893	-0.1176	LPP,ENSG00000145012,+	--	--	--
chr3	188883468	188883468	+	0.00563985	0.442482	-0.1765	LPP,ENSG00000145012,+	--	--	--
chr3	195867966	195867966	+	0.000161771	0.0475291	-0.25	--	--	TNK2,ENSG00000061938,-	--
chr3	195867970	195867970	+	0.000761194	0.151825	-0.2308	--	--	TNK2,ENSG00000061938,-	--
chr3	195868060	195868060	+	0.00054584	0.119309	-0.1957	--	--	TNK2,ENSG00000061938,-	--
chr3	196470899	196470899	+	0.00881643	0.467893	-0.1471	RNF168,ENSG00000163961,-	--	--	--
chr3	196476078	196476078	+	0.00362963	0.369947	-0.1667	--	--	--	RNF168,ENSG00000163961,-
chr3	196484231	196484231	+	0.00189606	0.267764	-0.1695	--	--	--	RNF168,ENSG00000163961,-
chr3	196484239	196484239	+	0.00190406	0.267764	-0.1601	--	--	--	RNF168,ENSG00000163961,-
chr3	196560488	196560488	+	0.0124539	0.467893	-0.1579	--	--	--	WDR53,ENSG00000185798,-
chr3	196560526	196560526	+	0.0464555	0.467893	-0.1429	--	--	--	WDR53,ENSG00000185798,-
chr3	196734337	196734337	+	0.00198171	0.274865	-0.3684	PIGX,ENSG00000163964,+	--	--	--
chr3	196734346	196734346	+	0.000329023	0.0835021	-0.4444	PIGX,ENSG00000163964,+	--	--	--
chr4	1189759	1189759	+	0.0428034	0.467893	0.125	--	--	--	SPON2,ENSG00000159674,-
chr4	1811812	1811812	+	0.012897	0.467893	-0.1095	LETM1,ENSG00000168924,-	--	--	--
chr4	1811816	1811816	+	0.00496733	0.424805	-0.126	LETM1,ENSG00000168924,-	--	--	--
chr4	2830129	2830129	+	0.0392603	0.467893	0.1579	SH3BP2,ENSG00000087266,+	--	SH3BP2,ENSG00000087266,+;SH3BP2,ENSG00000087266,+	--
chr4	2938412	2938412	+	0.00116476	0.199934	0.4841	NOP14,ENSG00000087269,-	--	--	--
chr4	24387496	24387496	+	0.0108486	0.467893	-0.1176	--	--	--	--
chr4	39499898	39499898	+	0.000274983	0.072924	0.1944	UGDH,ENSG00000109814,-;UGDH,ENSG00000109814,-;UGDH,ENSG00000109814,-	--	--	--
chr4	40625069	40625069	+	3.15558e-05	0.0115771	-0.4437	--	--	--	RBM47,ENSG00000163694,-
chr4	41450572	41450572	+	0.0214393	0.467893	0.1989	--	--	--	LIMCH1,ENSG00000064042,+
chr4	49238940	49238940	+	0.0340728	0.467893	0.2222	--	--	--	--
chr4	52723598	52723598	+	0.00342913	0.35918	-0.1765	--	--	--	--
chr4	56032369	56032369	+	0.00216357	0.286432	-0.4545	CEP135,ENSG00000174799,+	--	--	--
chr4	56418116	56418116	+	0.00221568	0.290448	-0.1364	--	--	--	PPAT,ENSG00000128059,-
chr4	73226639	73226639	+	0.000859308	0.164562	-0.1176	--	--	--	ANKRD17,ENSG00000132466,-
chr4	76633141	76633141	+	0.00255923	0.314863	-0.1333	--	--	--	SHROOM3,ENSG00000138771,+
chr4	82884280	82884280	+	0.00805454	0.467893	-0.2727	--	--	--	SEC31A,ENSG00000138674,-
chr4	82884284	82884284	+	0.00694286	0.467893	-0.3	--	--	--	SEC31A,ENSG00000138674,-
chr4	103072336	103072336	+	0.0334903	0.467893	0.129	--	--	--	SLC9B2,ENSG00000164038,-
chr4	105450849	105450849	+	0.00554758	0.440034	-0.2976	--	--	--	PPA2,ENSG00000138777,-
chr4	105450858	105450858	+	0.000778169	0.154775	-0.3586	--	--	--	PPA2,ENSG00000138777,-
chr4	109689208	109689208	+	0.00543792	0.43775	0.1389	CASP6,ENSG00000138794,-;CASP6,ENSG00000138794,-	--	--	--
chr4	128872296	128872296	+	0.00232481	0.297277	0.2143	SCLT1,ENSG00000151466,-;JADE1,ENSG00000077684,+;JADE1,ENSG00000077684,+	--	--	--
chr4	139046726	139046726	+	0.010176	0.467893	0.3077	--	--	--	ELF2,ENSG00000109381,-
chr4	139046730	139046730	+	0.0208308	0.467893	0.25	--	--	--	ELF2,ENSG00000109381,-
chr4	165075500	165075500	+	0.0150886	0.467893	-0.1176	TMEM192,ENSG00000170088,-	--	--	--
chr4	165078820	165078820	+	0.0176756	0.467893	-0.3824	TMEM192,ENSG00000170088,-;TMEM192,ENSG00000170088,-	--	--	--
chr4	165078850	165078850	+	0.000853941	0.164084	-0.2667	TMEM192,ENSG00000170088,-;TMEM192,ENSG00000170088,-	--	--	--
chr4	165078858	165078858	+	0.000288179	0.0757145	-0.3571	TMEM192,ENSG00000170088,-;TMEM192,ENSG00000170088,-	--	--	--
chr4	176331745	176331745	+	0.00384009	0.378962	0.1481	SPCS3,ENSG00000129128,+	--	--	--
chr5	472719	472719	+	0.0412394	0.467893	-0.1667	SLC9A3,ENSG00000066230,-;SLC9A3,ENSG00000066230,-	--	--	--
chr5	474444	474444	+	0.0427235	0.467893	0.1034	--	--	--	SLC9A3,ENSG00000066230,-;SLC9A3-AS1,ENSG00000225138,+
chr5	674583	674583	+	0.00661088	0.467893	0.3333	--	--	--	TPPP,ENSG00000171368,-
chr5	1337920	1337920	+	0.00478709	0.417438	-0.1303	--	--	CLPTM1L,ENSG00000049656,-	--
chr5	10285418	10285418	+	0.0220863	0.467893	0.1148	--	--	--	CMBL,ENSG00000164237,-
chr5	14461242	14461242	+	0.0281507	0.467893	0.1429	--	--	TRIO,ENSG00000038382,+	--
chr5	14498125	14498125	+	0.00198763	0.27491	0.25	TRIO,ENSG00000038382,+	--	TRIO,ENSG00000038382,+	--
chr5	14498160	14498160	+	0.00637313	0.465938	0.1765	TRIO,ENSG00000038382,+	--	TRIO,ENSG00000038382,+	--
chr5	14498172	14498172	+	0.00637313	0.465938	0.1765	TRIO,ENSG00000038382,+	--	TRIO,ENSG00000038382,+	--
chr5	14498225	14498225	+	0.0117717	0.467893	0.1154	TRIO,ENSG00000038382,+	--	TRIO,ENSG00000038382,+	--
chr5	16725189	16725189	+	0.0390056	0.467893	-0.141	--	--	--	MYO10,ENSG00000145555,-
chr5	21490909	21490909	+	0.0109497	0.467893	0.1327	--	--	--	GUSBP1,ENSG00000183666,+
chr5	21502775	21502775	+	0.0281204	0.467893	-0.1857	--	--	--	GUSBP1,ENSG00000183666,+
chr5	24060516	24060516	+	0.0052589	0.433741	-0.1538	--	--	--	LINC02899,ENSG00000248874,+
chr5	24060527	24060527	+	0.00596299	0.451858	-0.1429	--	--	--	LINC02899,ENSG00000248874,+
chr5	27496156	27496156	+	0.0273598	0.467893	-0.1176	--	--	--	--
chr5	32398102	32398102	+	0.0135554	0.467893	-0.1458	--	--	--	ZFR,ENSG00000056097,-
chr5	34908298	34908298	+	0.0173194	0.467893	0.1822	RAD1,ENSG00000113456,-;RAD1,ENSG00000113456,-	--	--	--
chr5	36120285	36120285	+	0.00354482	0.36535	0.1018	--	--	--	LMBRD2,ENSG00000164187,-
chr5	36183329	36183329	+	0.015549	0.467893	0.1429	SKP2,ENSG00000145604,+;SKP2,ENSG00000145604,+;SKP2,ENSG00000145604,+;SKP2,ENSG00000145604,+;SKP2,ENSG00000145604,+	--	--	--
chr5	36193390	36193390	+	0.00165537	0.249122	-0.2222	NADK2,ENSG00000152620,-;NADK2,ENSG00000152620,-	--	--	--
chr5	43007053	43007053	+	0.0356605	0.467893	0.1136	--	--	--	--
chr5	43032985	43032985	+	0.0311949	0.467893	-0.1497	--	--	--	ANXA2R-OT1,ENSG00000177738,-
chr5	43033305	43033305	+	0.0400609	0.467893	0.1147	--	--	--	ANXA2R-OT1,ENSG00000177738,-
chr5	43481987	43481987	+	0.0344884	0.467893	0.2602	--	--	--	TMEM267,ENSG00000151881,-
chr5	59756931	59756931	+	0.00201971	0.277688	0.4091	--	--	--	PDE4D,ENSG00000113448,-
chr5	69280002	69280002	+	0.0360071	0.467893	-0.1176	--	--	--	--
chr5	70254648	70254648	+	0.0013419	0.219523	-0.1432	--	--	--	GUSBP14,ENSG00000253816,-
chr5	70550982	70550982	+	0.00126892	0.211408	-0.1643	--	--	--	GUSBP15,ENSG00000196302,-
chr5	70969067	70969067	+	0.0124696	0.467893	0.1389	NAIP,ENSG00000249437,-;NAIP,ENSG00000249437,-	--	--	--
chr5	70993156	70993156	+	0.00243656	0.306439	0.1849	--	--	--	NAIP,ENSG00000249437,-
chr5	70996047	70996047	+	0.0123958	0.467893	0.1364	--	--	--	NAIP,ENSG00000249437,-
chr5	71101840	71101840	+	0.0251596	0.467893	0.16	--	--	--	--
chr5	71101844	71101844	+	0.0278559	0.467893	0.2158	--	--	--	--
chr5	71118039	71118039	+	0.0258689	0.467893	0.1492	--	--	--	NAIPP4,ENSG00000251634,-
chr5	71120931	71120931	+	0.0411563	0.467893	0.1071	--	--	--	NAIPP4,ENSG00000251634,-
chr5	72220453	72220453	+	0.000148616	0.0444011	0.1216	MRPS27,ENSG00000113048,-;MRPS27,ENSG00000113048,-;MRPS27,ENSG00000113048,-;MRPS27,ENSG00000113048,-;MRPS27,ENSG00000113048,-;MRPS27,ENSG00000113048,-;MRPS27,ENSG00000113048,-;MRPS27,ENSG00000113048,-	--	--	--
chr5	72868158	72868158	+	0.0383618	0.467893	0.1373	--	--	--	TNPO1,ENSG00000083312,+
chr5	72868160	72868160	+	0.0177398	0.467893	0.1765	--	--	--	TNPO1,ENSG00000083312,+
chr5	72868170	72868170	+	0.00592475	0.451113	0.2258	--	--	--	TNPO1,ENSG00000083312,+
chr5	80654510	80654510	+	0.00397241	0.383782	0.3333	--	DHFR,ENSG00000228716,-;DHFR,ENSG00000228716,-;DHFR,ENSG00000228716,-;DHFR,ENSG00000228716,-	--	--
chr5	95556902	95556902	+	0.0395773	0.467893	0.1613	ARSK,ENSG00000164291,+	--	--	--
chr5	95792259	95792259	+	0.00281037	0.326754	-0.1818	--	--	--	RHOBTB3,ENSG00000164292,+;GLRX,ENSG00000173221,-
chr5	95792279	95792279	+	0.00153888	0.241372	-0.2603	--	--	--	RHOBTB3,ENSG00000164292,+;GLRX,ENSG00000173221,-
chr5	96917634	96917634	+	0.00229777	0.295546	-0.1053	ERAP2,ENSG00000164308,+;ERAP2,ENSG00000164308,+;ERAP2,ENSG00000164308,+	--	--	--
chr5	112988352	112988352	+	0.0398438	0.467893	-0.1	--	--	--	DCP2,ENSG00000172795,+
chr5	132822512	132822512	+	0.00209447	0.28255	-0.1078	SHROOM1,ENSG00000164403,-;SHROOM1,ENSG00000164403,-;SHROOM1,ENSG00000164403,-	--	--	--
chr5	132822614	132822614	+	0.000545643	0.119309	0.1691	SHROOM1,ENSG00000164403,-;SHROOM1,ENSG00000164403,-;SHROOM1,ENSG00000164403,-	--	--	--
chr5	132921757	132921757	+	0.00115628	0.199204	-0.2237	--	--	--	AFF4,ENSG00000072364,-
chr5	134482221	134482221	+	0.0334271	0.467893	0.125	--	--	--	--
chr5	134797064	134797064	+	0.0486582	0.467893	-0.1548	--	--	--	DDX46,ENSG00000145833,+
chr5	134797081	134797081	+	0.0169371	0.467893	-0.2105	--	--	--	DDX46,ENSG00000145833,+
chr5	134856572	134856572	+	0.00863144	0.467893	-0.1818	C5orf24,ENSG00000181904,+;C5orf24,ENSG00000181904,+	--	--	--
chr5	134925271	134925271	+	0.0255872	0.467893	0.1912	--	--	--	--
chr5	134925390	134925390	+	0.0273789	0.467893	0.1505	--	--	--	--
chr5	134925430	134925430	+	1.79878e-05	0.00682926	0.2887	--	--	--	--
chr5	134925463	134925463	+	0.00998881	0.467893	0.1664	--	--	--	--
chr5	134925508	134925508	+	0.0284882	0.467893	0.1628	--	--	--	--
chr5	134925586	134925586	+	0.0125914	0.467893	0.1598	--	--	--	--
chr5	134925598	134925598	+	0.0302873	0.467893	0.1392	--	--	--	--
chr5	134925616	134925616	+	0.0192185	0.467893	0.1723	--	--	--	--
chr5	134926935	134926935	+	0.0250463	0.467893	0.1178	--	--	--	--
chr5	134927018	134927018	+	0.00110705	0.194267	0.2308	--	--	--	--
chr5	134927034	134927034	+	0.000325797	0.0831277	0.1034	--	--	--	--
chr5	134927204	134927204	+	0.00724616	0.467893	0.1461	--	--	--	--
chr5	134927303	134927303	+	0.00135552	0.219701	0.3913	--	--	--	--
chr5	134927792	134927792	+	0.00773677	0.467893	0.1561	--	--	--	--
chr5	134927862	134927862	+	9.91375e-05	0.0317556	0.2711	--	--	--	--
chr5	135399080	135399080	+	0.00872734	0.467893	0.1	--	MACROH2A1,ENSG00000113648,-;MACROH2A1,ENSG00000113648,-;MACROH2A1,ENSG00000113648,-;MACROH2A1,ENSG00000113648,-;MACROH2A1,ENSG00000113648,-	--	--
chr5	136179007	136179007	+	0.0367484	0.467893	-0.129	SMAD5,ENSG00000113658,+;SMAD5,ENSG00000113658,+	--	--	--
chr5	136513201	136513201	+	0.0352741	0.467893	-0.1018	--	--	--	--
chr5	137976206	137976206	+	0.0416812	0.467893	0.1179	--	--	--	FAM13B,ENSG00000031003,-
chr5	138506531	138506531	+	0.0339953	0.467893	0.1396	ETF1,ENSG00000120705,-	--	--	--
chr5	138795389	138795389	+	0.0234374	0.467893	-0.1914	--	--	--	CTNNA1,ENSG00000044115,+
chr5	139274763	139274763	+	0.00347244	0.361207	-0.12	--	--	--	SIL1,ENSG00000120725,-;MATR3,ENSG00000280987,+;SNHG4,ENSG00000281398,+
chr5	139274849	139274849	+	0.0176761	0.467893	-0.1789	--	--	--	SIL1,ENSG00000120725,-;MATR3,ENSG00000280987,+;SNHG4,ENSG00000281398,+
chr5	140115099	140115099	+	0.0126084	0.467893	-0.1	--	--	PURA,ENSG00000185129,+	--
chr5	140670434	140670434	+	0.0488086	0.467893	0.1034	WDR55,ENSG00000120314,+	--	--	--
chr5	144159855	144159855	+	0.0233925	0.467893	-0.125	YIPF5,ENSG00000145817,-;YIPF5,ENSG00000145817,-	--	--	--
chr5	144159959	144159959	+	0.00869797	0.467893	0.1667	YIPF5,ENSG00000145817,-;YIPF5,ENSG00000145817,-	--	--	--
chr5	146181119	146181119	+	0.0225022	0.467893	-0.2692	--	LARS1,ENSG00000133706,-	--	--
chr5	146182065	146182065	+	0.0427096	0.467893	0.1336	--	--	--	LARS1,ENSG00000133706,-
chr5	146808090	146808090	+	0.00538922	0.437444	0.225	--	--	--	PPP2R2B,ENSG00000156475,-
chr5	149551137	149551137	+	0.0171213	0.467893	0.1667	--	CSNK1A1,ENSG00000113712,-;CSNK1A1,ENSG00000113712,-;CSNK1A1,ENSG00000113712,-;CSNK1A1,ENSG00000113712,-;CSNK1A1,ENSG00000113712,-;CSNK1A1,ENSG00000113712,-;CSNK1A1,ENSG00000113712,-;CSNK1A1,ENSG00000113712,-;CSNK1A1,ENSG00000113712,-;CSNK1A1,ENSG00000113712,-	--	--
chr5	168470560	168470560	+	0.0322024	0.467893	0.1667	WWC1,ENSG00000113645,+	--	--	--
chr5	168470562	168470562	+	0.0322024	0.467893	0.1667	WWC1,ENSG00000113645,+	--	--	--
chr5	172839069	172839069	+	0.0058648	0.448808	-0.125	--	--	--	ERGIC1,ENSG00000113719,+
chr5	175528155	175528155	+	0.0446132	0.467893	-0.2778	SFXN1,ENSG00000164466,+	--	--	--
chr5	176607468	176607468	+	0.00720666	0.467893	-0.3077	--	--	--	GPRIN1,ENSG00000169258,-
chr5	177097295	177097295	+	0.00649382	0.467893	0.2122	--	--	FGFR4,ENSG00000160867,+	--
chr5	177321772	177321772	+	0.0120458	0.467893	-0.1053	--	--	--	LMAN2,ENSG00000169223,-
chr5	177547573	177547573	+	0.0286488	0.467893	-0.1778	--	--	--	FAM193B,ENSG00000146067,-
chr5	177547579	177547579	+	0.0164218	0.467893	-0.1333	--	--	--	FAM193B,ENSG00000146067,-
chr5	179622427	179622427	+	0.000486493	0.110584	-0.3333	--	--	--	HNRNPH1,ENSG00000169045,-
chr5	179846947	179846947	+	0.00105672	0.187292	-0.2	--	--	--	MRNIP,ENSG00000161010,-
chr5	179893296	179893296	+	0.00263913	0.318617	0.2857	--	--	TBC1D9B,ENSG00000197226,-	--
chr5	180830679	180830679	+	0.00720185	0.467893	-0.1724	--	--	--	--
chr6	5260715	5260715	+	0.0032906	0.351163	0.1081	--	--	LYRM4,ENSG00000214113,-	--
chr6	10398280	10398280	+	0.0477979	0.467893	0.16	TFAP2A,ENSG00000137203,-;TFAP2A,ENSG00000137203,-;TFAP2A,ENSG00000137203,-;TFAP2A,ENSG00000137203,-;TFAP2A,ENSG00000137203,-	--	--	--
chr6	10398283	10398283	+	0.0408859	0.467893	0.1642	TFAP2A,ENSG00000137203,-;TFAP2A,ENSG00000137203,-;TFAP2A,ENSG00000137203,-;TFAP2A,ENSG00000137203,-;TFAP2A,ENSG00000137203,-	--	--	--
chr6	10398292	10398292	+	0.0471223	0.467893	0.1573	TFAP2A,ENSG00000137203,-;TFAP2A,ENSG00000137203,-;TFAP2A,ENSG00000137203,-;TFAP2A,ENSG00000137203,-;TFAP2A,ENSG00000137203,-	--	--	--
chr6	26160596	26160596	+	0.000157764	0.0465449	-0.2	--	--	--	H2BC5,ENSG00000158373,+
chr6	26214249	26214249	+	0.0100738	0.467893	-0.1171	--	--	--	--
chr6	26878066	26878066	+	0.00276838	0.324565	-0.2893	--	--	--	--
chr6	26878078	26878078	+	0.000102388	0.0325103	-0.3205	--	--	--	--
chr6	31672987	31672987	+	0.00355396	0.36553	-0.1026	LY6G5B,ENSG00000240053,+	--	--	--
chr6	33194441	33194441	+	0.00977306	0.467893	0.3623	RXRB,ENSG00000204231,-;RXRB,ENSG00000204231,-	--	--	--
chr6	33275598	33275598	+	5.8862e-05	0.0201832	0.2536	--	--	--	--
chr6	33300731	33300731	+	0.0167258	0.467893	0.16	TAPBP,ENSG00000231925,-;TAPBP,ENSG00000231925,-;TAPBP,ENSG00000231925,-;TAPBP,ENSG00000231925,-;TAPBP,ENSG00000231925,-;TAPBP,ENSG00000231925,-;TAPBP,ENSG00000231925,-	--	--	--
chr6	33300922	33300922	+	0.0102608	0.467893	-0.1168	TAPBP,ENSG00000231925,-;TAPBP,ENSG00000231925,-;TAPBP,ENSG00000231925,-;TAPBP,ENSG00000231925,-;TAPBP,ENSG00000231925,-;TAPBP,ENSG00000231925,-;TAPBP,ENSG00000231925,-	--	--	--
chr6	33302515	33302515	+	3.15035e-05	0.0115771	-0.6036	TAPBP,ENSG00000231925,-	--	--	--
chr6	33685517	33685517	+	0.0160771	0.467893	0.25	--	--	ITPR3,ENSG00000096433,+	--
chr6	34280148	34280148	+	0.0280128	0.467893	0.1026	NUDT3,ENSG00000272325,-	--	--	--
chr6	41598843	41598843	+	0.0337945	0.467893	-0.1667	--	--	FOXP4,ENSG00000137166,+	--
chr6	43030665	43030665	+	0.0325165	0.467893	-0.125	--	--	--	RRP36,ENSG00000124541,+
chr6	43590783	43590783	+	0.00172435	0.254101	-0.1667	--	--	--	POLH,ENSG00000170734,+;POLH-AS1,ENSG00000203362,-
chr6	43616172	43616172	+	0.0384326	0.467893	0.1263	POLH,ENSG00000170734,+	--	--	--
chr6	43771134	43771134	+	0.00594542	0.451512	-0.3333	--	VEGFA,ENSG00000112715,+;VEGFA,ENSG00000112715,+	VEGFA,ENSG00000112715,+;VEGFA,ENSG00000112715,+	--
chr6	57578801	57578801	+	0.0487315	0.467893	0.1392	--	--	--	PRIM2,ENSG00000146143,+
chr6	71289016	71289016	+	0.0258829	0.467893	-0.1667	--	--	OGFRL1,ENSG00000119900,+	--
chr6	73514421	73514421	+	0.00540583	0.437444	0.1875	--	--	--	EEF1A1,ENSG00000156508,-
chr6	73594260	73594260	+	0.03133	0.467893	-0.1667	SLC17A5,ENSG00000119899,-	--	--	--
chr6	109791427	109791427	+	0.00296843	0.334401	0.1429	FIG4,ENSG00000112367,+;FIG4,ENSG00000112367,+	--	FIG4,ENSG00000112367,+;FIG4,ENSG00000112367,+;FIG4,ENSG00000112367,+	--
chr6	110701076	110701076	+	0.00958908	0.467893	0.1039	--	--	--	CDK19,ENSG00000155111,-
chr6	113859943	113859943	+	0.00715426	0.467893	0.2931	--	--	MARCKS,ENSG00000277443,+	--
chr6	113859945	113859945	+	0.0328773	0.467893	0.2315	--	--	MARCKS,ENSG00000277443,+	--
chr6	125979692	125979692	+	0.0475707	0.467893	0.1053	HINT3,ENSG00000111911,+	--	--	--
chr6	136493247	136493247	+	0.0203986	0.467893	-0.2735	--	--	--	MAP7,ENSG00000135525,-
chr6	149591223	149591223	+	0.011877	0.467893	0.1154	GINM1,ENSG00000055211,+;GINM1,ENSG00000055211,+	--	--	--
chr6	149724840	149724840	+	0.0406375	0.467893	-0.2101	NUP43,ENSG00000120253,-	--	--	--
chr6	149725223	149725223	+	0.0135303	0.467893	-0.2083	NUP43,ENSG00000120253,-	--	--	--
chr6	151404954	151404954	+	0.0180454	0.467893	0.1127	RMND1,ENSG00000155906,-;RMND1,ENSG00000155906,-;RMND1,ENSG00000155906,-;RMND1,ENSG00000155906,-;RMND1,ENSG00000155906,-;RMND1,ENSG00000155906,-;RMND1,ENSG00000155906,-;RMND1,ENSG00000155906,-	--	--	--
chr6	170564931	170564931	+	0.012688	0.467893	0.3103	--	--	--	TBP,ENSG00000112592,+
chr7	761768	761768	+	0.0262213	0.467893	0.1176	--	--	DNAAF5,ENSG00000164818,+	--
chr7	1543153	1543153	+	0.0466854	0.467893	0.1176	TMEM184A,ENSG00000164855,-	--	--	--
chr7	1543162	1543162	+	0.0466854	0.467893	0.1176	TMEM184A,ENSG00000164855,-	--	--	--
chr7	1543179	1543179	+	0.0411488	0.467893	0.1538	TMEM184A,ENSG00000164855,-	--	--	--
chr7	2528392	2528392	+	0.01029	0.467893	-0.129	LFNG,ENSG00000106003,+;LFNG,ENSG00000106003,+	--	--	--
chr7	2590018	2590018	+	0.012977	0.467893	0.1154	IQCE,ENSG00000106012,+	--	IQCE,ENSG00000106012,+;IQCE,ENSG00000106012,+	--
chr7	2664278	2664278	+	0.00749771	0.467893	0.1034	TTYH3,ENSG00000136295,+;TTYH3,ENSG00000136295,+	--	--	--
chr7	4767925	4767925	+	0.00710508	0.467893	0.1739	FOXK1,ENSG00000164916,+	--	--	--
chr7	4770479	4770479	+	0.0468611	0.467893	0.3214	FOXK1,ENSG00000164916,+	--	--	--
chr7	5366603	5366603	+	0.0147366	0.467893	0.1441	--	--	--	TNRC18,ENSG00000182095,-
chr7	5389557	5389557	+	0.0165249	0.467893	-0.1049	TNRC18,ENSG00000182095,-	--	--	--
chr7	5498332	5498332	+	0.0326776	0.467893	-0.246	--	--	--	FBXL18,ENSG00000155034,-
chr7	5605052	5605052	+	0.0154745	0.467893	0.1579	--	--	--	FSCN1,ENSG00000075618,+
chr7	6176406	6176406	+	0.00469939	0.414716	-0.1667	--	--	--	CYTH3,ENSG00000008256,-
chr7	6394893	6394893	+	0.00019954	0.0563833	0.4444	--	--	--	--
chr7	6394999	6394999	+	0.00256786	0.315101	0.3669	--	--	--	--
chr7	6395003	6395003	+	0.000186389	0.0535402	0.4412	--	--	--	--
chr7	6395245	6395245	+	0.00693625	0.467893	0.1886	--	--	--	--
chr7	6396890	6396890	+	0.0180605	0.467893	0.1444	--	--	--	--
chr7	6397325	6397325	+	0.0447913	0.467893	0.1328	--	--	--	RAC1,ENSG00000136238,+
chr7	7704477	7704477	+	0.00645057	0.467893	-0.2814	--	--	--	RPA3,ENSG00000106399,-;UMAD1,ENSG00000219545,+
chr7	7704481	7704481	+	0.00522188	0.433537	-0.332	--	--	--	RPA3,ENSG00000106399,-;UMAD1,ENSG00000219545,+
chr7	23449283	23449283	+	0.00540579	0.437444	0.1209	--	--	--	IGF2BP3,ENSG00000136231,-
chr7	23453019	23453019	+	0.00964544	0.467893	0.2424	--	--	--	IGF2BP3,ENSG00000136231,-
chr7	23515438	23515438	+	0.00627454	0.462749	-0.1514	--	--	--	TRA2A,ENSG00000164548,-
chr7	23528271	23528271	+	0.00736831	0.467893	0.3333	--	--	--	TRA2A,ENSG00000164548,-
chr7	23528277	23528277	+	0.00736831	0.467893	0.3333	--	--	--	TRA2A,ENSG00000164548,-
chr7	23528294	23528294	+	0.000105216	0.0331112	0.5714	--	--	--	TRA2A,ENSG00000164548,-
chr7	24897411	24897411	+	0.0272423	0.467893	0.2857	--	--	--	OSBPL3,ENSG00000070882,-
chr7	26194320	26194320	+	0.0257404	0.467893	0.2075	--	--	--	HNRNPA2B1,ENSG00000122566,-
chr7	29986005	29986005	+	0.0196505	0.467893	0.3873	--	--	--	SCRN1,ENSG00000136193,-
chr7	29986970	29986970	+	0.0240119	0.467893	0.3045	--	--	--	SCRN1,ENSG00000136193,-
chr7	29987015	29987015	+	0.0381143	0.467893	0.12	--	--	--	SCRN1,ENSG00000136193,-
chr7	33109351	33109351	+	0.021218	0.467893	-0.1765	--	--	RP9,ENSG00000164610,-;RP9,ENSG00000164610,-	--
chr7	35633288	35633288	+	0.00728615	0.467893	0.1613	HERPUD2,ENSG00000122557,-	--	--	--
chr7	35633315	35633315	+	0.0203023	0.467893	0.2564	HERPUD2,ENSG00000122557,-	--	--	--
chr7	35633320	35633320	+	0.0147287	0.467893	0.298	HERPUD2,ENSG00000122557,-	--	--	--
chr7	35971272	35971272	+	0.0401064	0.467893	-0.1	--	--	--	--
chr7	40069985	40069985	+	0.00502029	0.426992	-0.125	CDK13,ENSG00000065883,+	--	--	--
chr7	44798316	44798316	+	0.0254107	0.467893	0.205	--	--	--	--
chr7	56065171	56065171	+	0.00223139	0.291241	-0.1977	--	--	--	SUMF2,ENSG00000129103,+
chr7	56072583	56072583	+	0.0259891	0.467893	-0.2143	--	--	--	SUMF2,ENSG00000129103,+
chr7	56096440	56096440	+	0.000109962	0.0342998	0.4242	--	--	--	--
chr7	56163410	56163410	+	0.00261602	0.317179	-0.1875	--	--	--	--
chr7	65746818	65746818	+	0.0049243	0.423476	-0.3619	--	--	--	LINC03006,ENSG00000272693,-
chr7	65748799	65748799	+	0.000806968	0.158301	-0.1111	--	--	--	LINC03006,ENSG00000272693,-
chr7	65957246	65957246	+	0.0112073	0.467893	0.1729	VKORC1L1,ENSG00000196715,+;VKORC1L1,ENSG00000196715,+;VKORC1L1,ENSG00000196715,+	--	--	--
chr7	65957251	65957251	+	0.0382401	0.467893	0.1304	VKORC1L1,ENSG00000196715,+;VKORC1L1,ENSG00000196715,+;VKORC1L1,ENSG00000196715,+	--	--	--
chr7	66123901	66123901	+	0.0318714	0.467893	-0.1083	--	--	--	CRCP,ENSG00000241258,+
chr7	66123905	66123905	+	0.0302502	0.467893	-0.1086	--	--	--	CRCP,ENSG00000241258,+
chr7	66741778	66741778	+	0.00334975	0.354802	-0.3	--	--	--	RABGEF1,ENSG00000154710,+
chr7	66741783	66741783	+	0.000445055	0.102648	-0.4	--	--	--	RABGEF1,ENSG00000154710,+
chr7	72985667	72985667	+	0.00365061	0.371125	0.1728	--	--	--	STAG3L3,ENSG00000174353,-
chr7	72995089	72995089	+	0.034088	0.467893	0.3111	--	--	--	STAG3L3,ENSG00000174353,-
chr7	72996841	72996841	+	0.0101567	0.467893	-0.2039	--	--	--	STAG3L3,ENSG00000174353,-
chr7	72996975	72996975	+	0.000952037	0.175416	-0.2284	--	--	--	STAG3L3,ENSG00000174353,-
chr7	73283224	73283224	+	0.0245336	0.467893	-0.144	--	--	--	--
chr7	73283234	73283234	+	0.00690774	0.467893	-0.1387	--	--	--	--
chr7	73283236	73283236	+	0.00967903	0.467893	-0.1296	--	--	--	--
chr7	73415752	73415752	+	0.00903302	0.467893	0.4432	--	--	--	--
chr7	73419578	73419578	+	0.000503681	0.112683	-0.2735	--	--	--	--
chr7	74369749	74369749	+	9.88993e-05	0.0317556	-0.1316	--	--	--	CLIP2,ENSG00000106665,+
chr7	74370050	74370050	+	0.000102004	0.0324611	-0.1389	--	--	--	CLIP2,ENSG00000106665,+
chr7	74596189	74596189	+	0.0405097	0.467893	0.1013	--	--	--	GTF2IRD1,ENSG00000006704,+
chr7	74679846	74679846	+	0.00206447	0.280573	-0.1053	--	--	--	GTF2I,ENSG00000263001,+
chr7	74878635	74878635	+	0.0491186	0.467893	0.1071	--	--	--	STAG3L2,ENSG00000277072,-
chr7	74881506	74881506	+	0.00171702	0.25355	-0.119	--	--	--	STAG3L2,ENSG00000277072,-
chr7	74881912	74881912	+	0.0023475	0.298687	-0.2632	--	--	--	STAG3L2,ENSG00000277072,-
chr7	75026441	75026441	+	0.00299993	0.335305	0.2222	CASTOR2,ENSG00000274070,+	--	--	--
chr7	75368104	75368104	+	0.0202538	0.467893	-0.1481	--	--	--	STAG3L1,ENSG00000205583,+
chr7	75370710	75370710	+	0.000392432	0.0944752	-0.1763	--	--	--	STAG3L1,ENSG00000205583,+
chr7	75372599	75372599	+	0.0483698	0.467893	0.2222	--	--	--	STAG3L1,ENSG00000205583,+
chr7	75595337	75595337	+	0.00271038	0.322273	-0.1429	--	--	--	HIP1,ENSG00000127946,-
chr7	76621678	76621678	+	0.00581517	0.448534	-0.3611	--	--	--	LINC03009,ENSG00000205485,+;POMZP3,ENSG00000146707,-
chr7	77048851	77048851	+	0.0046277	0.41165	-0.1538	--	--	--	--
chr7	90387228	90387228	+	0.0300189	0.467893	-0.1481	GTPBP10,ENSG00000105793,+;GTPBP10,ENSG00000105793,+	--	--	--
chr7	92537151	92537151	+	0.00377254	0.377302	-0.1379	RBM48,ENSG00000127993,+;RBM48,ENSG00000127993,+	--	--	--
chr7	97970621	97970621	+	0.0137213	0.467893	0.2281	--	--	--	CCZ1P1,ENSG00000243554,-
chr7	97970625	97970625	+	0.00956168	0.467893	0.1788	--	--	--	CCZ1P1,ENSG00000243554,-
chr7	98257416	98257416	+	0.0112845	0.467893	0.1387	--	--	--	BRI3,ENSG00000164713,+
chr7	98257606	98257606	+	0.00186017	0.265086	-0.1864	--	--	--	BRI3,ENSG00000164713,+
chr7	99028046	99028046	+	0.018495	0.467893	0.1111	SMURF1,ENSG00000198742,-;SMURF1,ENSG00000198742,-	--	--	--
chr7	99396211	99396211	+	0.000508123	0.113308	0.1096	PDAP1,ENSG00000106244,-	--	--	--
chr7	100116985	100116985	+	0.00903302	0.467893	-0.3377	--	--	--	TAF6,ENSG00000106290,-
chr7	100153785	100153785	+	0.0216741	0.467893	-0.15	LAMTOR4,ENSG00000188186,+	--	--	--
chr7	100862788	100862788	+	0.00190182	0.267764	0.2778	--	--	SLC12A9,ENSG00000146828,+	--
chr7	101092549	101092549	+	0.0258829	0.467893	0.1667	TRIM56,ENSG00000169871,+	--	--	--
chr7	101096113	101096113	+	0.0113841	0.467893	0.1087	TRIM56,ENSG00000169871,+	--	--	--
chr7	101311054	101311054	+	0.0140092	0.467893	-0.125	IFT22,ENSG00000128581,-	--	--	--
chr7	102125596	102125596	+	0.0304776	0.467893	-0.1053	CUX1,ENSG00000257923,+	--	--	--
chr7	102385511	102385511	+	0.0133559	0.467893	-0.1429	--	--	--	PRKRIP1,ENSG00000128563,+
chr7	102393075	102393075	+	0.0287532	0.467893	0.3917	--	--	--	PRKRIP1,ENSG00000128563,+
chr7	102393202	102393202	+	0.0123512	0.467893	0.2048	--	--	--	PRKRIP1,ENSG00000128563,+
chr7	102393996	102393996	+	0.0145259	0.467893	0.2223	--	--	--	PRKRIP1,ENSG00000128563,+
chr7	102399776	102399776	+	0.0407395	0.467893	-0.284	--	--	--	PRKRIP1,ENSG00000128563,+
chr7	102532720	102532720	+	0.0426786	0.467893	0.1	--	--	--	--
chr7	102539334	102539334	+	0.028396	0.467893	0.1241	--	--	--	POLR2J3,ENSG00000168255,-;UPK3BL2,ENSG00000284981,-
chr7	102544903	102544903	+	0.00115194	0.19894	-0.2188	--	--	--	POLR2J3,ENSG00000168255,-
chr7	102544906	102544906	+	0.0199631	0.467893	-0.125	--	--	--	POLR2J3,ENSG00000168255,-
chr7	102545360	102545360	+	0.00341593	0.358334	0.1625	POLR2J3,ENSG00000168255,-	--	--	--
chr7	102545364	102545364	+	0.00368254	0.372279	0.1622	POLR2J3,ENSG00000168255,-	--	--	--
chr7	102549680	102549680	+	0.000615125	0.13021	-0.1286	--	--	--	POLR2J3,ENSG00000168255,-
chr7	102567419	102567419	+	0.0386801	0.467893	0.1276	POLR2J3,ENSG00000168255,-	--	--	--
chr7	102629238	102629238	+	0.0347469	0.467893	-0.1833	--	--	--	--
chr7	102643996	102643996	+	0.00264207	0.3187	-0.2143	--	--	--	--
chr7	102643999	102643999	+	0.0140059	0.467893	-0.1538	--	--	--	--
chr7	102644451	102644451	+	0.000563805	0.122458	0.2249	--	--	--	--
chr7	102644455	102644455	+	0.000828882	0.161147	0.2236	--	--	--	--
chr7	102648774	102648774	+	0.00132988	0.218479	-0.1347	--	--	--	--
chr7	102666475	102666475	+	0.0243742	0.467893	-0.15	POLR2J2,ENSG00000228049,-	--	--	--
chr7	102666499	102666499	+	0.0366294	0.467893	0.1289	POLR2J2,ENSG00000228049,-	--	--	--
chr7	102755744	102755744	+	0.0110413	0.467893	-0.1481	--	--	--	--
chr7	103360877	103360877	+	0.014955	0.467893	0.2059	--	--	--	PSMC2,ENSG00000161057,+;SLC26A5,ENSG00000170615,-
chr7	107948089	107948089	+	0.000245372	0.0663131	-0.1034	--	--	--	LAMB1,ENSG00000091136,-
chr7	111421516	111421516	+	0.0297482	0.467893	0.1759	--	--	--	IMMP2L,ENSG00000184903,-
chr7	111421559	111421559	+	0.00524858	0.433537	-0.2	--	--	--	IMMP2L,ENSG00000184903,-
chr7	111421561	111421561	+	0.00563747	0.442482	-0.2	--	--	--	IMMP2L,ENSG00000184903,-
chr7	112787825	112787825	+	0.00170901	0.25263	-0.2217	--	--	--	TMEM168,ENSG00000146802,-
chr7	127766546	127766546	+	0.00526829	0.433819	0.1216	--	--	--	SND1,ENSG00000197157,+
chr7	128457817	128457817	+	0.0100194	0.467893	-0.2065	HILPDA,ENSG00000135245,+;HILPDA,ENSG00000135245,+	--	--	--
chr7	128457836	128457836	+	0.00718743	0.467893	-0.182	HILPDA,ENSG00000135245,+;HILPDA,ENSG00000135245,+	--	--	--
chr7	128457859	128457859	+	0.000265187	0.0707183	-0.1852	HILPDA,ENSG00000135245,+;HILPDA,ENSG00000135245,+	--	--	--
chr7	128653778	128653778	+	0.0179161	0.467893	-0.2667	--	--	--	--
chr7	131322602	131322602	+	0.00436694	0.402392	-0.1429	--	--	--	--
chr7	131322849	131322849	+	0.048905	0.467893	0.1667	--	--	--	--
chr7	131472716	131472716	+	0.0193284	0.467893	0.1406	--	--	--	MKLN1,ENSG00000128585,+
chr7	131472721	131472721	+	0.0423606	0.467893	0.1077	--	--	--	MKLN1,ENSG00000128585,+
chr7	131472725	131472725	+	0.00881115	0.467893	0.1523	--	--	--	MKLN1,ENSG00000128585,+
chr7	139452218	139452218	+	0.0229132	0.467893	0.269	--	--	--	--
chr7	141623327	141623327	+	0.041815	0.467893	-0.1247	--	--	--	AGK,ENSG00000006530,+
chr7	143381390	143381390	+	0.0146105	0.467893	0.1176	--	ZYX,ENSG00000159840,+;ZYX,ENSG00000159840,+	ZYX,ENSG00000159840,+	--
chr7	150371884	150371884	+	0.0207216	0.467893	-0.1364	REPIN1,ENSG00000214022,+;REPIN1,ENSG00000214022,+	--	REPIN1,ENSG00000214022,+;REPIN1,ENSG00000214022,+;REPIN1,ENSG00000214022,+;REPIN1,ENSG00000214022,+	--
chr7	151070038	151070038	+	0.0026448	0.318758	0.1667	--	--	SLC4A2,ENSG00000164889,+	--
chr7	151076003	151076003	+	0.0258829	0.467893	-0.1667	--	--	--	--
chr7	151122980	151122980	+	0.027221	0.467893	0.1818	AGAP3,ENSG00000133612,+;AGAP3,ENSG00000133612,+;AGAP3,ENSG00000133612,+	--	--	--
chr7	151238281	151238281	+	0.0127551	0.467893	-0.1852	--	--	CHPF2,ENSG00000033100,+	--
chr7	151361070	151361070	+	0.0444428	0.467893	0.2308	NUB1,ENSG00000013374,+;NUB1,ENSG00000013374,+	--	--	--
chr7	155004540	155004540	+	0.0396889	0.467893	0.16	--	--	--	--
chr8	22479649	22479649	+	0.0273414	0.467893	0.1667	--	--	--	PPP3CC,ENSG00000120910,+
chr8	23118478	23118478	+	0.00473492	0.415704	0.1964	--	--	--	--
chr8	25254541	25254541	+	0.00704822	0.467893	-0.1122	--	--	--	DOCK5,ENSG00000147459,+
chr8	41542149	41542149	+	0.00193977	0.270707	-0.4206	GINS4,ENSG00000147536,+;GINS4,ENSG00000147536,+;GINS4,ENSG00000147536,+;GINS4,ENSG00000147536,+	--	--	--
chr8	41542154	41542154	+	0.00590537	0.450561	-0.25	GINS4,ENSG00000147536,+;GINS4,ENSG00000147536,+;GINS4,ENSG00000147536,+;GINS4,ENSG00000147536,+	--	--	--
chr8	41542284	41542284	+	0.0400632	0.467893	-0.125	GINS4,ENSG00000147536,+;GINS4,ENSG00000147536,+;GINS4,ENSG00000147536,+	--	--	--
chr8	47737803	47737803	+	0.0213884	0.467893	-0.1078	--	--	CEBPD,ENSG00000221869,-	--
chr8	48049954	48049954	+	0.00215532	0.286432	0.1481	UBE2V2,ENSG00000169139,+	--	UBE2V2,ENSG00000169139,+	--
chr8	52698846	52698846	+	0.000310888	0.0805829	-0.1681	--	--	--	RB1CC1,ENSG00000023287,-
chr8	52698850	52698850	+	0.000444066	0.102648	-0.1542	--	--	--	RB1CC1,ENSG00000023287,-
chr8	60518384	60518384	+	0.0485699	0.467893	0.1013	--	--	--	RAB2A,ENSG00000104388,+
chr8	60521765	60521765	+	0.00621811	0.460833	0.2875	--	--	--	RAB2A,ENSG00000104388,+
chr8	60521873	60521873	+	0.0333149	0.467893	0.1319	--	--	--	RAB2A,ENSG00000104388,+
chr8	73859243	73859243	+	0.0106791	0.467893	0.25	--	--	--	UBE2W,ENSG00000104343,-
chr8	94909248	94909248	+	0.0278937	0.467893	-0.1	--	--	--	NDUFAF6,ENSG00000156170,+
chr8	99128186	99128186	+	0.0463865	0.467893	-0.1128	--	--	--	VPS13B,ENSG00000132549,+
chr8	116773724	116773724	+	0.0486525	0.467893	-0.1176	UTP23,ENSG00000147679,+	--	--	--
chr8	117968662	117968662	+	0.0291971	0.467893	-0.1394	--	--	--	EXT1,ENSG00000182197,-
chr8	127020133	127020133	+	0.00548484	0.438335	-0.1142	--	--	--	--
chr8	127020135	127020135	+	0.00149446	0.238062	-0.1	--	--	--	--
chr8	127020178	127020178	+	0.000715943	0.145672	-0.1065	--	--	--	--
chr8	127798228	127798228	+	0.00600839	0.45404	-0.1579	--	--	--	PVT1,ENSG00000249859,+
chr8	127798235	127798235	+	0.0265247	0.467893	-0.1	--	--	--	PVT1,ENSG00000249859,+
chr8	127824885	127824885	+	0.00725231	0.467893	0.1447	--	--	--	PVT1,ENSG00000249859,+
chr8	130099209	130099209	+	0.0340614	0.467893	-0.1333	--	--	--	ASAP1,ENSG00000153317,-
chr8	133459296	133459296	+	0.00195137	0.27176	-0.1579	ST3GAL1,ENSG00000008513,-;ST3GAL1,ENSG00000008513,-;ST3GAL1,ENSG00000008513,-	--	--	--
chr8	133459327	133459327	+	0.00248916	0.310025	-0.1875	ST3GAL1,ENSG00000008513,-;ST3GAL1,ENSG00000008513,-;ST3GAL1,ENSG00000008513,-	--	--	--
chr8	139730626	139730626	+	0.0127613	0.467893	0.1598	TRAPPC9,ENSG00000167632,-;TRAPPC9,ENSG00000167632,-	--	--	--
chr8	140820138	140820138	+	0.0210875	0.467893	-0.2436	--	--	--	PTK2,ENSG00000169398,-
chr8	140820168	140820168	+	0.0104147	0.467893	-0.1944	--	--	--	PTK2,ENSG00000169398,-
chr8	143587575	143587575	+	0.0352519	0.467893	0.2	--	--	--	EEF1D,ENSG00000104529,-
chr8	143587580	143587580	+	0.00541438	0.437444	0.3449	--	--	--	EEF1D,ENSG00000104529,-
chr8	143594999	143594999	+	0.0317384	0.467893	-0.1053	--	--	--	EEF1D,ENSG00000104529,-
chr8	143596121	143596121	+	0.025005	0.467893	-0.1034	--	EEF1D,ENSG00000104529,-;EEF1D,ENSG00000104529,-;EEF1D,ENSG00000104529,-	--	--
chr8	143695464	143695464	+	0.0096159	0.467893	-0.15	--	--	--	ZNF707,ENSG00000181135,+
chr8	143925851	143925851	+	0.00386516	0.380339	-0.2	--	--	PLEC,ENSG00000178209,-	--
chr8	143990277	143990277	+	0.0107992	0.467893	0.1364	--	GRINA,ENSG00000178719,+;GRINA,ENSG00000178719,+	--	--
chr8	143990279	143990279	+	0.0107992	0.467893	0.1364	--	GRINA,ENSG00000178719,+;GRINA,ENSG00000178719,+	--	--
chr8	144266791	144266791	+	0.00435667	0.402392	0.3484	--	--	SCX,ENSG00000260428,+	--
chr8	144433119	144433119	+	0.0295588	0.467893	0.1212	--	--	--	--
chr8	144509719	144509719	+	0.0248672	0.467893	0.1875	--	--	MFSD3,ENSG00000167700,+	--
chr8	144809945	144809945	+	0.0268342	0.467893	0.1892	ZNF517,ENSG00000197363,+;ZNF517,ENSG00000197363,+	--	--	--
chr9	37862991	37862991	+	0.00176754	0.258554	-0.2308	DCAF10,ENSG00000122741,+;DCAF10,ENSG00000122741,+	--	--	--
chr9	70030954	70030954	+	0.048558	0.467893	0.141	--	--	--	--
chr9	94530037	94530037	+	0.0385055	0.467893	-0.1942	--	--	--	--
chr9	94567894	94567894	+	0.0140008	0.467893	0.2609	--	--	--	--
chr9	94568020	94568020	+	0.0156157	0.467893	0.2222	--	--	--	--
chr9	95407951	95407951	+	0.017714	0.467893	0.2327	--	--	--	FANCC,ENSG00000158169,-
chr9	96412828	96412828	+	0.0374362	0.467893	0.1016	--	--	--	ZNF367,ENSG00000165244,-
chr9	96416321	96416321	+	0.00268263	0.320781	-0.2308	--	--	--	ZNF367,ENSG00000165244,-
chr9	98085209	98085209	+	0.00343644	0.35968	0.1316	TRIM14,ENSG00000106785,-	--	--	--
chr9	98132219	98132219	+	0.0360071	0.467893	-0.1176	--	--	CORO2A,ENSG00000106789,-	--
chr9	111591494	111591494	+	0.0053694	0.437301	-0.2273	--	--	--	PTGR1,ENSG00000106853,-
chr9	113373892	113373892	+	0.0150418	0.467893	0.122	--	--	HDHD3,ENSG00000119431,-	--
chr9	113376250	113376250	+	0.00864885	0.467893	-0.125	--	--	--	HDHD3,ENSG00000119431,-
chr9	114644994	114644994	+	0.0391763	0.467893	-0.1	TMEM268,ENSG00000157693,+	--	--	--
chr9	120764541	120764541	+	0.00532304	0.43548	0.1277	FBXW2,ENSG00000119402,-;FBXW2,ENSG00000119402,-;FBXW2,ENSG00000119402,-	--	--	--
chr9	120833927	120833927	+	0.0139484	0.467893	0.1643	--	--	--	PSMD5,ENSG00000095261,-;CUTALP,ENSG00000226752,+
chr9	121361457	121361457	+	0.00476279	0.416574	-0.248	--	--	--	STOM,ENSG00000148175,-
chr9	122887991	122887991	+	0.0109212	0.467893	0.2667	--	--	--	RC3H2,ENSG00000056586,-
chr9	122887996	122887996	+	0.00388003	0.380339	0.3	--	--	--	RC3H2,ENSG00000056586,-
chr9	122990540	122990540	+	0.033148	0.467893	-0.1122	--	--	--	--
chr9	122990625	122990625	+	0.00743449	0.467893	-0.1374	--	--	--	--
chr9	122990629	122990629	+	0.00786051	0.467893	-0.1372	--	--	--	--
chr9	124798604	124798604	+	0.0120448	0.467893	0.1667	--	--	--	OLFML2A,ENSG00000185585,+
chr9	125131131	125131131	+	0.00841526	0.467893	-0.1538	--	--	--	SCAI,ENSG00000173611,-
chr9	125170483	125170483	+	0.00174216	0.256199	-0.4545	--	--	--	PPP6C,ENSG00000119414,-
chr9	125210485	125210485	+	0.0211729	0.467893	-0.2316	--	--	--	RABEPK,ENSG00000136933,+
chr9	125218377	125218377	+	0.00019987	0.0563833	-0.12	--	--	--	RABEPK,ENSG00000136933,+
chr9	125235312	125235312	+	0.0185733	0.467893	0.1024	HSPA5,ENSG00000044574,-;HSPA5,ENSG00000044574,-	--	--	--
chr9	127792262	127792262	+	0.0367044	0.467893	-0.103	--	--	--	--
chr9	127843201	127843201	+	0.0404139	0.467893	-0.1754	--	ENG,ENSG00000106991,-	ENG,ENSG00000106991,-	--
chr9	127932855	127932855	+	0.00824735	0.467893	-0.2339	--	--	--	--
chr9	127970265	127970265	+	0.00217284	0.287305	-0.3	--	--	--	FAM102A,ENSG00000167106,-
chr9	128466743	128466743	+	0.0153098	0.467893	-0.3339	--	--	--	ODF2,ENSG00000136811,+
chr9	128466748	128466748	+	0.0345416	0.467893	-0.2811	--	--	--	ODF2,ENSG00000136811,+
chr9	128469732	128469732	+	0.0172935	0.467893	-0.1185	--	--	--	ODF2,ENSG00000136811,+;ODF2-AS1,ENSG00000225951,-
chr9	128470356	128470356	+	0.000383038	0.0927238	-0.1538	--	--	--	ODF2,ENSG00000136811,+;ODF2-AS1,ENSG00000225951,-
chr9	128561303	128561303	+	0.000262549	0.0704178	-0.1765	--	--	--	SPTAN1,ENSG00000197694,+
chr9	128630273	128630273	+	0.0171285	0.467893	0.1667	--	--	--	--
chr9	128630314	128630314	+	0.0254846	0.467893	0.1429	--	--	--	--
chr9	128658444	128658444	+	0.0298342	0.467893	-0.1538	--	--	--	--
chr9	128662949	128662949	+	0.0203542	0.467893	0.1875	--	--	--	--
chr9	128664731	128664731	+	0.0355744	0.467893	0.1778	--	--	--	HMGA1P4,ENSG00000234705,-
chr9	128667470	128667470	+	0.0277229	0.467893	-0.204	--	--	--	HMGA1P4,ENSG00000234705,-
chr9	128667474	128667474	+	0.0277229	0.467893	-0.204	--	--	--	HMGA1P4,ENSG00000234705,-
chr9	128671800	128671800	+	0.0483656	0.467893	-0.1439	--	--	--	HMGA1P4,ENSG00000234705,-
chr9	128678925	128678925	+	0.013733	0.467893	0.3234	--	--	--	HMGA1P4,ENSG00000234705,-
chr9	128689419	128689419	+	0.000882511	0.167303	0.1278	--	SET,ENSG00000119335,+	--	--
chr9	128702709	128702709	+	0.0229244	0.467893	-0.1333	--	PKN3,ENSG00000160447,+	--	--
chr9	128738201	128738201	+	0.0405593	0.467893	-0.2294	--	--	--	ZER1,ENSG00000160445,-
chr9	128738408	128738408	+	0.023918	0.467893	-0.25	--	--	--	ZER1,ENSG00000160445,-
chr9	128738542	128738542	+	0.036664	0.467893	-0.2255	--	--	--	ZER1,ENSG00000160445,-
chr9	128876967	128876967	+	0.000459862	0.105891	-0.2222	--	--	--	KYAT1,ENSG00000171097,-
chr9	129176744	129176744	+	0.0378324	0.467893	0.1176	IER5L,ENSG00000188483,-	--	--	--
chr9	129502944	129502944	+	0.0260832	0.467893	0.1389	--	--	--	--
chr9	129636112	129636112	+	0.0399493	0.467893	-0.1111	ASB6,ENSG00000148331,-;ASB6,ENSG00000148331,-;NTMT1,ENSG00000148335,+;NTMT1,ENSG00000148335,+	--	--	--
chr9	129665917	129665917	+	0.0316621	0.467893	-0.3206	--	--	PRRX2,ENSG00000167157,+	--
chr9	129666034	129666034	+	0.00109402	0.192696	0.4319	--	--	PRRX2,ENSG00000167157,+	--
chr9	130457924	130457924	+	0.000934691	0.173423	0.2391	--	--	--	ASS1,ENSG00000130707,+
chr9	130604790	130604790	+	0.041237	0.467893	0.15	--	--	--	FUBP3,ENSG00000107164,+
chr9	130700547	130700547	+	0.0102123	0.467893	-0.125	EXOSC2,ENSG00000130713,+	--	--	--
chr9	130708562	130708562	+	0.0403493	0.467893	-0.2707	--	--	--	--
chr9	130708566	130708566	+	0.0107925	0.467893	-0.3242	--	--	--	--
chr9	130708758	130708758	+	0.00870008	0.467893	0.3142	--	--	--	--
chr9	130904233	130904233	+	0.000898158	0.168021	-0.1449	--	--	FIBCD1,ENSG00000130720,-	--
chr9	131078262	131078262	+	0.00505527	0.428613	0.2381	--	--	--	--
chr9	131078266	131078266	+	0.00602521	0.454341	0.2174	--	--	--	--
chr9	131462605	131462605	+	0.0188778	0.467893	-0.3092	--	--	--	PRRC2B,ENSG00000288701,+
chr9	131462610	131462610	+	0.0369163	0.467893	0.1333	--	--	--	PRRC2B,ENSG00000288701,+
chr9	132405273	132405273	+	0.0216008	0.467893	-0.2125	--	--	--	TTF1,ENSG00000125482,-
chr9	134801570	134801570	+	0.00492349	0.423476	-0.1081	--	--	--	COL5A1,ENSG00000130635,+
chr9	135475487	135475487	+	0.00459607	0.409866	-0.1053	--	--	--	PPP1R26-AS1,ENSG00000225361,-
chr9	136116777	136116777	+	0.0257836	0.467893	0.1429	--	--	TMEM250,ENSG00000238227,-	--
chr9	136363541	136363541	+	0.0463931	0.467893	-0.12	--	--	DNLZ,ENSG00000213221,-	--
chr9	136386473	136386473	+	0.0416543	0.467893	-0.1667	--	--	--	SNAPC4,ENSG00000165684,-
chr9	136386503	136386503	+	0.0434524	0.467893	-0.1429	--	--	--	SNAPC4,ENSG00000165684,-
chr9	136386537	136386537	+	0.0359524	0.467893	-0.1667	--	--	--	SNAPC4,ENSG00000165684,-
chr9	136407111	136407111	+	0.0327301	0.467893	0.1111	--	--	--	--
chr9	136802067	136802067	+	0.0216733	0.467893	0.125	--	--	--	CCDC183,ENSG00000213213,+
chr9	137281274	137281274	+	0.0122201	0.467893	-0.2222	TOR4A,ENSG00000198113,+	--	--	--
chr9	137301985	137301985	+	0.0300505	0.467893	0.15	--	NRARP,ENSG00000198435,-	--	--
chr9	137301988	137301988	+	0.0358885	0.467893	0.15	--	NRARP,ENSG00000198435,-	--	--
chr9	137301990	137301990	+	0.0358885	0.467893	0.15	--	NRARP,ENSG00000198435,-	--	--
chr9	137302044	137302044	+	0.0184356	0.467893	0.1739	--	NRARP,ENSG00000198435,-	--	--
chrMT	624	624	+	0.00111441	0.195002	0.4495	--	--	--	--
chrMT	708	708	+	0.0320489	0.467893	0.2186	--	--	--	--
chrMT	739	739	+	0.00349802	0.362111	0.2287	--	--	--	--
chrMT	765	765	+	0.00706484	0.467893	0.1905	--	--	--	--
chrMT	785	785	+	0.00310394	0.342604	0.1771	--	--	--	--
chrMT	808	808	+	0.00489199	0.422153	0.1493	--	--	--	--
chrMT	842	842	+	0.00507373	0.429036	0.1345	--	--	--	--
chrMT	886	886	+	0.00855092	0.467893	0.1203	--	--	--	--
chrMT	898	898	+	0.00138227	0.222949	0.1581	--	--	--	--
chrMT	900	900	+	0.000759246	0.15165	0.1605	--	--	--	--
chrMT	908	908	+	0.000795231	0.156846	0.1556	--	--	--	--
chrMT	932	932	+	0.00185885	0.265086	0.1341	--	--	--	--
chrMT	935	935	+	0.00522908	0.433537	0.1116	--	--	--	--
chrMT	1023	1023	+	4.49376e-05	0.0159493	0.2046	--	--	--	--
chrMT	1488	1488	+	1.14941e-48	1.66094e-45	-0.1924	--	--	--	--
chrMT	1749	1749	+	3.90657e-14	2.35415e-11	0.2416	--	--	--	--
chrMT	1769	1769	+	3.15626e-28	2.94059e-25	0.2317	--	--	--	--
chrMT	1786	1786	+	9.3737e-32	9.61917e-29	0.2177	--	--	--	--
chrMT	2476	2476	+	0.00200062	0.275866	0.1076	--	--	--	--
chrMT	2491	2491	+	0.000169127	0.0491638	0.1254	--	--	--	--
chrMT	2541	2541	+	3.50979e-12	1.94916e-09	0.151	--	--	--	--
chrMT	3351	3351	+	7.65519e-20	5.50295e-17	0.1817	--	--	MT-ND1,ENSG00000198888,+	--
chrMT	3375	3375	+	4.94324e-20	3.60841e-17	0.1813	--	--	MT-ND1,ENSG00000198888,+	--
chrMT	3379	3379	+	1.93246e-15	1.20028e-12	0.1594	--	--	MT-ND1,ENSG00000198888,+	--
chrMT	3406	3406	+	1.22212e-19	8.65348e-17	0.1782	--	--	MT-ND1,ENSG00000198888,+	--
chrMT	3420	3420	+	2.83943e-20	2.09429e-17	0.1815	--	--	MT-ND1,ENSG00000198888,+	--
chrMT	3435	3435	+	1.14491e-20	8.57854e-18	0.1818	--	--	MT-ND1,ENSG00000198888,+	--
chrMT	3453	3453	+	1.82744e-20	1.36206e-17	0.1959	--	--	MT-ND1,ENSG00000198888,+	--
chrMT	3459	3459	+	7.92134e-15	4.85615e-12	0.1729	--	--	MT-ND1,ENSG00000198888,+	--
chrMT	3495	3495	+	1.40299e-15	8.79129e-13	0.1908	--	--	MT-ND1,ENSG00000198888,+	--
chrMT	3525	3525	+	4.2251e-20	3.10017e-17	0.2225	--	--	MT-ND1,ENSG00000198888,+	--
chrMT	3530	3530	+	3.59479e-22	2.85995e-19	0.2484	--	--	MT-ND1,ENSG00000198888,+	--
chrMT	3549	3549	+	2.20904e-22	1.77745e-19	0.3103	--	--	MT-ND1,ENSG00000198888,+	--
chrMT	3642	3642	+	2.85196e-58	4.58951e-55	0.3204	--	--	MT-ND1,ENSG00000198888,+	--
chrMT	3687	3687	+	8.61179e-67	1.67061e-63	0.3183	--	--	MT-ND1,ENSG00000198888,+	--
chrMT	3696	3696	+	2.94078e-66	5.62778e-63	0.3234	--	--	MT-ND1,ENSG00000198888,+	--
chrMT	3699	3699	+	1.00835e-63	1.78494e-60	0.3138	--	--	MT-ND1,ENSG00000198888,+	--
chrMT	3706	3706	+	3.19298e-66	6.02894e-63	0.3029	--	--	MT-ND1,ENSG00000198888,+	--
chrMT	3889	3889	+	1.151e-44	1.5825e-41	0.2467	--	--	MT-ND1,ENSG00000198888,+	--
chrMT	3900	3900	+	1.26214e-40	1.63978e-37	0.239	--	--	MT-ND1,ENSG00000198888,+	--
chrMT	3909	3909	+	1.31687e-37	1.5804e-34	0.2332	--	--	MT-ND1,ENSG00000198888,+	--
chrMT	3921	3921	+	5.98816e-38	7.24792e-35	0.2305	--	--	MT-ND1,ENSG00000198888,+	--
chrMT	3945	3945	+	6.99115e-29	6.60029e-26	0.2155	--	--	MT-ND1,ENSG00000198888,+	--
chrMT	3951	3951	+	2.15246e-30	2.11679e-27	0.2299	--	--	MT-ND1,ENSG00000198888,+	--
chrMT	3954	3954	+	4.93702e-26	4.31574e-23	0.2139	--	--	MT-ND1,ENSG00000198888,+	--
chrMT	3966	3966	+	3.81021e-26	3.35142e-23	0.2279	--	--	MT-ND1,ENSG00000198888,+	--
chrMT	3984	3984	+	2.86196e-12	1.59564e-09	0.1631	--	--	MT-ND1,ENSG00000198888,+	--
chrMT	4050	4050	+	3.23489e-08	1.5169e-05	0.1897	--	--	MT-ND1,ENSG00000198888,+	--
chrMT	4345	4345	+	1.62943e-06	0.000690866	0.2161	--	--	--	--
chrMT	4375	4375	+	1.83784e-06	0.000776908	0.2502	--	--	--	--
chrMT	4426	4426	+	0.000739844	0.149248	0.1835	--	--	--	--
chrMT	4439	4439	+	0.00145391	0.233112	0.173	--	--	--	--
chrMT	4463	4463	+	5.42873e-05	0.0187967	0.1733	--	--	--	--
chrMT	4490	4490	+	1.93927e-06	0.000817344	0.1567	--	--	MT-ND2,ENSG00000198763,+	--
chrMT	4531	4531	+	6.18342e-07	0.000274501	0.143	--	--	MT-ND2,ENSG00000198763,+	--
chrMT	4540	4540	+	9.17075e-09	4.41736e-06	0.168	--	--	MT-ND2,ENSG00000198763,+	--
chrMT	4620	4620	+	7.30045e-22	5.74358e-19	0.2772	--	--	MT-ND2,ENSG00000198763,+	--
chrMT	4654	4654	+	8.63403e-61	1.42174e-57	0.3593	--	--	MT-ND2,ENSG00000198763,+	--
chrMT	4664	4664	+	2.05494e-53	3.16314e-50	0.3183	--	--	MT-ND2,ENSG00000198763,+	--
chrMT	4712	4712	+	3.42198e-62	5.76904e-59	0.3017	--	--	MT-ND2,ENSG00000198763,+	--
chrMT	4847	4847	+	1.3797e-59	2.2458e-56	0.3013	--	--	MT-ND2,ENSG00000198763,+	--
chrMT	4919	4919	+	3.48562e-70	6.95229e-67	0.2677	--	--	MT-ND2,ENSG00000198763,+	--
chrMT	4995	4995	+	2.809e-68	5.52492e-65	0.2695	--	--	MT-ND2,ENSG00000198763,+	--
chrMT	5053	5053	+	4.71469e-35	5.29893e-32	0.2142	--	--	MT-ND2,ENSG00000198763,+	--
chrMT	5111	5111	+	4.68083e-17	3.08312e-14	0.2053	--	--	MT-ND2,ENSG00000198763,+	--
chrMT	5146	5146	+	5.88997e-16	3.77421e-13	0.1932	--	--	MT-ND2,ENSG00000198763,+	--
chrMT	5163	5163	+	6.94189e-10	3.51095e-07	0.1418	--	--	MT-ND2,ENSG00000198763,+	--
chrMT	5236	5236	+	1.63681e-09	8.13318e-07	0.1274	--	--	MT-ND2,ENSG00000198763,+	--
chrMT	5243	5243	+	5.75744e-11	3.05368e-08	0.1393	--	--	MT-ND2,ENSG00000198763,+	--
chrMT	5270	5270	+	2.08106e-11	1.12056e-08	0.1474	--	--	MT-ND2,ENSG00000198763,+	--
chrMT	5352	5352	+	6.48675e-16	4.13407e-13	0.1505	--	--	MT-ND2,ENSG00000198763,+	--
chrMT	5459	5459	+	1.22208e-07	5.65565e-05	0.1391	--	--	MT-ND2,ENSG00000198763,+	--
chrMT	5470	5470	+	1.41009e-05	0.00541159	0.1245	--	--	MT-ND2,ENSG00000198763,+	--
chrMT	5622	5622	+	2.54939e-15	1.57655e-12	0.1375	--	--	--	--
chrMT	5737	5737	+	5.20786e-33	5.62981e-30	0.1407	--	--	--	--
chrMT	5740	5740	+	1.96888e-31	1.99158e-28	0.1368	--	--	--	--
chrMT	5743	5743	+	4.75372e-27	4.28785e-24	0.1291	--	--	--	--
chrMT	5755	5755	+	5.31829e-25	4.50984e-22	0.1195	--	--	--	--
chrMT	5767	5767	+	9.06005e-33	9.71991e-30	0.1345	--	--	--	--
chrMT	5790	5790	+	2.9734e-21	2.27608e-18	0.1031	--	--	--	--
chrMT	5820	5820	+	1.06698e-19	7.5929e-17	0.1121	--	--	--	--
chrMT	5969	5969	+	0.00457246	0.408926	0.1093	--	--	MT-CO1,ENSG00000198804,+	--
chrMT	5972	5972	+	0.000744907	0.150056	0.1249	--	--	MT-CO1,ENSG00000198804,+	--
chrMT	6015	6015	+	4.73952e-13	2.75074e-10	0.2525	--	--	MT-CO1,ENSG00000198804,+	--
chrMT	6020	6020	+	3.32939e-13	1.94028e-10	0.2463	--	--	MT-CO1,ENSG00000198804,+	--
chrMT	6053	6053	+	4.04464e-16	2.61542e-13	0.2671	--	--	MT-CO1,ENSG00000198804,+	--
chrMT	6068	6068	+	5.62151e-16	3.61856e-13	0.2629	--	--	MT-CO1,ENSG00000198804,+	--
chrMT	6074	6074	+	3.44185e-18	2.37763e-15	0.2749	--	--	MT-CO1,ENSG00000198804,+	--
chrMT	6128	6128	+	2.12939e-36	2.53404e-33	0.2649	--	--	MT-CO1,ENSG00000198804,+	--
chrMT	6164	6164	+	3.26827e-78	7.34655e-75	0.2607	--	--	MT-CO1,ENSG00000198804,+	--
chrMT	6173	6173	+	3.57746e-81	8.44364e-78	0.2637	--	--	MT-CO1,ENSG00000198804,+	--
chrMT	6181	6181	+	6.15536e-88	1.58488e-84	0.2631	--	--	MT-CO1,ENSG00000198804,+	--
chrMT	6189	6189	+	6.32653e-86	1.5718e-82	0.262	--	--	MT-CO1,ENSG00000198804,+	--
chrMT	6242	6242	+	3.09328e-123	1.15276e-119	0.2567	--	--	MT-CO1,ENSG00000198804,+	--
chrMT	6263	6263	+	3.88124e-118	1.30866e-114	0.25	--	--	MT-CO1,ENSG00000198804,+	--
chrMT	6329	6329	+	4.57356e-63	7.99604e-60	0.2178	--	--	MT-CO1,ENSG00000198804,+	--
chrMT	6617	6617	+	4.95724e-18	3.37507e-15	0.1073	--	--	MT-CO1,ENSG00000198804,+	--
chrMT	6656	6656	+	3.58894e-36	4.09873e-33	0.158	--	--	MT-CO1,ENSG00000198804,+	--
chrMT	6689	6689	+	4.98716e-43	6.7262e-40	0.1593	--	--	MT-CO1,ENSG00000198804,+	--
chrMT	6761	6761	+	6.92949e-21	5.21974e-18	0.1208	--	--	MT-CO1,ENSG00000198804,+	--
chrMT	6797	6797	+	2.3826e-12	1.33363e-09	0.1135	--	--	MT-CO1,ENSG00000198804,+	--
chrMT	6807	6807	+	9.05916e-16	5.70179e-13	0.1296	--	--	MT-CO1,ENSG00000198804,+	--
chrMT	6824	6824	+	1.01467e-14	6.16702e-12	0.1339	--	--	MT-CO1,ENSG00000198804,+	--
chrMT	6839	6839	+	6.445e-21	4.88076e-18	0.1493	--	--	MT-CO1,ENSG00000198804,+	--
chrMT	6851	6851	+	4.52276e-23	3.74553e-20	0.1546	--	--	MT-CO1,ENSG00000198804,+	--
chrMT	6854	6854	+	4.17873e-22	3.30595e-19	0.149	--	--	MT-CO1,ENSG00000198804,+	--
chrMT	6875	6875	+	9.23268e-18	6.22607e-15	0.1326	--	--	MT-CO1,ENSG00000198804,+	--
chrMT	6887	6887	+	5.9629e-21	4.53994e-18	0.1451	--	--	MT-CO1,ENSG00000198804,+	--
chrMT	6950	6950	+	1.4373e-24	1.21156e-21	0.1498	--	--	MT-CO1,ENSG00000198804,+	--
chrMT	6998	6998	+	2.58373e-27	2.36059e-24	0.1711	--	--	MT-CO1,ENSG00000198804,+	--
chrMT	7007	7007	+	3.03773e-23	2.53049e-20	0.1576	--	--	MT-CO1,ENSG00000198804,+	--
chrMT	7012	7012	+	7.86805e-26	6.79406e-23	0.1674	--	--	MT-CO1,ENSG00000198804,+	--
chrMT	7019	7019	+	5.95924e-26	5.17737e-23	0.1704	--	--	MT-CO1,ENSG00000198804,+	--
chrMT	7215	7215	+	1.91675e-26	1.70716e-23	0.1045	--	--	MT-CO1,ENSG00000198804,+	--
chrMT	7218	7218	+	1.4677e-29	1.41392e-26	0.1116	--	--	MT-CO1,ENSG00000198804,+	--
chrMT	7225	7225	+	1.04595e-44	1.45216e-41	0.1356	--	--	MT-CO1,ENSG00000198804,+	--
chrMT	7235	7235	+	2.83078e-46	4.00877e-43	0.1379	--	--	MT-CO1,ENSG00000198804,+	--
chrMT	7331	7331	+	1.99741e-107	5.89295e-104	0.2508	--	--	MT-CO1,ENSG00000198804,+	--
chrMT	7336	7336	+	3.36759e-119	1.19224e-115	0.2627	--	--	MT-CO1,ENSG00000198804,+	--
chrMT	7341	7341	+	4.15096e-114	1.36706e-110	0.2619	--	--	MT-CO1,ENSG00000198804,+	--
chrMT	7418	7418	+	8.78916e-63	1.51789e-59	0.3116	--	--	MT-CO1,ENSG00000198804,+	--
chrMT	7427	7427	+	4.3994e-54	6.84633e-51	0.2936	--	--	MT-CO1,ENSG00000198804,+	--
chrMT	7462	7462	+	0.00122521	0.206801	0.102	--	--	--	--
chrMT	7978	7978	+	2.08224e-38	2.56412e-35	0.1488	--	--	MT-CO2,ENSG00000198712,+	--
chrMT	7985	7985	+	1.80877e-52	2.72496e-49	0.1742	--	--	MT-CO2,ENSG00000198712,+	--
chrMT	7996	7996	+	8.90241e-92	2.33464e-88	0.2164	--	--	MT-CO2,ENSG00000198712,+	--
chrMT	8006	8006	+	1.57962e-118	5.45601e-115	0.2304	--	--	MT-CO2,ENSG00000198712,+	--
chrMT	8019	8019	+	9.93211e-129	4.01864e-125	0.2431	--	--	MT-CO2,ENSG00000198712,+	--
chrMT	8036	8036	+	5.77055e-130	2.4035e-126	0.23	--	--	MT-CO2,ENSG00000198712,+	--
chrMT	8059	8059	+	2.91947e-132	1.25284e-128	0.2129	--	--	MT-CO2,ENSG00000198712,+	--
chrMT	8113	8113	+	3.95734e-122	1.43696e-118	0.1933	--	--	MT-CO2,ENSG00000198712,+	--
chrMT	8117	8117	+	1.96134e-125	7.50684e-122	0.1938	--	--	MT-CO2,ENSG00000198712,+	--
chrMT	8140	8140	+	4.54043e-38	5.543e-35	0.1203	--	--	MT-CO2,ENSG00000198712,+	--
chrMT	8147	8147	+	3.15945e-36	3.6977e-33	0.1181	--	--	MT-CO2,ENSG00000198712,+	--
chrMT	8151	8151	+	3.0861e-32	3.23729e-29	0.1114	--	--	MT-CO2,ENSG00000198712,+	--
chrMT	8254	8254	+	3.22372e-16	2.09415e-13	-0.1259	--	--	MT-CO2,ENSG00000198712,+	--
chrMT	8647	8647	+	3.11818e-49	4.55235e-46	0.1302	--	--	MT-ATP6,ENSG00000198899,+	--
chrMT	8997	8997	+	2.57929e-31	2.57228e-28	0.1045	--	--	MT-ATP6,ENSG00000198899,+	--
chrMT	9001	9001	+	4.99208e-65	9.30194e-62	0.1499	--	--	MT-ATP6,ENSG00000198899,+	--
chrMT	9293	9293	+	1.15304e-92	3.08087e-89	0.2001	--	--	MT-CO3,ENSG00000198938,+	--
chrMT	9328	9328	+	3.43031e-158	1.79918e-154	0.2351	--	--	MT-CO3,ENSG00000198938,+	--
chrMT	9381	9381	+	1.31319e-42	1.75439e-39	0.1308	--	--	MT-CO3,ENSG00000198938,+	--
chrMT	9383	9383	+	1.59209e-42	2.10712e-39	0.1299	--	--	MT-CO3,ENSG00000198938,+	--
chrMT	9393	9393	+	2.25451e-35	2.55415e-32	0.1229	--	--	MT-CO3,ENSG00000198938,+	--
chrMT	9444	9444	+	8.27977e-83	1.98734e-79	0.2287	--	--	MT-CO3,ENSG00000198938,+	--
chrMT	9449	9449	+	1.5651e-77	3.46311e-74	0.234	--	--	MT-CO3,ENSG00000198938,+	--
chrMT	9488	9488	+	2.15259e-57	3.42513e-54	0.2363	--	--	MT-CO3,ENSG00000198938,+	--
chrMT	9574	9574	+	2.12939e-56	3.35056e-53	0.2216	--	--	MT-CO3,ENSG00000198938,+	--
chrMT	9611	9611	+	1.66716e-64	3.02683e-61	0.1983	--	--	MT-CO3,ENSG00000198938,+	--
chrMT	9620	9620	+	5.59962e-65	1.02985e-61	0.1959	--	--	MT-CO3,ENSG00000198938,+	--
chrMT	9672	9672	+	5.65954e-62	9.42905e-59	0.1482	--	--	MT-CO3,ENSG00000198938,+	--
chrMT	9752	9752	+	1.18209e-83	2.88622e-80	0.1298	--	--	MT-CO3,ENSG00000198938,+	--
chrMT	9773	9773	+	1.73863e-112	5.59579e-109	0.139	--	--	MT-CO3,ENSG00000198938,+	--
chrMT	9776	9776	+	1.81242e-110	5.46094e-107	0.1377	--	--	MT-CO3,ENSG00000198938,+	--
chrMT	9785	9785	+	7.1452e-112	2.19969e-108	0.1386	--	--	MT-CO3,ENSG00000198938,+	--
chrMT	9818	9818	+	3.97185e-150	1.8749e-146	0.1578	--	--	MT-CO3,ENSG00000198938,+	--
chrMT	9827	9827	+	4.6499e-144	2.05778e-140	0.1484	--	--	MT-CO3,ENSG00000198938,+	--
chrMT	9867	9867	+	1.80035e-154	8.79155e-151	0.1507	--	--	MT-CO3,ENSG00000198938,+	--
chrMT	9911	9911	+	1.03538e-72	2.09462e-69	0.1206	--	--	MT-CO3,ENSG00000198938,+	--
chrMT	9917	9917	+	2.13071e-80	4.94653e-77	0.1286	--	--	MT-CO3,ENSG00000198938,+	--
chrMT	9920	9920	+	3.57693e-77	7.79297e-74	0.1248	--	--	MT-CO3,ENSG00000198938,+	--
chrMT	10142	10142	+	1.85885e-32	1.97924e-29	0.1032	--	--	MT-ND3,ENSG00000198840,+	--
chrMT	10169	10169	+	1.10334e-40	1.44674e-37	0.117	--	--	MT-ND3,ENSG00000198840,+	--
chrMT	10175	10175	+	1.10285e-45	1.54632e-42	0.1182	--	--	MT-ND3,ENSG00000198840,+	--
chrMT	10181	10181	+	1.22852e-86	3.1067e-83	0.1489	--	--	MT-ND3,ENSG00000198840,+	--
chrMT	10196	10196	+	5.78312e-100	1.63794e-96	0.1615	--	--	MT-ND3,ENSG00000198840,+	--
chrMT	10200	10200	+	2.91994e-97	7.95199e-94	0.1597	--	--	MT-ND3,ENSG00000198840,+	--
chrMT	10202	10202	+	3.74656e-98	1.04032e-94	0.1612	--	--	MT-ND3,ENSG00000198840,+	--
chrMT	10670	10670	+	1.2567e-73	2.61715e-70	0.1104	--	--	MT-ND4L,ENSG00000212907,+	--
chrMT	11389	11389	+	5.18491e-25	4.42323e-22	0.1023	--	--	MT-ND4,ENSG00000198886,+	--
chrMT	11455	11455	+	3.02575e-32	3.19767e-29	0.1099	--	--	MT-ND4,ENSG00000198886,+	--
chrMT	12112	12112	+	7.48214e-53	1.13933e-49	-0.1236	--	--	MT-ND4,ENSG00000198886,+	--
chrMT	12124	12124	+	1.38075e-40	1.77758e-37	-0.1091	--	--	MT-ND4,ENSG00000198886,+	--
chrMT	12405	12405	+	2.86311e-229	1.84298e-225	0.2548	--	--	MT-ND5,ENSG00000198786,+	--
chrMT	12456	12456	+	0	0	0.3418	--	--	MT-ND5,ENSG00000198786,+	--
chrMT	12527	12527	+	0	0	0.3212	--	--	MT-ND5,ENSG00000198786,+	--
chrMT	12621	12621	+	0	0	0.31	--	--	MT-ND5,ENSG00000198786,+	--
chrMT	12735	12735	+	0	0	0.3339	--	--	MT-ND5,ENSG00000198786,+	--
chrMT	12762	12762	+	0	0	0.3269	--	--	MT-ND5,ENSG00000198786,+	--
chrMT	12774	12774	+	0	0	0.3392	--	--	MT-ND5,ENSG00000198786,+	--
chrMT	12813	12813	+	0	0	0.3133	--	--	MT-ND5,ENSG00000198786,+	--
chrMT	12817	12817	+	0	0	0.3199	--	--	MT-ND5,ENSG00000198786,+	--
chrMT	12862	12862	+	4.41633e-307	6.25413e-303	0.2917	--	--	MT-ND5,ENSG00000198786,+	--
chrMT	12867	12867	+	4.0162e-256	2.99342e-252	0.275	--	--	MT-ND5,ENSG00000198786,+	--
chrMT	12870	12870	+	6.76394e-266	5.98667e-262	0.2821	--	--	MT-ND5,ENSG00000198786,+	--
chrMT	12876	12876	+	2.83207e-262	2.35918e-258	0.2847	--	--	MT-ND5,ENSG00000198786,+	--
chrMT	12888	12888	+	1.5553e-283	2.00229e-279	0.2994	--	--	MT-ND5,ENSG00000198786,+	--
chrMT	12951	12951	+	3.57441e-105	1.03303e-101	0.2176	--	--	MT-ND5,ENSG00000198786,+	--
chrMT	13120	13120	+	6.66455e-150	3.04449e-146	0.2347	--	--	MT-ND5,ENSG00000198786,+	--
chrMT	13179	13179	+	2.4403e-220	1.43992e-216	0.2385	--	--	MT-ND5,ENSG00000198786,+	--
chrMT	13197	13197	+	1.63571e-268	1.54426e-264	0.2574	--	--	MT-ND5,ENSG00000198786,+	--
chrMT	13209	13209	+	4.95983e-269	5.017e-265	0.2503	--	--	MT-ND5,ENSG00000198786,+	--
chrMT	13239	13239	+	8.02085e-270	8.73741e-266	0.2525	--	--	MT-ND5,ENSG00000198786,+	--
chrMT	13287	13287	+	7.22787265465073e-311	1.1373e-306	0.2766	--	--	MT-ND5,ENSG00000198786,+	--
chrMT	13332	13332	+	1.79731e-272	2.12104e-268	0.2539	--	--	MT-ND5,ENSG00000198786,+	--
chrMT	13365	13365	+	3.25458e-256	2.56052e-252	0.2458	--	--	MT-ND5,ENSG00000198786,+	--
chrMT	13405	13405	+	6.67173e-223	4.10786e-219	0.2237	--	--	MT-ND5,ENSG00000198786,+	--
chrMT	13524	13524	+	2.82139e-240	1.90261e-236	0.2445	--	--	MT-ND5,ENSG00000198786,+	--
chrMT	13530	13530	+	2.5143e-244	1.7803e-240	0.2485	--	--	MT-ND5,ENSG00000198786,+	--
chrMT	13551	13551	+	2.65866e-215	1.50601e-211	0.2429	--	--	MT-ND5,ENSG00000198786,+	--
chrMT	13578	13578	+	5.77179e-214	3.14371e-210	0.2503	--	--	MT-ND5,ENSG00000198786,+	--
chrMT	13596	13596	+	3.67152e-157	1.85692e-153	0.2258	--	--	MT-ND5,ENSG00000198786,+	--
chrMT	13609	13609	+	3.503e-76	7.40408e-73	0.1667	--	--	MT-ND5,ENSG00000198786,+	--
chrMT	13642	13642	+	1.25734e-43	1.71208e-40	0.1394	--	--	MT-ND5,ENSG00000198786,+	--
chrMT	13668	13668	+	2.17773e-36	2.56998e-33	0.1329	--	--	MT-ND5,ENSG00000198786,+	--
chrMT	13702	13702	+	2.71617e-76	5.82799e-73	0.1684	--	--	MT-ND5,ENSG00000198786,+	--
chrMT	13713	13713	+	2.97548e-62	5.07674e-59	0.1417	--	--	MT-ND5,ENSG00000198786,+	--
chrMT	13725	13725	+	1.01422e-49	1.49613e-46	0.1306	--	--	MT-ND5,ENSG00000198786,+	--
chrMT	13758	13758	+	3.13819e-52	4.678e-49	0.1421	--	--	MT-ND5,ENSG00000198786,+	--
chrMT	13809	13809	+	7.46295e-73	1.53168e-69	0.1466	--	--	MT-ND5,ENSG00000198786,+	--
chrMT	13914	13914	+	1.72754e-126	6.79567e-123	0.1716	--	--	MT-ND5,ENSG00000198786,+	--
chrMT	13939	13939	+	4.99352e-79	1.14057e-75	0.1341	--	--	MT-ND5,ENSG00000198786,+	--
chrMT	13967	13967	+	2.6459e-112	8.32658e-109	0.1529	--	--	MT-ND5,ENSG00000198786,+	--
chrMT	14159	14159	+	6.19839e-64	1.11111e-60	0.1206	--	--	MT-ND6,ENSG00000198695,-	--
chrMT	14759	14759	+	1.45071e-06	0.000620668	0.2138	--	--	MT-CYB,ENSG00000198727,+	--
chrMT	14803	14803	+	1.4401e-12	8.2566e-10	0.1256	--	--	MT-CYB,ENSG00000198727,+	--
chrMT	14830	14830	+	5.42779e-18	3.67775e-15	0.145	--	--	MT-CYB,ENSG00000198727,+	--
chrMT	14845	14845	+	5.70785e-20	4.12403e-17	0.1534	--	--	MT-CYB,ENSG00000198727,+	--
chrMT	14860	14860	+	7.94201e-19	5.54038e-16	0.1449	--	--	MT-CYB,ENSG00000198727,+	--
chrMT	14920	14920	+	3.77838e-29	3.61534e-26	0.1579	--	--	MT-CYB,ENSG00000198727,+	--
chrMT	14929	14929	+	1.08524e-29	1.05263e-26	0.1594	--	--	MT-CYB,ENSG00000198727,+	--
chrMT	14944	14944	+	5.86045e-23	4.82512e-20	0.1298	--	--	MT-CYB,ENSG00000198727,+	--
chrMT	14957	14957	+	1.81527e-26	1.62701e-23	0.1374	--	--	MT-CYB,ENSG00000198727,+	--
chrMT	14962	14962	+	2.70946e-27	2.45959e-24	0.1362	--	--	MT-CYB,ENSG00000198727,+	--
chrMT	14984	14984	+	8.18229e-28	7.57337e-25	0.1415	--	--	MT-CYB,ENSG00000198727,+	--
chrMT	14995	14995	+	5.39165e-32	5.57322e-29	0.1501	--	--	MT-CYB,ENSG00000198727,+	--
chrMT	15004	15004	+	3.42647e-36	3.97734e-33	0.1591	--	--	MT-CYB,ENSG00000198727,+	--
chrMT	15040	15040	+	3.18349e-32	3.3149e-29	0.1588	--	--	MT-CYB,ENSG00000198727,+	--
chrMT	15044	15044	+	1.20974e-33	1.31781e-30	0.1621	--	--	MT-CYB,ENSG00000198727,+	--
chrMT	15058	15058	+	1.29297e-31	1.31728e-28	0.1563	--	--	MT-CYB,ENSG00000198727,+	--
chrMT	15091	15091	+	9.31862e-39	1.15758e-35	0.1861	--	--	MT-CYB,ENSG00000198727,+	--
chrMT	15147	15147	+	1.1417e-33	1.25334e-30	0.1882	--	--	MT-CYB,ENSG00000198727,+	--
chrMT	15199	15199	+	1.06072e-13	6.28503e-11	0.1381	--	--	MT-CYB,ENSG00000198727,+	--
chrMT	15698	15698	+	9.8804e-20	7.06667e-17	0.1128	--	--	MT-CYB,ENSG00000198727,+	--
chrMT	15733	15733	+	1.40897e-28	1.32139e-25	0.1266	--	--	MT-CYB,ENSG00000198727,+	--
chrMT	15760	15760	+	2.71859e-21	2.09234e-18	0.1073	--	--	MT-CYB,ENSG00000198727,+	--
chrX	299486	299486	+	0.00112638	0.195002	0.1842	PLCXD1,ENSG00000182378,+;PLCXD1,ENSG00000182378,+	--	--	--
chrX	1306068	1306068	+	0.0258952	0.467893	0.1163	--	--	--	CSF2RA,ENSG00000198223,+
chrX	1322855	1322855	+	0.0160771	0.467893	-0.25	--	--	--	--
chrX	1322857	1322857	+	0.0230618	0.467893	-0.2143	--	--	--	--
chrX	1322867	1322867	+	0.0259891	0.467893	-0.2143	--	--	--	--
chrX	9718884	9718884	+	0.0227612	0.467893	0.1111	TBL1X,ENSG00000101849,+;TBL1X,ENSG00000101849,+;TBL1X,ENSG00000101849,+;TBL1X,ENSG00000101849,+	--	--	--
chrX	10609953	10609953	+	0.00672918	0.467893	-0.125	--	--	--	MID1,ENSG00000101871,-
chrX	10609960	10609960	+	0.000880386	0.167295	-0.1875	--	--	--	MID1,ENSG00000101871,-
chrX	10609964	10609964	+	8.60448e-05	0.0279476	-0.2667	--	--	--	MID1,ENSG00000101871,-
chrX	10609969	10609969	+	0.000677172	0.139385	-0.2143	--	--	--	MID1,ENSG00000101871,-
chrX	13691399	13691399	+	0.0151139	0.467893	-0.1773	--	--	--	RAB9A,ENSG00000123595,+
chrX	16599601	16599601	+	0.0101848	0.467893	-0.2278	--	--	--	CTPS2,ENSG00000047230,-
chrX	24073585	24073585	+	0.000189515	0.0542181	0.4536	--	--	--	EIF2S3,ENSG00000130741,+
chrX	24078099	24078099	+	0.00674515	0.467893	0.1667	EIF2S3,ENSG00000130741,+	--	--	--
chrX	24078272	24078272	+	0.00582891	0.448808	0.1161	EIF2S3,ENSG00000130741,+	--	--	--
chrX	24078305	24078305	+	0.0324083	0.467893	0.1012	EIF2S3,ENSG00000130741,+	--	--	--
chrX	38802998	38802998	+	0.00161473	0.247107	0.3794	--	MID1IP1,ENSG00000165175,+;MID1IP1,ENSG00000165175,+	--	--
chrX	38803026	38803026	+	0.0394915	0.467893	0.1889	--	MID1IP1,ENSG00000165175,+;MID1IP1,ENSG00000165175,+	--	--
chrX	40111004	40111004	+	0.0190961	0.467893	0.17	--	--	--	BCOR,ENSG00000183337,-
chrX	45847667	45847667	+	0.0129419	0.467893	-0.2727	--	--	--	--
chrX	47219039	47219039	+	0.0241463	0.467893	-0.1295	--	CDK16,ENSG00000102225,+;CDK16,ENSG00000102225,+;CDK16,ENSG00000102225,+;CDK16,ENSG00000102225,+	--	--
chrX	48655638	48655638	+	0.0427717	0.467893	-0.1071	--	--	--	--
chrX	48922495	48922495	+	0.00515916	0.431156	0.1379	OTUD5,ENSG00000068308,-;OTUD5,ENSG00000068308,-;OTUD5,ENSG00000068308,-;OTUD5,ENSG00000068308,-	--	--	--
chrX	48934577	48934577	+	0.012977	0.467893	0.1154	--	--	OTUD5,ENSG00000068308,-	--
chrX	49038010	49038010	+	0.00233696	0.297922	-0.2143	TFE3,ENSG00000068323,-	--	TFE3,ENSG00000068323,-	--
chrX	53278096	53278096	+	0.0389524	0.467893	-0.1544	--	--	--	IQSEC2,ENSG00000124313,-
chrX	53278103	53278103	+	0.0095458	0.467893	-0.2017	--	--	--	IQSEC2,ENSG00000124313,-
chrX	53278289	53278289	+	0.0292641	0.467893	0.1207	--	--	--	IQSEC2,ENSG00000124313,-
chrX	53932422	53932422	+	0.0149085	0.467893	0.1373	--	--	--	--
chrX	65520724	65520724	+	0.0133769	0.467893	-0.25	LAS1L,ENSG00000001497,-;LAS1L,ENSG00000001497,-;LAS1L,ENSG00000001497,-;LAS1L,ENSG00000001497,-;LAS1L,ENSG00000001497,-	--	LAS1L,ENSG00000001497,-	--
chrX	70155271	70155271	+	0.0203775	0.467893	-0.1538	--	--	--	IGBP1,ENSG00000089289,+
chrX	74263434	74263434	+	0.00484007	0.419474	0.3333	--	--	--	FTX,ENSG00000230590,-
chrX	74265498	74265498	+	0.0459804	0.467893	0.1111	--	--	--	FTX,ENSG00000230590,-
chrX	78128316	78128316	+	0.0484077	0.467893	0.1111	PGK1,ENSG00000102144,+	--	--	--
chrX	115729978	115729978	+	0.0442063	0.467893	0.1176	--	--	--	DANT2,ENSG00000235244,-
chrX	119458043	119458043	+	0.0477463	0.467893	-0.1286	--	--	--	--
chrX	119458881	119458881	+	0.00953868	0.467893	-0.1667	--	--	--	--
chrX	119589809	119589809	+	0.00870552	0.467893	0.1364	--	--	NKRF,ENSG00000186416,-	--
chrX	119831565	119831565	+	0.0117282	0.467893	-0.1667	--	--	--	--
chrX	119831602	119831602	+	0.0193813	0.467893	-0.1765	--	--	--	--
chrX	119831610	119831610	+	0.0313879	0.467893	-0.1765	--	--	--	--
chrX	123911267	123911267	+	0.035969	0.467893	-0.1538	XIAP,ENSG00000101966,+;XIAP,ENSG00000101966,+	--	--	--
chrX	149479081	149479081	+	0.00907172	0.467893	-0.1034	IDS,ENSG00000010404,-	--	--	--
chrX	150983334	150983334	+	0.00237752	0.301423	0.2174	--	--	--	HMGB3,ENSG00000029993,+
chrX	152609656	152609656	+	0.00468149	0.414094	-0.1667	--	--	--	--
chrX	153952715	153952715	+	0.00553746	0.440034	0.3	--	--	HCFC1,ENSG00000172534,-;HCFC1,ENSG00000172534,-	--
chrX	154359316	154359316	+	0.000385782	0.0930698	0.25	FLNA,ENSG00000196924,-	--	FLNA,ENSG00000196924,-	--
chrX	154359575	154359575	+	0.00573755	0.445677	0.1429	FLNA,ENSG00000196924,-	--	FLNA,ENSG00000196924,-	--
